# Supplementary material for: Clonal reproduction of Moniliophthora roreri and the emergence of unique lineages with distinct genomes during range expansion
Source: G3 (Bethesda). 2023 Jun 20;13(9):jkad125. doi: 10.1093/g3journal/jkad125 (PMC10468315; doi:10.1093/g3journal/jkad125)
Supplement: jkad125_Supplementary_Data [file jkad125_supplementary_data.zip]

Archive with 14 entries (14 files):
- Supplemental figure 1.pdf
- Supplemental figure 2.pdf
- Supplemental figure 3.pdf
- Supplemental figure 4.pdf
- Supplemental figure 5.pdf
- Supplemental figure 6.pdf
- Supplemental figure 7.pdf
- Supplemental figure 8.pdf
- Supplemental table 1.xlsx
- Supplemental table 2.xlsx
- Supplemental table 3.xlsx
- Supplemental table 4.xlsx
- Supplemental table 5.xlsx
- Supplemental table 6.xlsx
