# Supplementary material for: Clonal reproduction of Moniliophthora roreri and the emergence of unique lineages with distinct genomes during range expansion
Source: G3 (Bethesda). 2023 Jun 20;13(9):jkad125. doi: 10.1093/g3journal/jkad125 (PMC10468315; doi:10.1093/g3journal/jkad125)
Supplement: jkad125_Supplementary_Data [file jkad125_supplementary_data.zip › Supplemental table 1.xlsx]

## Sheet: Sheet1
Supplemental table 1: Geographic origin of the Moniliophthora roreri isolates used in this study.
Isolate	Country	Region/state	Year of isolation	Synonimous group*
MrC26	Costa Rica	Guayabo Abajo, Cartago	1999	1
MrB3	Bolivia	Porvenir, Caranavi, La Paz	2012	2
MrP5	Peru	Castillo Papayal, Huánuco	1997	2
MrCo52	Colombia	Lebrija, Sandander	2006	5
MrE7	Ecuador	Mocache, Los Ríos	1999	5
MrCo44	Colombia	San Jerónimo, Antioquia	2006	7
MrCo8	Colombia	San Jerónimo, Antioquia	1999	7
MrCo29	Colombia	La Suiza, Copoica, Santander	2004	11
MrCo82	Colombia	Lebrija, Sandander	2006	13
MrCo84	Colombia	Tumaco, Nariño	2006	13
MrCo25	Colombia	Rio Negro, Santander	2004	14
MrCo74	Colombia	El Carmen de Chucurí, Santander	2006	14
MrCo12	Colombia	Palestina, Caldas	1999	Unique
MrCo43	Colombia	Tarazá, Antioquia	2006	Unique
MrCo45	Colombia	Valdivia, Antioquia	2006	Unique
MrCo58	Colombia	Caparrapi, Cundinamarca	2006	Unique
MrCo65	Colombia	Bucarasica, Norte de Santander	2006	Unique
MrCo67	Colombia	Marsella, Risaralda	2006	Unique
Mr-E017P28	Ecuador	Cerecita, Guayas	2019	4#
Mr-E020P	Ecuador	Buena Fe, Los Rios	2019	4
Mr-E030P	Ecuador	Mocache, Los Rios	2019	4
MrATCC42952	Costa Rica	Unknown	1978	1
* Synonimous group assignation according to Ali et al. 2015
# Synonimous group assigned using SNPs identified in Ali et al. 2015
