# Supplementary material for: Clonal reproduction of Moniliophthora roreri and the emergence of unique lineages with distinct genomes during range expansion
Source: G3 (Bethesda). 2023 Jun 20;13(9):jkad125. doi: 10.1093/g3journal/jkad125 (PMC10468315; doi:10.1093/g3journal/jkad125)
Supplement: jkad125_Supplementary_Data [file jkad125_supplementary_data.zip › Supplemental table 3.xlsx]

## Sheet: Sheet1
Genotype	Sequencing method	BUSCOs (Dataset ODB9 Fungi, 290 BUSCOs)										BUSCOs (Dataset ODB9 Eukaryota, 303 BUSCOs)
		Complete		Complete in single copy		Complete in multiple copies		Fragmented		Missing		Complete		Complete in single copy		Complete in multiple copies		Fragmented		Missing
		count	percentage	count	percentage	count	percentage	count	percentage	count	percentage	count	percentage	count	percentage	count	percentage	count	percentage	count	percentage
M. roreri B3	PacBio	277	0.955172	273	0.941379	4	0.0137931	2	0.00689655	11	0.037931	292	0.963696	291	0.960396	1	0.00330033	2	0.00660066	9	0.029703
M. roreri C26	PacBio	280	0.965517	276	0.951724	4	0.0137931	1	0.00344828	9	0.0310345	293	0.966997	288	0.950495	5	0.0165017	1	0.00330033	9	0.029703
M. roreri CO84	PacBio	277	0.955172	272	0.937931	5	0.0172414	3	0.0103448	10	0.0344828	292	0.963696	290	0.957096	2	0.00660066	2	0.00660066	9	0.029703
M. roreri CO8	PacBio	278	0.958621	275	0.948276	3	0.0103448	3	0.0103448	9	0.0310345	293	0.966997	291	0.960396	2	0.00660066	1	0.00330033	9	0.029703
M. roreri E7	PacBio	277	0.955172	273	0.941379	4	0.0137931	1	0.00344828	12	0.0413793	291	0.960396	290	0.957096	1	0.00330033	3	0.00990099	9	0.029703
M. roreri A4295	illumina	277	0.955172	274	0.944828	3	0.0103448	3	0.0103448	10	0.0344828	292	0.963696	291	0.960396	1	0.00330033	2	0.00660066	9	0.029703
M. roreri B3	illumina	278	0.958621	272	0.937931	6	0.0206897	2	0.00689655	10	0.0344828	290	0.957096	288	0.950495	2	0.00660066	3	0.00990099	10	0.0330033
M. roreri C26	illumina	279	0.962069	276	0.951724	3	0.0103448	2	0.00689655	9	0.0310345	290	0.957096	289	0.953795	1	0.00330033	4	0.0132013	9	0.029703
M. roreri Co12	illumina	278	0.958621	275	0.948276	3	0.0103448	2	0.00689655	10	0.0344828	291	0.960396	290	0.957096	1	0.00330033	3	0.00990099	9	0.029703
M. roreri Co25	illumina	279	0.962069	277	0.955172	2	0.00689655	2	0.00689655	9	0.0310345	292	0.963696	291	0.960396	1	0.00330033	2	0.00660066	9	0.029703
M. roreri Co29	illumina	279	0.962069	277	0.955172	2	0.00689655	1	0.00344828	10	0.0344828	290	0.957096	289	0.953795	1	0.00330033	4	0.0132013	9	0.029703
M. roreri Co43	illumina	278	0.958621	275	0.948276	3	0.0103448	2	0.00689655	10	0.0344828	292	0.963696	291	0.960396	1	0.00330033	2	0.00660066	9	0.029703
M. roreri Co44	illumina	278	0.958621	276	0.951724	2	0.00689655	4	0.0137931	8	0.0275862	292	0.963696	290	0.957096	2	0.00660066	2	0.00660066	9	0.029703
M. roreri Co45	illumina	280	0.965517	277	0.955172	3	0.0103448	2	0.00689655	8	0.0275862	292	0.963696	291	0.960396	1	0.00330033	2	0.00660066	9	0.029703
M. roreri Co52	illumina	278	0.958621	276	0.951724	2	0.00689655	2	0.00689655	10	0.0344828	293	0.966997	292	0.963696	1	0.00330033	1	0.00330033	9	0.029703
M. roreri Co65	illumina	279	0.962069	277	0.955172	2	0.00689655	2	0.00689655	9	0.0310345	292	0.963696	291	0.960396	1	0.00330033	1	0.00330033	10	0.0330033
M. roreri Co67	illumina	278	0.958621	275	0.948276	3	0.0103448	1	0.00344828	11	0.037931	291	0.960396	290	0.957096	1	0.00330033	3	0.00990099	9	0.029703
M. roreri Co74	illumina	280	0.965517	278	0.958621	2	0.00689655	2	0.00689655	8	0.0275862	292	0.963696	291	0.960396	1	0.00330033	2	0.00660066	9	0.029703
M. roreri Co82	illumina	279	0.962069	277	0.955172	2	0.00689655	2	0.00689655	9	0.0310345	291	0.960396	290	0.957096	1	0.00330033	2	0.00660066	10	0.0330033
M. roreri Co84	illumina	279	0.962069	277	0.955172	2	0.00689655	2	0.00689655	9	0.0310345	291	0.960396	290	0.957096	1	0.00330033	3	0.00990099	9	0.029703
M. roreri Co58	illumina	279	0.962069	277	0.955172	2	0.00689655	2	0.00689655	9	0.0310345	291	0.960396	290	0.957096	1	0.00330033	3	0.00990099	9	0.029703
M. roreri Co8	illumina	280	0.965517	278	0.958621	2	0.00689655	2	0.00689655	8	0.0275862	291	0.960396	289	0.953795	2	0.00660066	3	0.00990099	9	0.029703
M. roreri E7	illumina	278	0.958621	274	0.944828	4	0.0137931	1	0.00344828	11	0.037931	289	0.953795	288	0.950495	1	0.00330033	4	0.0132013	10	0.0330033
M. roreri Mr017	illumina	277	0.955172	274	0.944828	3	0.0103448	3	0.0103448	10	0.0344828	291	0.960396	290	0.957096	1	0.00330033	3	0.00990099	9	0.029703
M. roreri Mr020	illumina	278	0.958621	275	0.948276	3	0.0103448	3	0.0103448	9	0.0310345	290	0.957096	289	0.953795	1	0.00330033	4	0.0132013	9	0.029703
M. roreri Mr030	illumina	279	0.962069	276	0.951724	3	0.0103448	2	0.00689655	9	0.0310345	290	0.957096	289	0.953795	1	0.00330033	4	0.0132013	9	0.029703
M. roreri P5	illumina	277	0.955172	274	0.944828	3	0.0103448	3	0.0103448	10	0.0344828	292	0.963696	291	0.960396	1	0.00330033	2	0.00660066	9	0.029703
