# Supplementary material for: Clonal reproduction of Moniliophthora roreri and the emergence of unique lineages with distinct genomes during range expansion
Source: G3 (Bethesda). 2023 Jun 20;13(9):jkad125. doi: 10.1093/g3journal/jkad125 (PMC10468315; doi:10.1093/g3journal/jkad125)
Supplement: jkad125_Supplementary_Data [file jkad125_supplementary_data.zip › Supplemental table 4.xlsx]

## Sheet: DE
Gene Names	Description		Cluster analysis					Raw reads																					Normalize count
			Secretome cluster	effector	Mr alone	Mr and Mp	All Maras	Mr30dpi_A	Mr30dpi_B	Mr30dpi_C	Mr60dpi_A	Mr60dpi_B	Mr60dpi_C	MrC26_My_A	MrC26_My_B	MrC26_My_C	Mr_pFC013_Pound7_Malform	Mr_pFC019_Pound7_Malform	Mr_pFC091_Pound7_Malform	Mr_pFC041_CATIE1000_Malform	Mr_pFC042_CATIE1000_Malform	Mr_pFC044_CATIE1000_Malform	Mr_pFC058_CATIE R7_Necrotic	Mr_pFC064_CATIE R7_Necrotic	Mr_pFC073_CATIE R7_Chlorotic	Mr_pFC108_CATIE R4_Necrotic	Mr_pFC068_CATIE R4_Necrotic	Mr_pFC094_CATIE R4_Malform	Mr_pFC073_CATIE R7_Chlorotic.count	Mr_pFC013_Pound7_Malform.count	Mr_pFC019_Pound7_Malform.count	Mr_pFC041_CATIE1000_Malform.count	Mr_pFC042_CATIE1000_Malform.count	Mr_pFC044_CATIE1000_Malform.count	Mr_pFC091_Pound7_Malform.count	Mr_pFC094_CATIE R4_Malform.count	Mr_pFC058_CATIE R7_Necrotic.count	Mr_pFC064_CATIE R7_Necrotic.count	Mr_pFC068_CATIE R4_Necrotic.count	Mr_pFC108_CATIE R4_Necrotic.count	Mr30dpi_A.count	Mr30dpi_B.count	Mr30dpi_C.count	Mr60dpi_A.count	Mr60dpi_B.count	Mr60dpi_C.count	MrC26_My_A.count	MrC26_My_B.count	MrC26_My_C.count
MrorC26_Group1.ver1.0.g000100.m01	alpha- -glucanase		Clstr_3844					1	0	0	7	126	120	78	145	82	10	4	3	2	3	0	0	70	14	1	9	2	16.0879	6.34062	8.8867	3.68174	1.95552	0	4.73457	5.80332	0	267.867	13.0279	5.90189	3.61327	0	0	9.66859	74.4518	111.681	1.78588	2.40491	1.59907
MrorC26_Group1.ver1.0.g000110.m01	efflux transporter							1	0	0	8	6	3	19	44	25	3	0	0	0	0	0	0	0	0	0	1	0	0	1.90219	0	0	0	0	0	0	0	0	1.44755	0	3.61327	0	0	11.0498	3.54533	2.79202	0.435022	0.729766	0.487523
MrorC26_Group1.ver1.0.g000120.m01	efflux transporter							0	0	0	16	25	19	151	241	207	1	1	0	0	3	1	0	2	0	1	0	0	0	0.634062	2.22167	0	1.95552	2.08824	0	0	0	7.65335	0	5.90189	0	0	0	22.0996	14.7722	17.6828	3.45728	3.99713	4.03669
MrorC26_Group1.ver1.0.g000130.m01	No description [hypothetical protein Moror_5563]							0	0	0	0	1	1	524	687	625	0	0	0	0	3	0	0	3	2	0	0	0	2.29827	0	0	0	1.95552	0	0	0	0	11.48	0	0	0	0	0	0	0.590888	0.930673	11.9975	11.3943	12.1881
MrorC26_Group1.ver1.0.g000140.m01	WSC domain-containing protein		Clstr_2937					1	0	0	0	4	5	389	501	608	5	2	0	2	7	0	0	1	2	0	0	0	2.29827	3.17031	4.44335	3.68174	4.56288	0	0	0	0	3.82668	0	0	3.61327	0	0	0	2.36355	4.65336	8.90651	8.30938	11.8566
MrorC26_Group1.ver1.0.g000150.m01	wsc domain		Clstr_2937					0	0	0	0	1	2	53	105	153	1	1	0	0	0	0	0	0	0	0	0	0	0	0.634062	2.22167	0	0	0	0	0	0	0	0	0	0	0	0	0	0.590888	1.86135	1.21348	1.74149	2.98364
MrorC26_Group1.ver1.0.g000160.m01	nuclear pore complex protein Nup85 [hypothetical protein Moror_5566]							2	0	0	22	24	12	498	409	450	2	0	3	2	6	2	0	5	5	5	0	5	5.74569	1.26812	0	3.68174	3.91104	4.17648	4.73457	14.5083	0	19.1334	0	29.5095	7.22654	0	0	30.387	14.1813	11.1681	11.4022	6.78351	8.77541
MrorC26_Group1.ver1.0.g000170.m01	alpha-1,3-glucanase/mutanase, putative							0	0	0	0	0	1	21	27	42	4	0	0	1	1	0	0	1	1	1	0	0	1.14914	2.53625	0	1.84087	0.651839	0	0	0	0	3.82668	0	5.90189	0	0	0	0	0	0.930673	0.480814	0.447811	0.819038
MrorC26_Group1.ver1.0.g000180.m01	neutral protease 2		Clstr_4681					0	0	1	0	3	5	605	175	651	5	2	1	0	0	0	0	2	0	1	0	1	0	3.17031	4.44335	0	0	0	1.57819	2.90166	0	7.65335	0	5.90189	0	0	1.8752	0	1.77266	4.65336	13.852	2.90248	12.6951
MrorC26_Group1.ver1.0.g000190.m01	serine-rich protein [hypothetical protein Moror_3793]							0	0	0	0	0	0	8	8	2	0	0	0	0	0	0	0	0	0	0	0	0	0	0	0	0	0	0	0	0	0	0	0	0	0	0	0	0	0	0	0.183167	0.132685	0.0390018
MrorC26_Group1.ver1.0.g000200.m01	beta-lactamase family protein [hypothetical protein Moror_5569]							0	0	0	0	2	0	2	11	1	0	0	0	0	0	0	0	1	0	0	0	0	0	0	0	0	0	0	0	0	0	3.82668	0	0	0	0	0	0	1.18178	0	0.0457918	0.182442	0.0195009
MrorC26_Group1.ver1.0.g000210.m01	beta-lactamase family protein [hypothetical protein Moror_5569]							0	1	0	2	5	7	12	19	47	4	1	0	1	1	0	0	0	27	1	9	0	31.0267	2.53625	2.22167	1.84087	0.651839	0	0	0	0	0	13.0279	5.90189	0	4.93341	0	2.76245	2.95444	6.51471	0.274751	0.315126	0.916543
MrorC26_Group1.ver1.0.g000220.m01	glycosyltransferase family 2 protein							12	5	5	124	131	73	1175	1018	1196	49	5	7	97	17	4	138	39	19	13	41	11	21.8336	31.0691	11.1084	178.564	11.0813	8.35296	11.0473	31.9183	649.015	149.24	59.3494	76.7246	43.3593	24.667	9.37599	171.272	77.4063	67.9391	26.9027	16.8841	23.3231
MrorC26_Group1.ver1.0.g000230.m01	glycosyltransferase family 2 protein							7	1	4	41	50	7	39	113	52	12	5	7	1	2	7	7	15	8	0	12	0	9.1931	7.60875	11.1084	1.84087	1.30368	14.6177	11.0473	0	32.921	57.4001	17.3705	0	25.2929	4.93341	7.50079	56.6303	29.5444	6.51471	0.89294	1.87417	1.01405
MrorC26_Group1.ver1.0.g000240.m01	serine-rich protein [hypothetical protein Moror_631]							0	0	0	0	0	0	0	0	0	0	0	0	0	0	0	0	0	0	0	0	0	0	0	0	0	0	0	0	0	0	0	0	0	0	0	0	0	0	0	0	0	0
MrorC26_Group1.ver1.0.g000250.m01	beta-lactamase family protein [hypothetical protein Moror_632]							1	1	4	0	1	0	203	222	191	0	0	1	0	3	0	0	0	1	0	0	0	1.14914	0	0	0	1.95552	0	1.57819	0	0	0	0	0	3.61327	4.93341	7.50079	0	0.590888	0	4.64787	3.682	3.72467
MrorC26_Group1.ver1.0.g000260.m01	serine-rich protein [hypothetical protein Moror_633]							0	0	0	0	0	0	109	169	90	0	0	3	0	3	0	0	0	0	0	0	0	0	0	0	0	1.95552	0	4.73457	0	0	0	0	0	0	0	0	0	0	0	2.49565	2.80297	1.75508
MrorC26_Group1.ver1.0.g000270.m01	ABC transporter B family member 11-like							5	0	3	7	7	0	123	159	177	7	2	6	1	2	2	0	2	2	0	2	0	2.29827	4.43844	4.44335	1.84087	1.30368	4.17648	9.46913	0	0	7.65335	2.89509	0	18.0664	0	5.62559	9.66859	4.13621	0	2.8162	2.63711	3.45166
MrorC26_Group1.ver1.0.g000280.m01	serine-rich protein [hypothetical protein Moror_635]							0	0	1	3	4	5	46	47	99	0	0	0	0	0	0	0	0	1	1	1	0	1.14914	0	0	0	0	0	0	0	0	0	1.44755	5.90189	0	0	1.8752	4.14368	2.36355	4.65336	1.05321	0.779523	1.93059
MrorC26_Group1.ver1.0.g000290.m01	terpenoid synthase							0	0	0	1	0	0	0	0	0	0	0	0	0	0	0	0	0	0	0	0	0	0	0	0	0	0	0	0	0	0	0	0	0	0	0	0	1.38123	0	0	0	0	0
MrorC26_Group1.ver1.0.g000300.m01	beta-lactamase family protein [hypothetical protein Moror_636]							0	0	0	0	0	0	0	86	18	0	2	0	0	0	0	0	0	0	0	1	0	0	0	4.44335	0	0	0	0	0	0	0	1.44755	0	0	0	0	0	0	0	0	1.42636	0.351016
MrorC26_Group1.ver1.0.g000310.m01	serine-rich protein [hypothetical protein Moror_637]							0	0	0	0	0	0	25	11	0	0	0	0	0	0	0	0	0	0	0	0	0	0	0	0	0	0	0	0	0	0	0	0	0	0	0	0	0	0	0	0.572398	0.182442	0
MrorC26_Group1.ver1.0.g000320.m01	polyketide synthase							6	4	12	182	129	51	1346	1447	1191	68	9	12	11	53	5	0	11	21	11	19	15	24.1319	43.1162	19.9951	20.2496	34.5475	10.4412	18.9383	43.5249	0	42.0934	27.5034	64.9208	21.6796	19.7336	22.5024	251.383	76.2245	47.4643	30.8179	23.9994	23.2256
MrorC26_Group1.ver1.0.g000330.m01	serine-rich protein [hypothetical protein Moror_640]							0	0	0	0	1	0	146	116	101	1	2	0	0	0	0	0	1	0	0	0	1	0	0.634062	4.44335	0	0	0	0	2.90166	0	3.82668	0	0	0	0	0	0	0.590888	0	3.3428	1.92393	1.96959
MrorC26_Group1.ver1.0.g000340.m01	integral membrane protein [hypothetical protein Moror_13484]							0	0	0	0	1	0	9	105	36	0	0	0	1	0	0	0	0	0	0	0	0	0	0	0	1.84087	0	0	0	0	0	0	0	0	0	0	0	0	0.590888	0	0.206063	1.74149	0.702033
MrorC26_Group1.ver1.0.g000350.m01	serine-rich protein [hypothetical protein Moror_13484]							0	0	0	0	3	0	138	230	91	1	0	0	0	0	0	0	0	0	0	0	1	0	0.634062	0	0	0	0	0	2.90166	0	0	0	0	0	0	0	0	1.77266	0	3.15964	3.81469	1.77458
MrorC26_Group1.ver1.0.g000360.m01	beta-lactamase family protein [hypothetical protein Moror_13483]							0	1	0	0	1	1	25	90	49	0	2	0	0	0	1	0	0	0	1	0	1	0	0	4.44335	0	0	2.08824	0	2.90166	0	0	0	5.90189	0	4.93341	0	0	0.590888	0.930673	0.572398	1.4927	0.955545
MrorC26_Group1.ver1.0.g000370.m01	tannase and feruloyl esterase							20	10	25	109	176	114	5003	9518	6526	53	17	33	47	85	11	23	30	44	10	66	59	50.562	33.6053	37.7685	86.5209	55.4063	22.9706	52.0802	171.198	108.169	114.8	95.538	59.0189	72.2654	49.3341	46.88	150.554	103.996	106.097	114.548	157.862	127.263
MrorC26_Group1.ver1.0.g000380.m01	beta-lactamase family protein [hypothetical protein Moror_13481]							0	0	1	0	0	0	86	84	104	3	0	3	0	0	0	0	0	0	0	0	0	0	1.90219	0	0	0	0	4.73457	0	0	0	0	0	0	0	1.8752	0	0	0	1.96905	1.39319	2.02809
MrorC26_Group1.ver1.0.g000390.m01	beta-lactamase family protein [hypothetical protein Moror_13480]							0	0	0	0	0	1	13	30	32	0	0	0	0	0	0	0	0	0	0	0	0	0	0	0	0	0	0	0	0	0	0	0	0	0	0	0	0	0	0.930673	0.297647	0.497568	0.624029
MrorC26_Group1.ver1.0.g000400.m01	helicase, putative							0	0	0	0	0	0	9	4	5	0	0	0	0	0	0	0	0	0	0	0	0	0	0	0	0	0	0	0	0	0	0	0	0	0	0	0	0	0	0	0.206063	0.0663424	0.0975045
MrorC26_Group1.ver1.0.g000410.m01	tannase and feruloyl esterase							0	0	0	0	2	4	48	133	66	11	3	2	3	3	0	0	1	3	0	0	0	3.44741	6.97469	6.66502	5.52261	1.95552	0	3.15638	0	0	3.82668	0	0	0	0	0	0	1.18178	3.72269	1.099	2.20588	1.28706
MrorC26_Group1.ver1.0.g000420.m01	neutral protease 2							0	0	0	0	0	0	0	0	0	0	0	0	0	0	0	0	0	0	0	0	0	0	0	0	0	0	0	0	0	0	0	0	0	0	0	0	0	0	0	0	0	0
MrorC26_Group1.ver1.0.g000430.m01	neutral protease 2		Clstr_4681					0	0	0	0	0	0	0	0	0	0	0	0	0	0	0	0	0	0	0	0	0	0	0	0	0	0	0	0	0	0	0	0	0	0	0	0	0	0	0	0	0	0
MrorC26_Group1.ver1.0.g000440.m01	feruloyl esterase b precursor							0	0	0	0	0	0	0	3	11	0	0	0	0	0	0	0	0	0	0	0	0	0	0	0	0	0	0	0	0	0	0	0	0	0	0	0	0	0	0	0	0.0497568	0.21451
MrorC26_Group1.ver1.0.g000450.m01	methylenetetrahydrofolate reductase [hypothetical protein Moror_11090]							1	0	0	0	4	1	156	231	133	1	1	0	0	0	0	0	0	0	0	0	0	0	0.634062	2.22167	0	0	0	0	0	0	0	0	0	3.61327	0	0	0	2.36355	0.930673	3.57176	3.83127	2.59362
MrorC26_Group1.ver1.0.g000460.m01	beta-lactamase family protein [hypothetical protein Moror_11089]							0	0	0	0	0	0	0	0	18	0	0	0	0	0	0	0	0	0	0	0	0	0	0	0	0	0	0	0	0	0	0	0	0	0	0	0	0	0	0	0	0	0.351016
MrorC26_Group1.ver1.0.g000470.m01	predicted protein [hypothetical protein Moror_11240]							0	0	0	0	0	0	0	0	0	0	0	0	0	0	0	0	0	0	0	0	0	0	0	0	0	0	0	0	0	0	0	0	0	0	0	0	0	0	0	0	0	0
MrorC26_Group1.ver1.0.g000480.m01	phosphatidylinositol 3,4,5-trisphosphate 5-phosphatase 1-like [hypothetical protein Moror_5990]							0	0	0	0	0	0	0	0	0	0	0	0	0	0	0	0	0	0	0	0	0	0	0	0	0	0	0	0	0	0	0	0	0	0	0	0	0	0	0	0	0	0
MrorC26_Group1.ver1.0.g000490.m01	hat family dimerization domain-containing protein							0	0	0	0	0	0	0	0	0	0	0	0	0	0	0	0	0	0	0	0	0	0	0	0	0	0	0	0	0	0	0	0	0	0	0	0	0	0	0	0	0	0
MrorC26_Group1.ver1.0.g000500.m01	hATC-domain-containing protein							0	0	0	0	0	0	0	0	0	0	0	0	0	0	0	0	0	0	0	0	0	0	0	0	0	0	0	0	0	0	0	0	0	0	0	0	0	0	0	0	0	0
MrorC26_Group1.ver1.0.g000510.m01	retrovirus-related pol polyprotein from transposon tnt 1-94							0	0	0	0	0	0	0	7	0	0	0	0	2	0	0	0	0	0	0	0	0	0	0	0	3.68174	0	0	0	0	0	0	0	0	0	0	0	0	0	0	0	0.116099	0
MrorC26_Group1.ver1.0.g000520.m01	tannase and feruloyl esterase							0	0	0	0	0	0	56	80	51	1	2	0	0	0	0	0	0	0	0	1	0	0	0.634062	4.44335	0	0	0	0	0	0	0	1.44755	0	0	0	0	0	0	0	1.28217	1.32685	0.994546
MrorC26_Group1.ver1.0.g000530.m01	TKL/TKL-ccinprotein kinase							0	0	0	0	1	0	0	0	5	0	0	0	0	0	0	0	0	0	0	0	0	0	0	0	0	0	0	0	0	0	0	0	0	0	0	0	0	0.590888	0	0	0	0.0975045
MrorC26_Group1.ver1.0.g000540.m01	glycoside hydrolase family 76 protein		Clstr_3270					0	0	0	0	0	0	397	398	241	0	0	0	0	0	0	0	0	0	0	0	0	0	0	0	0	0	0	0	0	0	0	0	0	0	0	0	0	0	0	9.08967	6.60107	4.69972
MrorC26_Group1.ver1.0.g000550.m01	No description [hypothetical protein Moror_8774]							0	1	0	0	1	2	31	27	26	0	0	0	0	0	0	0	0	0	0	0	0	0	0	0	0	0	0	0	0	0	0	0	0	0	4.93341	0	0	0.590888	1.86135	0.709773	0.447811	0.507024
MrorC26_Group1.ver1.0.g000560.m01	tannase and feruloyl esterase							0	0	3	1	1	1	56	73	101	1	1	0	0	0	0	0	0	0	0	0	0	0	0.634062	2.22167	0	0	0	0	0	0	0	0	0	0	0	5.62559	1.38123	0.590888	0.930673	1.28217	1.21075	1.96959
MrorC26_Group1.ver1.0.g000570.m01	glutathione-independent formaldehyde dehydrogenase							0	0	0	0	1	1	4	23	5	1	1	0	2	1	0	0	0	0	0	0	0	0	0.634062	2.22167	3.68174	0.651839	0	0	0	0	0	0	0	0	0	0	0	0.590888	0.930673	0.0915836	0.381469	0.0975045
MrorC26_Group1.ver1.0.g000580.m01	serine-rich protein [hypothetical protein Moror_8771]							0	0	0	0	0	0	4	5	0	0	0	0	0	0	0	0	0	0	0	0	0	0	0	0	0	0	0	0	0	0	0	0	0	0	0	0	0	0	0	0.0915836	0.082928	0
MrorC26_Group1.ver1.0.g000590.m01	glycoside hydrolase family 76 protein		Clstr_4304					0	0	0	0	0	0	1930	1560	1477	0	0	0	0	0	0	0	0	0	0	0	0	0	0	0	0	0	0	0	0	0	0	0	0	0	0	0	0	0	0	44.1891	25.8735	28.8028
MrorC26_Group1.ver1.0.g000600.m01	feruloyl esterase b precursor							0	1	7	2	52	17	458	865	916	7	0	1	3	0	1	3	8	1	0	6	6	1.14914	4.43844	0	5.52261	0	2.08824	1.57819	17.41	14.109	30.6134	8.68527	0	0	4.93341	13.1264	2.76245	30.7262	15.8214	10.4863	14.3465	17.8628
MrorC26_Group1.ver1.0.g000610.m01	feruloyl esterase b precursor							0	3	2	0	13	23	102	222	122	10	2	1	2	9	0	0	0	5	0	1	0	5.74569	6.34062	4.44335	3.68174	5.86655	0	1.57819	0	0	0	1.44755	0	0	14.8002	3.7504	0	7.68154	21.4055	2.33538	3.682	2.37911
MrorC26_Group1.ver1.0.g000620.m01	serine-rich protein [hypothetical protein Moror_3791]							2	3	1	2	2	7	167	348	222	13	2	1	2	2	4	3	0	7	0	4	0	8.04396	8.24281	4.44335	3.68174	1.30368	8.35296	1.57819	0	14.109	0	5.79018	0	7.22654	14.8002	1.8752	2.76245	1.18178	6.51471	3.82362	5.77179	4.3292
MrorC26_Group1.ver1.0.g000630.m01	serine-rich protein [hypothetical protein Moror_3793]							0	0	0	0	0	0	23	6	26	1	0	0	0	0	0	0	0	0	0	0	0	0	0.634062	0	0	0	0	0	0	0	0	0	0	0	0	0	0	0	0	0.526606	0.0995136	0.507024
MrorC26_Group1.ver1.0.g000640.m01	No description [hypothetical protein Moror_3794]							1	0	2	2	2	1	232	187	244	1	1	2	3	3	2	0	0	1	1	3	0	1.14914	0.634062	2.22167	5.52261	1.95552	4.17648	3.15638	0	0	0	4.34264	5.90189	3.61327	0	3.7504	2.76245	1.18178	0.930673	5.31185	3.10151	4.75822
MrorC26_Group1.ver1.0.g000650.m01	cytochrome p450 [hypothetical protein Moror_3796]							0	0	0	0	0	0	0	0	5	0	0	0	0	4	0	0	0	0	0	0	0	0	0	0	0	2.60736	0	0	0	0	0	0	0	0	0	0	0	0	0	0	0	0.0975045
MrorC26_Group1.ver1.0.g000660.m01	serine-rich protein [hypothetical protein Moror_3796]							0	0	0	0	1	2	0	7	39	0	0	0	2	0	0	0	0	0	0	0	0	0	0	0	3.68174	0	0	0	0	0	0	0	0	0	0	0	0	0.590888	1.86135	0	0.116099	0.760535
MrorC26_Group1.ver1.0.g000670.m01	serine-rich protein [hypothetical protein Moror_1642]							0	0	0	1	2	7	1284	1646	1134	5	0	0	0	2	0	0	2	2	0	3	1	2.29827	3.17031	0	0	1.30368	0	0	2.90166	0	7.65335	4.34264	0	0	0	0	1.38123	1.18178	6.51471	29.3983	27.2999	22.114
MrorC26_Group1.ver1.0.g000680.m01	F-box domain contaning protein [hypothetical protein Moror_15043]							0	4	0	0	9	8	452	765	475	18	8	12	4	19	4	0	8	5	0	2	0	5.74569	11.4131	17.7734	7.36348	12.3849	8.35296	18.9383	0	0	30.6134	2.89509	0	0	19.7336	0	0	5.31799	7.44538	10.3489	12.688	9.26293
MrorC26_Group1.ver1.0.g000690.m01	conjugal transfer mating pair stabilization protein TraG (plasmid) [hypothetical protein Moror_15044]							0	0	0	0	0	2	54	86	99	0	0	0	2	0	0	0	2	0	0	1	0	0	0	0	3.68174	0	0	0	0	0	7.65335	1.44755	0	0	0	0	0	0	1.86135	1.23638	1.42636	1.93059
MrorC26_Group1.ver1.0.g000700.m01	predicted protein							0	1	7	0	6	3	60	146	32	6	1	4	2	6	0	0	0	3	0	2	1	3.44741	3.80437	2.22167	3.68174	3.91104	0	6.31275	2.90166	0	0	2.89509	0	0	4.93341	13.1264	0	3.54533	2.79202	1.37375	2.4215	0.624029
MrorC26_Group1.ver1.0.g000710.m01	metal resistance protein [hypothetical protein Moror_15046]							0	0	1	0	0	0	32	65	92	5	1	0	1	0	0	1	0	0	0	0	0	0	3.17031	2.22167	1.84087	0	0	0	0	4.703	0	0	0	0	0	1.8752	0	0	0	0.732669	1.07806	1.79408
MrorC26_Group1.ver1.0.g000720.m01	F-box domain contaning protein [hypothetical protein Moror_15047]							1	0	2	0	3	1	44	107	90	2	1	1	2	0	0	0	0	1	3	0	0	1.14914	1.26812	2.22167	3.68174	0	0	1.57819	0	0	0	0	17.7057	3.61327	0	3.7504	0	1.77266	0.930673	1.00742	1.77466	1.75508
MrorC26_Group1.ver1.0.g000730.m01	kinase-like protein							17	3	19	209	103	39	2078	2293	2272	43	18	24	32	39	14	13	9	22	6	24	12	25.281	27.2647	39.9901	58.9078	25.4217	29.2354	37.8765	34.8199	61.1391	34.4401	34.7411	35.4114	61.4256	14.8002	35.6288	288.676	60.8614	36.2962	47.5777	38.0308	44.3061
MrorC26_Group1.ver1.0.g000740.m01	NACHT, LRR and PYD domains-containing protein 1b allele 5-like							0	0	0	0	0	0	83	39	86	3	0	1	0	2	0	0	0	0	0	0	0	0	1.90219	0	0	1.30368	0	1.57819	0	0	0	0	0	0	0	0	0	0	0	1.90036	0.646838	1.67708
MrorC26_Group1.ver1.0.g000750.m01	feruloyl esterase b precursor							0	0	0	2	4	1	44	55	28	10	0	1	7	0	1	0	1	2	0	1	0	2.29827	6.34062	0	12.8861	0	2.08824	1.57819	0	0	3.82668	1.44755	0	0	0	0	2.76245	2.36355	0.930673	1.00742	0.912208	0.546025
MrorC26_Group1.ver1.0.g000760.m01	feruloyl esterase b precursor							1	0	2	2	6	3	18	10	21	7	0	4	1	4	0	1	0	4	0	6	0	4.59655	4.43844	0	1.84087	2.60736	0	6.31275	0	4.703	0	8.68527	0	3.61327	0	3.7504	2.76245	3.54533	2.79202	0.412126	0.165856	0.409519
MrorC26_Group1.ver1.0.g000770.m01	fatty acid synthase subunit beta, fungi type							1	0	0	0	1	1	22	26	10	1	0	3	1	1	3	0	0	3	0	2	0	3.44741	0.634062	0	1.84087	0.651839	6.26472	4.73457	0	0	0	2.89509	0	3.61327	0	0	0	0.590888	0.930673	0.50371	0.431225	0.195009
MrorC26_Group1.ver1.0.g000780.m01	leucine-rich repeat-containing protein 15 [hypothetical protein Moror_5326]							0	0	0	1	4	3	151	277	209	7	0	1	0	7	0	3	1	2	0	3	1	2.29827	4.43844	0	0	4.56288	0	1.57819	2.90166	14.109	3.82668	4.34264	0	0	0	0	1.38123	2.36355	2.79202	3.45728	4.59421	4.07569
MrorC26_Group1.ver1.0.g000790.m01	GM11160 [hypothetical protein Moror_5327]							0	0	0	0	0	0	0	0	6	0	0	0	1	0	0	0	0	0	0	0	0	0	0	0	1.84087	0	0	0	0	0	0	0	0	0	0	0	0	0	0	0	0	0.117005
MrorC26_Group1.ver1.0.g000800.m01	other/FunK1 protein kinase							0	0	0	3	0	0	14	6	7	0	0	0	0	0	0	0	0	0	0	0	0	0	0	0	0	0	0	0	0	0	0	0	0	0	0	0	4.14368	0	0	0.320543	0.0995136	0.136506
MrorC26_Group1.ver1.0.g000810.m01	other/FunK1 protein kinase							0	0	0	0	0	0	3	0	6	0	0	0	0	0	0	0	0	0	0	0	0	0	0	0	0	0	0	0	0	0	0	0	0	0	0	0	0	0	0	0.0686877	0	0.117005
MrorC26_Group1.ver1.0.g000820.m01	CAMK/RAD53 protein kinase Mek1							0	0	0	4	5	2	1048	254	735	4	0	3	1	5	1	0	0	2	0	0	0	2.29827	2.53625	0	1.84087	3.2592	2.08824	4.73457	0	0	0	0	0	0	0	0	5.52491	2.95444	1.86135	23.9949	4.21274	14.3332
MrorC26_Group1.ver1.0.g000830.m01	No description [hypothetical protein Moror_5330]							8	5	16	17	61	23	380	692	332	71	18	38	5	44	24	3	17	43	16	29	7	49.4129	45.0184	39.9901	9.20435	28.6809	50.1178	59.9712	20.3116	14.109	65.0535	41.9788	94.4303	28.9062	24.667	30.0032	23.4809	36.0441	21.4055	8.70044	11.4772	6.4743
MrorC26_Group1.ver1.0.g000840.m01	DNA polymerase I isoform X5							0	0	0	0	1	0	7	6	6	1	0	0	1	0	0	0	0	0	0	0	0	0	0.634062	0	1.84087	0	0	0	0	0	0	0	0	0	0	0	0	0.590888	0	0.160271	0.0995136	0.117005
MrorC26_Group1.ver1.0.g000850.m01	transgelin-3 [hypothetical protein Moror_5331]							0	0	0	0	1	0	19	32	26	1	2	5	0	1	2	0	0	0	0	1	0	0	0.634062	4.44335	0	0.651839	4.17648	7.89094	0	0	0	1.44755	0	0	0	0	0	0.590888	0	0.435022	0.530739	0.507024
MrorC26_Group1.ver1.0.g000860.m01	Leucine-rich repeat transmembrane protein kinase [hypothetical protein Moror_5332]		Clstr_5248					0	0	0	0	1	0	142	60	219	0	0	0	0	0	0	0	0	0	0	0	0	0	0	0	0	0	0	0	0	0	0	0	0	0	0	0	0	0.590888	0	3.25122	0.995136	4.2707
MrorC26_Group1.ver1.0.g000870.m01	thioredoxin							99	100	164	146	668	506	81368	93529	110462	427	133	155	598	690	172	71	216	200	44	219	501	229.827	270.745	295.483	1100.84	449.769	359.177	244.619	1453.73	333.913	826.562	317.012	259.683	357.714	493.341	307.533	201.659	394.713	470.92	1862.99	1551.23	2154.11
MrorC26_Group1.ver1.0.g000880.m01	serine-rich protein [hypothetical protein Moror_5334]							0	0	2	5	9	2	63	35	78	1	2	0	2	0	0	0	1	2	1	3	1	2.29827	0.634062	4.44335	3.68174	0	0	0	2.90166	0	3.82668	4.34264	5.90189	0	0	3.7504	6.90613	5.31799	1.86135	1.44244	0.580496	1.52107
MrorC26_Group1.ver1.0.g000890.m01	serine-rich protein [hypothetical protein Moror_5335]							0	0	0	0	24	0	113	204	122	1	2	3	0	0	1	0	0	3	0	0	0	3.44741	0.634062	4.44335	0	0	2.08824	4.73457	0	0	0	0	0	0	0	0	0	14.1813	0	2.58724	3.38346	2.37911
MrorC26_Group1.ver1.0.g000900.m01	small gtpase-binding protein							114	153	348	1299	965	473	11331	15225	13833	808	200	213	467	748	157	150	113	339	46	250	196	389.558	512.322	444.335	859.686	487.576	327.854	336.154	568.725	705.451	432.414	361.886	271.487	411.913	754.812	652.569	1794.21	570.207	440.208	259.434	252.516	269.756
MrorC26_Group1.ver1.0.g000910.m01	alpha-amylase 3, chloroplastic [hypothetical protein Moror_5337]							0	0	0	0	1	2	1	10	10	1	0	1	0	1	0	0	0	3	0	0	0	3.44741	0.634062	0	0	0.651839	0	1.57819	0	0	0	0	0	0	0	0	0	0.590888	1.86135	0.0228959	0.165856	0.195009
MrorC26_Group1.ver1.0.g000920.m01	putative polyprenyl synthase							7	1	8	32	44	11	228	248	208	26	6	14	11	15	12	0	4	3	4	9	2	3.44741	16.4856	13.33	20.2496	9.77759	25.0589	22.0946	5.80332	0	15.3067	13.0279	23.6076	25.2929	4.93341	15.0016	44.1992	25.9991	10.2374	5.22027	4.11323	4.05619
MrorC26_Group1.ver1.0.g000930.m01	activator of 90 kDa heat shock protein ATPase homolog 2 isoform X4							1	0	0	2	6	4	80	79	76	0	1	0	2	10	4	0	0	0	0	1	3	0	0	2.22167	3.68174	6.51839	8.35296	0	8.70498	0	0	1.44755	0	3.61327	0	0	2.76245	3.54533	3.72269	1.83167	1.31026	1.48207
MrorC26_Group1.ver1.0.g000940.m01	ubiquitin-conjugating enzyme e2-24 kda							21	30	55	83	162	134	13637	14910	13723	144	39	48	15	201	46	3	31	66	6	41	53	75.8431	91.305	86.6453	27.6131	131.02	96.0591	75.7531	153.788	14.109	118.627	59.3494	35.4114	75.8787	148.002	103.136	114.642	95.7238	124.71	312.231	247.291	267.611
MrorC26_Group1.ver1.0.g000950.m01	GCN5-related N-acetyltransferase							0	4	8	3	15	7	1352	1929	1848	16	6	8	1	33	7	5	0	2	0	6	4	2.29827	10.145	13.33	1.84087	21.5107	14.6177	12.6255	11.6066	23.515	0	8.68527	0	0	19.7336	15.0016	4.14368	8.86331	6.51471	30.9553	31.9936	36.0377
MrorC26_Group1.ver1.0.g000960.m01	ArfGap-domain-containing protein							21	14	43	43	105	58	4538	4517	4621	111	45	38	61	79	21	19	13	52	11	56	27	59.7551	70.3809	99.9753	112.293	51.4953	43.8531	59.9712	78.3448	89.3571	49.7468	81.0626	64.9208	75.8787	69.0677	80.6335	59.3927	62.0432	53.979	103.902	74.9171	90.1137
MrorC26_Group1.ver1.0.g000970.m01	FAD/FMN-containing dehydrogenase							3	4	4	75	55	23	21235	4512	19789	22	6	13	27	9	6	4	72	13	4	6	41	14.9388	13.9494	13.33	49.7035	5.86655	12.5294	20.5165	118.968	18.812	275.521	8.68527	23.6076	10.8398	19.7336	7.50079	103.592	32.4988	21.4055	486.195	74.8342	385.903
MrorC26_Group1.ver1.0.g000980.m01	clathrin coat assembly protein ap17							18	17	35	24	55	52	13196	12256	13626	77	25	24	9	116	26	2	6	21	6	32	28	24.1319	48.8228	55.5419	16.5678	75.6134	54.2943	37.8765	81.2465	9.40601	22.9601	46.3215	35.4114	65.0389	83.868	65.6319	33.1494	32.4988	48.395	302.134	203.273	265.719
MrorC26_Group1.ver1.0.g000990.m01	predicted protein [hypothetical protein Moror_5344]							0	1	0	3	5	1	109	29	57	0	0	0	1	0	1	0	2	1	1	0	0	1.14914	0	0	1.84087	0	2.08824	0	0	0	7.65335	0	5.90189	0	4.93341	0	4.14368	2.95444	0.930673	2.49565	0.480982	1.11155
MrorC26_Group1.ver1.0.g001000.m01	No description							0	0	0	3	0	1	4	0	6	0	1	0	0	0	0	1	0	0	2	0	1	0	0	2.22167	0	0	0	0	2.90166	4.703	0	0	11.8038	0	0	0	4.14368	0	0.930673	0.0915836	0	0.117005
MrorC26_Group1.ver1.0.g001010.m01	mismatched base pair and cruciform DNA recognition protein							0	1	2	116	345	109	286	557	568	1	8	1	8	63	23	6	3	10	1	18	1	11.4914	0.634062	17.7734	14.727	41.0659	48.0295	1.57819	2.90166	28.218	11.48	26.0558	5.90189	0	4.93341	3.7504	160.222	203.856	101.443	6.54823	9.23818	11.0765
MrorC26_Group1.ver1.0.g001020.m01	serine carboxypeptidase							1	0	5	3	5	6	992	313	1122	9	4	4	5	3	2	0	3	2	0	1	41	2.29827	5.70656	8.8867	9.20435	1.95552	4.17648	6.31275	118.968	0	11.48	1.44755	0	3.61327	0	9.37599	4.14368	2.95444	5.58404	22.7127	5.19129	21.88
MrorC26_Group1.ver1.0.g001030.m01	fungal protein [hypothetical protein Moror_5347]							6	1	7	6	22	11	203	392	243	38	16	8	2	11	3	0	1	7	2	11	4	8.04396	24.0944	35.5468	3.68174	7.17023	6.26472	12.6255	11.6066	0	3.82668	15.923	11.8038	21.6796	4.93341	13.1264	8.28736	12.9995	10.2374	4.64787	6.50155	4.73872
MrorC26_Group1.ver1.0.g001040.m01	MFS general substrate transporter							35	16	37	10	141	56	514	1066	753	313	15	42	48	150	62	5	3	167	15	101	4	191.906	198.462	33.3251	88.3618	97.7759	129.471	66.2839	11.6066	23.515	11.48	146.202	88.5284	126.464	78.9345	69.3823	13.8123	83.3152	52.1177	11.7685	17.6802	14.6842
MrorC26_Group1.ver1.0.g001050.m01	microtubule binding protein							21	22	38	8	67	48	1652	3723	2568	93	38	37	15	203	48	4	16	59	12	45	28	67.7991	58.9678	84.4236	27.6131	132.323	100.236	58.393	81.2465	18.812	61.2268	65.1396	70.8227	75.8787	108.535	71.2575	11.0498	39.5895	44.6723	37.824	61.7482	50.0783
MrorC26_Group1.ver1.0.g001060.m01	glucooligosaccharide oxidase		Clstr_2935					2	2	1	0	1	4	415	773	580	3	0	1	4	9	3	0	0	0	0	8	0	0	1.90219	0	7.36348	5.86655	6.26472	1.57819	0	0	0	11.5804	0	7.22654	9.86682	1.8752	0	0.590888	3.72269	9.5018	12.8207	11.3105
MrorC26_Group1.ver1.0.g001070.m01	glycoside hydrolase family 15 protein							17	24	58	91	115	69	9187	14125	11729	193	59	66	117	105	46	13	33	76	13	41	45	87.3344	122.374	131.079	215.382	68.4431	96.0591	104.16	130.575	61.1391	126.28	59.3494	76.7246	61.4256	118.402	108.761	125.692	67.9521	64.2164	210.345	234.272	228.726
MrorC26_Group1.ver1.0.g001080.m01	predicted protein [hypothetical protein Moror_5353]							0	0	0	1	2	7	57	38	53	2	0	0	3	0	0	0	0	0	0	1	0	0	1.26812	0	5.52261	0	0	0	0	0	0	1.44755	0	0	0	0	1.38123	1.18178	6.51471	1.30507	0.630253	1.03355
MrorC26_Group1.ver1.0.g001090.m01	GPI ethanolamine phosphate transferase 2 isoform X3 [hypothetical protein Moror_5334]							0	0	1	1	2	1	119	82	102	2	1	1	1	1	0	0	0	1	0	0	0	1.14914	1.26812	2.22167	1.84087	0.651839	0	1.57819	0	0	0	0	0	0	0	1.8752	1.38123	1.18178	0.930673	2.72461	1.36002	1.98909
MrorC26_Group1.ver1.0.g001100.m01	beta-lactamase family protein [hypothetical protein Moror_7577]							2	1	1	0	0	2	478	146	365	6	2	5	3	2	0	0	1	0	0	3	2	0	3.80437	4.44335	5.52261	1.30368	0	7.89094	5.80332	0	3.82668	4.34264	0	7.22654	4.93341	1.8752	0	0	1.86135	10.9442	2.4215	7.11783
MrorC26_Group1.ver1.0.g001110.m01	carboxylic acid transporter							1	0	0	0	1	2	30	48	45	0	0	1	0	1	0	0	0	0	0	0	0	0	0	0	0	0.651839	0	1.57819	0	0	0	0	0	3.61327	0	0	0	0.590888	1.86135	0.686877	0.796109	0.877541
MrorC26_Group1.ver1.0.g001120.m01	NADH dehydrogenase							0	0	1	0	3	0	68	88	60	1	2	2	2	3	1	0	0	1	0	1	0	1.14914	0.634062	4.44335	3.68174	1.95552	2.08824	3.15638	0	0	0	1.44755	0	0	0	1.8752	0	1.77266	0	1.55692	1.45953	1.17005
MrorC26_Group1.ver1.0.g001130.m01	Metallo-hydrolase/oxidoreductase							1	2	2	0	3	0	84	129	153	6	0	0	1	6	1	0	1	1	0	1	2	1.14914	3.80437	0	1.84087	3.91104	2.08824	0	5.80332	0	3.82668	1.44755	0	3.61327	9.86682	3.7504	0	1.77266	0	1.92326	2.13954	2.98364
MrorC26_Group1.ver1.0.g001140.m01	geranylgeranyl pyrophosphate synthetase							4	2	1	5	10	7	258	668	294	22	12	8	21	32	2	5	1	4	2	1	0	4.59655	13.9494	26.6601	38.6583	20.8589	4.17648	12.6255	0	23.515	3.82668	1.44755	11.8038	14.4531	9.86682	1.8752	6.90613	5.90888	6.51471	5.90714	11.0792	5.73327
MrorC26_Group1.ver1.0.g001150.m01	anthranilate phosphoribosyltransferase							32	48	142	10	112	96	6106	12376	8482	262	97	90	57	427	85	23	4	87	6	77	10	99.9749	166.124	215.502	104.93	278.335	177.5	142.037	29.0166	108.169	15.3067	111.461	35.4114	115.625	236.804	266.278	13.8123	66.1794	89.3446	139.802	205.263	165.407
MrorC26_Group1.ver1.0.g001160.m01	thioredoxin							0	0	2	0	5	1	4819	4946	4177	2	0	0	2	7	2	0	0	1	0	1	2	1.14914	1.26812	0	3.68174	4.56288	4.17648	0	5.80332	0	0	1.44755	0	0	0	3.7504	0	2.95444	0.930673	110.335	82.0324	81.4553
MrorC26_Group1.ver1.0.g001170.m01	pleiotropic drug resistance abc transporter							3	0	1	1	32	9	25	44	53	7	0	3	5	3	4	9	5	3	2	9	0	3.44741	4.43844	0	9.20435	1.95552	8.35296	4.73457	0	42.327	19.1334	13.0279	11.8038	10.8398	0	1.8752	1.38123	18.9084	8.37606	0.572398	0.729766	1.03355
MrorC26_Group1.ver1.0.g001180.m01	pleiotropic drug resistance abc transporter							0	0	0	0	0	0	9	6	35	1	4	0	0	0	0	0	0	0	0	0	0	0	0.634062	8.8867	0	0	0	0	0	0	0	0	0	0	0	0	0	0	0	0.206063	0.0995136	0.682532
MrorC26_Group1.ver1.0.g001190.m01	coatomer protein							33	16	69	26	169	95	3896	5099	3953	194	57	95	61	188	58	15	25	122	18	108	48	140.195	123.008	126.635	112.293	122.546	121.118	149.928	139.28	70.5451	95.6669	156.335	106.234	119.238	78.9345	129.389	35.9119	99.86	88.4139	89.2025	84.5699	77.0871
MrorC26_Group1.ver1.0.g001200.m01	UOS5/S1 protein, putative		Clstr_9310	Clstr_9310			Clstr_9310	7	5	12	36	37	20	2489	2385	2307	19	14	10	19	72	10	10	6	14	3	17	12	16.0879	12.0472	31.1034	34.9765	46.9324	20.8824	15.7819	34.8199	47.03	22.9601	24.6083	17.7057	25.2929	24.667	22.5024	49.7242	21.8628	18.6135	56.9879	39.5566	44.9886
MrorC26_Group1.ver1.0.g001210.m01	A-kinase anchor protein 11 [hypothetical protein Moror_7587, partial]							0	0	0	0	0	0	31	8	13	0	0	0	0	0	0	0	0	0	0	0	0	0	0	0	0	0	0	0	0	0	0	0	0	0	0	0	0	0	0	0.709773	0.132685	0.253512
MrorC26_Group1.ver1.0.g001220.m01	serine-rich protein [hypothetical protein Moror_12098]							0	1	1	0	0	0	67	76	73	1	1	0	0	0	0	0	0	0	0	0	0	0	0.634062	2.22167	0	0	0	0	0	0	0	0	0	0	4.93341	1.8752	0	0	0	1.53403	1.26051	1.42357
MrorC26_Group1.ver1.0.g001230.m01	coatomer protein		Clstr_9632	Clstr_9632	Clstr_9632			1	0	5	3	7	4	104	213	200	5	1	4	6	3	2	1	1	3	1	2	1	3.44741	3.17031	2.22167	11.0452	1.95552	4.17648	6.31275	2.90166	4.703	3.82668	2.89509	5.90189	3.61327	0	9.37599	4.14368	4.13621	3.72269	2.38117	3.53273	3.90018
MrorC26_Group1.ver1.0.g001240.m01	serine-rich protein [hypothetical protein Moror_12100]							0	3	1	2	1	2	300	377	201	3	2	0	0	5	2	0	0	1	0	3	0	1.14914	1.90219	4.44335	0	3.2592	4.17648	0	0	0	0	4.34264	0	0	14.8002	1.8752	2.76245	0.590888	1.86135	6.86877	6.25277	3.91968
MrorC26_Group1.ver1.0.g001250.m01	No description [hypothetical protein Moror_12101]							6	3	5	4	16	5	129	211	188	17	7	3	3	14	4	0	2	5	2	3	0	5.74569	10.7791	15.5517	5.52261	9.12575	8.35296	4.73457	0	0	7.65335	4.34264	11.8038	21.6796	14.8002	9.37599	5.52491	9.4542	4.65336	2.95357	3.49956	3.66617
MrorC26_Group1.ver1.0.g001260.m01	beta-lactamase family protein [hypothetical protein Moror_12102]							0	1	1	5	0	1	89	97	88	3	0	1	0	1	1	0	0	1	0	2	0	1.14914	1.90219	0	0	0.651839	2.08824	1.57819	0	0	0	2.89509	0	0	4.93341	1.8752	6.90613	0	0.930673	2.03774	1.6088	1.71608
MrorC26_Group1.ver1.0.g001270.m01	No description [hypothetical protein Moror_12103]							0	0	0	0	0	0	31	0	40	0	0	0	0	0	0	0	0	0	0	0	0	0	0	0	0	0	0	0	0	0	0	0	0	0	0	0	0	0	0	0.709773	0	0.780036
MrorC26_Group1.ver1.0.g001280.m01	serine-rich protein [hypothetical protein Moror_16984]							2	0	0	0	0	5	105	94	163	7	1	2	7	11	3	2	0	1	1	1	0	1.14914	4.43844	2.22167	12.8861	7.17023	6.26472	3.15638	0	9.40601	0	1.44755	5.90189	7.22654	0	0	0	0	4.65336	2.40407	1.55905	3.17865
MrorC26_Group1.ver1.0.g001290.m01	beta-lactamase family protein [hypothetical protein Moror_12105]							0	0	0	0	0	0	15	8	13	1	0	1	0	0	0	0	0	0	0	0	0	0	0.634062	0	0	0	0	1.57819	0	0	0	0	0	0	0	0	0	0	0	0.343439	0.132685	0.253512
MrorC26_Group1.ver1.0.g001300.m01	protein kinase subdomain-containing protein PKL/ccin9							0	0	0	0	0	0	0	0	0	0	0	0	0	0	0	0	0	0	0	0	0	0	0	0	0	0	0	0	0	0	0	0	0	0	0	0	0	0	0	0	0	0
MrorC26_Group1.ver1.0.g001310.m01	DUF1766-domain-containing protein							1	0	0	0	0	0	369	579	464	1	3	0	1	2	0	0	0	0	0	0	0	0	0.634062	6.66502	1.84087	1.30368	0	0	0	0	0	0	0	3.61327	0	0	0	0	0	8.44859	9.60306	9.04842
MrorC26_Group1.ver1.0.g001320.m01	ubiquitin and ribosomal protein S27a							0	1	1	2	4	3	3128	2738	3419	10	12	4	0	1	0	0	0	0	0	0	1	0	6.34062	26.6601	0	0.651839	0	6.31275	2.90166	0	0	0	0	0	4.93341	1.8752	2.76245	2.36355	2.79202	71.6184	45.4114	66.6736
MrorC26_Group1.ver1.0.g001330.m01	ubiquitin and ribosomal protein s27a							0	0	1	0	1	1	509	431	599	0	2	0	0	0	0	0	0	1	0	1	0	1.14914	0	4.44335	0	0	0	0	0	0	0	1.44755	0	0	0	1.8752	0	0.590888	0.930673	11.654	7.14839	11.681
MrorC26_Group1.ver1.0.g001340.m01	predicted protein							1	0	0	1	2	4	107	105	83	3	3	2	0	0	0	0	0	1	0	0	0	1.14914	1.90219	6.66502	0	0	0	3.15638	0	0	0	0	0	3.61327	0	0	1.38123	1.18178	3.72269	2.44986	1.74149	1.61858
MrorC26_Group1.ver1.0.g001350.m01	atp-binding cassette transporter							0	0	0	0	0	0	0	0	0	0	0	0	0	0	0	0	0	0	0	0	0	0	0	0	0	0	0	0	0	0	0	0	0	0	0	0	0	0	0	0	0	0
MrorC26_Group1.ver1.0.g001360.m01	DNA polymerase III subunit delta'							0	0	0	1	7	0	1963	1341	2130	2	0	0	0	0	0	0	0	1	0	1	1	1.14914	1.26812	0	0	0	0	0	2.90166	0	0	1.44755	0	0	0	0	1.38123	4.13621	0	44.9447	22.2413	41.5369
MrorC26_Group1.ver1.0.g001370.m01	C4-dicarboxylate transporter							0	0	2	0	1	2	216	413	299	6	1	2	2	2	0	1	0	0	0	2	1	0	3.80437	2.22167	3.68174	1.30368	0	3.15638	2.90166	4.703	0	2.89509	0	0	0	3.7504	0	0.590888	1.86135	4.94552	6.84985	5.83077
MrorC26_Group1.ver1.0.g001380.m01	glycoside hydrolase family 131 protein [hypothetical protein Moror_2355]							45	63	112	17	117	117	1088	3094	1690	166	48	118	53	152	48	9	6	178	16	73	10	204.546	105.254	106.64	97.5661	99.0796	100.236	186.226	29.0166	42.327	22.9601	105.671	94.4303	162.597	310.805	210.022	23.4809	69.1339	108.889	24.9107	51.3158	32.9565
MrorC26_Group1.ver1.0.g001390.m01	rot1 protein		Clstr_6806	Clstr_6806				62	44	102	167	456	246	4227	6836	4219	287	77	126	147	229	76	69	84	205	47	153	64	235.573	181.976	171.069	270.608	149.271	158.706	198.852	185.706	324.507	321.441	221.474	277.389	224.023	217.07	191.27	230.665	269.445	228.946	96.781	113.379	82.2743
MrorC26_Group1.ver1.0.g001400.m01	F-box domain contaning protein [hypothetical protein Moror_2353]							15	15	27	6	22	23	1861	3266	2399	25	16	36	14	37	14	5	2	30	5	14	2	34.4741	15.8516	35.5468	25.7722	24.1181	29.2354	56.8148	5.80332	23.515	7.65335	20.2656	29.5095	54.1991	74.0011	50.6304	8.28736	12.9995	21.4055	42.6093	54.1686	46.7827
MrorC26_Group1.ver1.0.g001410.m01	putative upf0648 protein [hypothetical protein Moror_16394]							2	1	4	2	11	7	356	358	497	12	3	1	0	9	3	3	2	5	0	3	1	5.74569	7.60875	6.66502	0	5.86655	6.26472	1.57819	2.90166	14.109	7.65335	4.34264	0	7.22654	4.93341	7.50079	2.76245	6.49976	6.51471	8.15094	5.93764	9.69195
MrorC26_Group1.ver1.0.g001420.m01	expressed protein, partial [hypothetical protein Moror_2352]							11	9	12	11	30	23	1078	2077	1597	48	26	12	32	53	18	1	5	19	3	15	12	21.8336	30.435	57.7635	58.9078	34.5475	37.5883	18.9383	34.8199	4.703	19.1334	21.7132	17.7057	39.746	44.4007	22.5024	15.1935	17.7266	21.4055	24.6818	34.4483	31.143
MrorC26_Group1.ver1.0.g001430.m01	proteasome subunit							24	7	36	3	39	24	433	1691	662	100	29	40	14	54	19	4	3	42	5	20	19	48.2638	63.4062	64.4286	25.7722	35.1993	39.6766	63.1275	55.1315	18.812	11.48	28.9509	29.5095	86.7185	34.5339	67.5071	4.14368	23.0446	22.3361	9.91393	28.0462	12.9096
MrorC26_Group1.ver1.0.g001440.m01	RWD-domain-containing protein							0	0	2	8	7	0	146	44	114	4	0	1	2	0	1	1	0	0	0	0	0	0	2.53625	0	3.68174	0	2.08824	1.57819	0	4.703	0	0	0	0	0	3.7504	11.0498	4.13621	0	3.3428	0.729766	2.2231
MrorC26_Group1.ver1.0.g001450.m01	aldehyde dehydrogenase, dimeric NADP-preferring isoform X2							0	0	0	0	2	0	11	9	9	1	0	0	2	0	0	0	0	0	0	0	0	0	0.634062	0	3.68174	0	0	0	0	0	0	0	0	0	0	0	0	1.18178	0	0.251855	0.14927	0.175508
MrorC26_Group1.ver1.0.g001460.m01	cyclin-like F-box domain containing protein [hypothetical protein Moror_2349]							1	0	0	0	4	0	0	0	0	1	2	3	2	1	1	0	0	1	0	0	1	1.14914	0.634062	4.44335	3.68174	0.651839	2.08824	4.73457	2.90166	0	0	0	0	3.61327	0	0	0	2.36355	0	0	0	0
MrorC26_Group1.ver1.0.g001470.m01	F-box domain contaning protein [hypothetical protein Moror_2349]							2	1	3	0	7	4	56	268	146	21	8	7	2	4	0	0	0	5	0	6	0	5.74569	13.3153	17.7734	3.68174	2.60736	0	11.0473	0	0	0	8.68527	0	7.22654	4.93341	5.62559	0	4.13621	3.72269	1.28217	4.44494	2.84713
MrorC26_Group1.ver1.0.g001480.m01	membrane protein							1	0	2	1	2	6	153	211	147	9	3	2	0	4	2	0	0	5	2	4	0	5.74569	5.70656	6.66502	0	2.60736	4.17648	3.15638	0	0	0	5.79018	11.8038	3.61327	0	3.7504	1.38123	1.18178	5.58404	3.50307	3.49956	2.86663
MrorC26_Group1.ver1.0.g001490.m01	membrane protein							1	2	6	60	66	44	1528	1418	1673	29	6	9	0	7	8	1	12	13	6	31	29	14.9388	18.3878	13.33	0	4.56288	16.7059	14.2037	84.1481	4.703	45.9201	44.8739	35.4114	3.61327	9.86682	11.2512	82.8736	38.9986	40.9496	34.9849	23.5184	32.625
MrorC26_Group1.ver1.0.g001500.m01	putative dynein heavy chain							7	3	11	48	46	36	781	1115	929	62	12	15	6	9	9	11	7	32	7	16	6	36.7724	39.3119	26.6601	11.0452	5.86655	18.7942	23.6728	17.41	51.733	26.7867	23.1607	41.3133	25.2929	14.8002	20.6272	66.2989	27.1808	33.5042	17.8817	18.4929	18.1163
MrorC26_Group1.ver1.0.g001510.m01	cointegrate resolution protein s [hypothetical protein Moror_9976]							0	0	0	0	0	0	0	0	0	0	0	0	0	0	0	0	0	0	0	0	0	0	0	0	0	0	0	0	0	0	0	0	0	0	0	0	0	0	0	0	0	0
MrorC26_Group1.ver1.0.g001520.m01	DNA breaking-rejoining enzyme							0	0	0	0	0	0	0	0	0	0	0	0	0	0	0	0	0	0	0	0	0	0	0	0	0	0	0	0	0	0	0	0	0	0	0	0	0	0	0	0	0	0
MrorC26_Group1.ver1.0.g001530.m01	ADP-ribosylation factor-like protein 15 [hypothetical protein Moror_15518]							0	0	0	0	0	0	0	0	0	0	0	0	0	0	0	0	0	0	0	0	0	0	0	0	0	0	0	0	0	0	0	0	0	0	0	0	0	0	0	0	0	0
MrorC26_Group1.ver1.0.g001540.m01	reverse transcriptase-rnase h-integrase [hypothetical protein Moror_3629]							0	0	0	0	0	0	0	0	0	0	0	0	0	0	0	0	0	0	0	0	0	0	0	0	0	0	0	0	0	0	0	0	0	0	0	0	0	0	0	0	0	0
MrorC26_Group1.ver1.0.g001550.m01	reverse transcriptase-rnase h-integrase [hypothetical protein Moror_15852]							0	0	0	0	0	0	0	0	0	0	0	0	0	0	0	0	0	0	0	0	0	0	0	0	0	0	0	0	0	0	0	0	0	0	0	0	0	0	0	0	0	0
MrorC26_Group1.ver1.0.g001560.m01	pro-pol protein							0	0	0	0	0	0	0	0	0	0	0	0	0	0	0	0	0	0	0	0	0	0	0	0	0	0	0	0	0	0	0	0	0	0	0	0	0	0	0	0	0	0
MrorC26_Group1.ver1.0.g001570.m01	reverse transcriptase-rnase h-integrase							0	0	0	0	0	0	0	0	0	0	0	0	0	0	0	0	0	0	0	0	0	0	0	0	0	0	0	0	0	0	0	0	0	0	0	0	0	0	0	0	0	0
MrorC26_Group1.ver1.0.g001580.m01	reverse transcriptase-rnase h-integrase							0	0	0	0	0	0	0	0	0	0	0	0	0	0	0	0	0	0	0	0	0	0	0	0	0	0	0	0	0	0	0	0	0	0	0	0	0	0	0	0	0	0
MrorC26_Group1.ver1.0.g001590.m01	reverse transcriptase-rnase h-integrase							0	0	0	0	0	0	0	0	0	0	0	0	0	0	0	0	0	0	0	0	0	0	0	0	0	0	0	0	0	0	0	0	0	0	0	0	0	0	0	0	0	0
MrorC26_Group1.ver1.0.g001600.m01	reverse transcriptase-rnase h-integrase							0	0	0	0	0	0	0	0	0	0	0	0	0	0	0	0	0	0	0	0	0	0	0	0	0	0	0	0	0	0	0	0	0	0	0	0	0	0	0	0	0	0
MrorC26_Group1.ver1.0.g001610.m01	No description [hypothetical protein Moror_9644]							0	0	0	0	0	0	0	0	0	0	0	0	0	0	0	0	0	0	0	0	0	0	0	0	0	0	0	0	0	0	0	0	0	0	0	0	0	0	0	0	0	0
MrorC26_Group1.ver1.0.g001620.m01	reverse transcriptase-rnase h-integrase							0	0	0	0	0	0	0	0	0	0	0	0	0	0	0	0	0	0	0	0	0	0	0	0	0	0	0	0	0	0	0	0	0	0	0	0	0	0	0	0	0	0
MrorC26_Group1.ver1.0.g001630.m01	reverse transcriptase-rnase h-integrase							0	0	0	0	0	0	0	0	0	0	0	0	0	0	0	0	0	0	0	0	0	0	0	0	0	0	0	0	0	0	0	0	0	0	0	0	0	0	0	0	0	0
MrorC26_Group1.ver1.0.g001640.m01	reverse transcriptase-rnase h-integrase [hypothetical protein Moror_15817]							0	0	0	0	0	0	0	0	0	0	0	0	0	0	0	0	0	0	0	0	0	0	0	0	0	0	0	0	0	0	0	0	0	0	0	0	0	0	0	0	0	0
MrorC26_Group1.ver1.0.g001650.m01	nuclear receptor coactivator 6 [hypothetical protein Moror_6014, partial]							0	0	0	0	0	0	0	0	0	0	0	0	0	0	0	0	0	0	0	0	0	0	0	0	0	0	0	0	0	0	0	0	0	0	0	0	0	0	0	0	0	0
MrorC26_Group1.ver1.0.g001660.m01	reverse transcriptase-rnase h-integrase							0	0	0	0	0	0	0	0	0	0	0	0	0	0	0	0	0	0	0	0	0	0	0	0	0	0	0	0	0	0	0	0	0	0	0	0	0	0	0	0	0	0
MrorC26_Group1.ver1.0.g001670.m01	reverse transcriptase-rnase h-integrase							0	0	0	0	0	0	0	0	0	0	0	0	0	0	0	0	0	0	0	0	0	0	0	0	0	0	0	0	0	0	0	0	0	0	0	0	0	0	0	0	0	0
MrorC26_Group1.ver1.0.g001680.m01	pro-pol protein							0	0	0	0	0	0	0	0	0	0	0	0	0	0	0	0	0	0	0	0	0	0	0	0	0	0	0	0	0	0	0	0	0	0	0	0	0	0	0	0	0	0
MrorC26_Group1.ver1.0.g001690.m01	ubiquitin carboxyl-terminal hydrolase CYLD-like [hypothetical protein Moror_8765]							0	0	0	0	0	0	0	0	0	0	0	0	0	0	0	0	0	0	0	0	0	0	0	0	0	0	0	0	0	0	0	0	0	0	0	0	0	0	0	0	0	0
MrorC26_Group1.ver1.0.g001700.m01	chromosome transmission fidelity protein 8 homolog isoform X9 [hypothetical protein Moror_6071]							0	0	0	0	0	0	0	0	0	0	0	0	0	0	0	0	0	0	0	0	0	0	0	0	0	0	0	0	0	0	0	0	0	0	0	0	0	0	0	0	0	0
MrorC26_Group1.ver1.0.g001710.m01	reverse transcriptase-rnase h-integrase [hypothetical protein Moror_7616]							0	0	0	0	0	0	0	0	0	0	0	0	0	0	0	0	0	0	0	0	0	0	0	0	0	0	0	0	0	0	0	0	0	0	0	0	0	0	0	0	0	0
MrorC26_Group1.ver1.0.g001720.m01	reverse transcriptase-rnase h-integrase							0	0	0	0	0	0	0	2	0	0	0	0	0	0	0	0	0	0	0	0	0	0	0	0	0	0	0	0	0	0	0	0	0	0	0	0	0	0	0	0	0.0331712	0
MrorC26_Group1.ver1.0.g001730.m01	reverse transcriptase-rnase h-integrase [hypothetical protein Moror_15851]							0	0	0	0	0	0	0	0	0	0	0	0	0	0	0	0	0	0	0	0	0	0	0	0	0	0	0	0	0	0	0	0	0	0	0	0	0	0	0	0	0	0
MrorC26_Group1.ver1.0.g001740.m01	reverse transcriptase-rnase h-integrase							0	0	0	0	0	0	0	0	0	0	0	0	0	0	0	0	0	0	0	0	0	0	0	0	0	0	0	0	0	0	0	0	0	0	0	0	0	0	0	0	0	0
MrorC26_Group1.ver1.0.g001750.m01	E3 ubiquitin-protein ligase ZNRF2-like [hypothetical protein Moror_15719]							0	0	0	0	0	0	0	0	0	0	0	0	0	0	0	0	0	0	0	0	0	0	0	0	0	0	0	0	0	0	0	0	0	0	0	0	0	0	0	0	0	0
MrorC26_Group1.ver1.0.g001760.m01	mitochondrial carrier							1	1	8	27	100	49	2266	3323	2585	6	0	7	9	16	6	2	25	10	2	12	11	11.4914	3.80437	0	16.5678	10.4294	12.5294	11.0473	31.9183	9.40601	95.6669	17.3705	11.8038	3.61327	4.93341	15.0016	37.2931	59.0888	45.603	51.8821	55.1139	50.4098
MrorC26_Group1.ver1.0.g001770.m01	mitochondrial carrier							4	3	6	34	47	15	5774	4082	5565	15	7	7	18	21	10	4	13	12	2	12	9	13.7896	9.51094	15.5517	33.1357	13.6886	20.8824	11.0473	26.1149	18.812	49.7468	17.3705	11.8038	14.4531	14.8002	11.2512	46.9617	27.7717	13.9601	132.201	67.7024	108.523
MrorC26_Group1.ver1.0.g001780.m01	kinase-like protein							8	0	10	71	142	54	2835	793	2249	37	10	13	27	10	9	7	16	50	18	40	19	57.4569	23.4603	22.2167	49.7035	6.51839	18.7942	20.5165	55.1315	32.921	61.2268	57.9018	106.234	28.9062	0	18.752	98.0671	83.906	50.2563	64.9099	13.1524	43.8575
MrorC26_Group1.ver1.0.g001790.m01	cyclin-dependent kinase 13 isoform 1							1	0	0	11	20	16	62	69	39	9	4	1	5	14	1	6	4	3	1	4	3	3.44741	5.70656	8.8867	9.20435	9.12575	2.08824	1.57819	8.70498	28.218	15.3067	5.79018	5.90189	3.61327	0	0	15.1935	11.8178	14.8908	1.41955	1.14441	0.760535
MrorC26_Group1.ver1.0.g001800.m01	acetamidase							1	1	1	14	19	5	89	56	72	8	2	0	3	4	1	6	1	13	1	5	9	14.9388	5.0725	4.44335	5.52261	2.60736	2.08824	0	26.1149	28.218	3.82668	7.23773	5.90189	3.61327	4.93341	1.8752	19.3372	11.2269	4.65336	2.03774	0.928793	1.40407
MrorC26_Group1.ver1.0.g001810.m01	subtilisin-like protein		Clstr_1736					0	0	3	1	4	3	605	356	665	5	2	2	0	1	1	2	2	8	0	2	1	9.1931	3.17031	4.44335	0	0.651839	2.08824	3.15638	2.90166	9.40601	7.65335	2.89509	0	0	0	5.62559	1.38123	2.36355	2.79202	13.852	5.90447	12.9681
MrorC26_Group1.ver1.0.g001820.m01	predicted protein [hypothetical protein Moror_16987]							2	2	4	1	4	9	600	456	411	21	1	6	0	11	4	0	0	16	2	10	2	18.3862	13.3153	2.22167	0	7.17023	8.35296	9.46913	5.80332	0	0	14.4755	11.8038	7.22654	9.86682	7.50079	1.38123	2.36355	8.37606	13.7375	7.56303	8.01487
MrorC26_Group1.ver1.0.g001830.m01	serine-rich protein [hypothetical protein Moror_16985]							0	0	0	0	0	0	20	27	68	0	0	0	0	0	1	0	0	0	0	1	0	0	0	0	0	0	2.08824	0	0	0	0	1.44755	0	0	0	0	0	0	0	0.457918	0.447811	1.32606
MrorC26_Group1.ver1.0.g001840.m01	transcription initiation factor subunit		Clstr_9310	Clstr_9310			Clstr_9310	0	2	3	24	13	6	315	272	214	13	0	8	3	15	2	0	2	8	1	1	1	9.1931	8.24281	0	5.52261	9.77759	4.17648	12.6255	2.90166	0	7.65335	1.44755	5.90189	0	9.86682	5.62559	33.1494	7.68154	5.58404	7.21221	4.51128	4.17319
MrorC26_Group1.ver1.0.g001850.m01	beta-lactamase family protein [hypothetical protein Moror_16984]							0	2	3	0	2	1	89	106	100	10	0	1	5	6	3	1	1	1	0	1	0	1.14914	6.34062	0	9.20435	3.91104	6.26472	1.57819	0	4.703	3.82668	1.44755	0	0	9.86682	5.62559	0	1.18178	0.930673	2.03774	1.75807	1.95009
MrorC26_Group1.ver1.0.g001860.m01	serine-rich protein [hypothetical protein Moror_16982]							38	62	130	20	95	186	330	836	482	308	82	175	97	455	104	55	3	170	12	97	6	195.353	195.291	182.177	178.564	296.587	217.177	276.183	17.41	258.665	11.48	140.412	70.8227	137.304	305.871	243.776	27.6245	56.1343	173.105	7.55565	13.8656	9.39944
MrorC26_Group1.ver1.0.g001870.m01	late expression factor 4							6	2	4	4	7	4	113	131	77	7	1	2	5	6	2	0	2	4	1	4	0	4.59655	4.43844	2.22167	9.20435	3.91104	4.17648	3.15638	0	0	7.65335	5.79018	5.90189	21.6796	9.86682	7.50079	5.52491	4.13621	3.72269	2.58724	2.17271	1.50157
MrorC26_Group1.ver1.0.g001880.m01	No description [hypothetical protein Moror_16980, partial]							0	1	0	0	0	2	101	57	78	2	1	0	0	1	0	0	0	1	0	1	0	1.14914	1.26812	2.22167	0	0.651839	0	0	0	0	0	1.44755	0	0	4.93341	0	0	0	1.86135	2.31249	0.945379	1.52107
MrorC26_Group1.ver1.0.g001890.m01	cyclin-J-like isoform X1							0	0	0	0	0	0	0	0	0	0	0	0	0	0	0	0	0	0	0	0	0	0	0	0	0	0	0	0	0	0	0	0	0	0	0	0	0	0	0	0	0	0
MrorC26_Group1.ver1.0.g001900.m01	ZYRO0C02376p [hypothetical protein Moror_8423]							0	0	0	0	0	0	0	0	0	0	0	0	0	0	0	0	0	0	0	0	0	0	0	0	0	0	0	0	0	0	0	0	0	0	0	0	0	0	0	0	0	0
MrorC26_Group1.ver1.0.g001910.m01	transcription elongation factor SPT5 isoform a							0	0	0	0	0	0	0	0	0	0	0	0	0	0	0	0	0	0	0	0	0	0	0	0	0	0	0	0	0	0	0	0	0	0	0	0	0	0	0	0	0	0
MrorC26_Group1.ver1.0.g001920.m01	Pc13g15690 [hypothetical protein Moror_8425]							0	0	0	0	0	0	0	0	0	0	0	0	0	0	0	0	0	0	0	0	0	0	0	0	0	0	0	0	0	0	0	0	0	0	0	0	0	0	0	0	0	0
MrorC26_Group1.ver1.0.g001930.m01	PIN domain-like protein							0	0	0	0	0	0	0	0	0	0	0	0	0	0	0	0	0	0	0	0	0	0	0	0	0	0	0	0	0	0	0	0	0	0	0	0	0	0	0	0	0	0
MrorC26_Group1.ver1.0.g001940.m01	secretory phospholipase A2 receptor [hypothetical protein Moror_8427]							0	0	0	0	0	0	0	0	0	0	0	0	0	0	0	0	0	0	0	0	0	0	0	0	0	0	0	0	0	0	0	0	0	0	0	0	0	0	0	0	0	0
MrorC26_Group1.ver1.0.g001950.m01	isocitrate lyase							0	0	1	0	1	0	4	0	1	0	0	0	0	0	0	0	0	0	0	0	0	0	0	0	0	0	0	0	0	0	0	0	0	0	0	1.8752	0	0.590888	0	0.0915836	0	0.0195009
MrorC26_Group1.ver1.0.g001960.m01	83R protein							0	0	0	0	0	0	56	49	5	0	0	0	0	0	0	0	0	0	0	0	0	0	0	0	0	0	0	0	0	0	0	0	0	0	0	0	0	0	0	1.28217	0.812694	0.0975045
MrorC26_Group1.ver1.0.g001970.m01	predicted protein [hypothetical protein Moror_13437]							0	0	0	0	0	0	0	0	0	0	0	0	0	0	0	0	0	0	0	0	0	0	0	0	0	0	0	0	0	0	0	0	0	0	0	0	0	0	0	0	0	0
MrorC26_Group1.ver1.0.g001980.m01	PIN domain-like protein							0	0	0	0	0	0	0	9	0	0	0	0	0	0	0	0	0	0	0	0	0	0	0	0	0	0	0	0	0	0	0	0	0	0	0	0	0	0	0	0	0.14927	0
MrorC26_Group1.ver1.0.g001990.m01	No description [hypothetical protein Moror_5653]							1	0	0	1	2	1	34	90	23	0	0	0	0	0	0	0	0	0	0	0	0	0	0	0	0	0	0	0	0	0	0	0	0	3.61327	0	0	1.38123	1.18178	0.930673	0.778461	1.4927	0.448521
MrorC26_Group1.ver1.0.g002000.m01	S-adenosyl-L-methionine-dependent methyltransferase							4	10	15	1	19	14	1768	2658	2430	52	14	9	8	30	14	2	5	6	1	12	8	6.89482	32.9712	31.1034	14.727	19.5552	29.2354	14.2037	23.2133	9.40601	19.1334	17.3705	5.90189	14.4531	49.3341	28.128	1.38123	11.2269	13.0294	40.48	44.0845	47.3872
MrorC26_Group1.ver1.0.g002010.m01	gag-pol polyprotein							0	0	0	0	0	0	102	34	42	0	0	0	0	0	0	0	0	0	0	0	0	0	0	0	0	0	0	0	0	0	0	0	0	0	0	0	0	0	0	2.33538	0.56391	0.819038
MrorC26_Group1.ver1.0.g002020.m01	ubiquinone biosynthesis protein UbiB							0	0	0	0	0	0	13	0	4	0	0	0	0	0	0	0	0	0	0	0	0	0	0	0	0	0	0	0	0	0	0	0	0	0	0	0	0	0	0	0.297647	0	0.0780036
MrorC26_Group1.ver1.0.g002030.m01	reverse transcriptase							0	0	0	0	0	0	27	8	61	0	0	0	0	0	0	0	0	0	0	0	0	0	0	0	0	0	0	0	0	0	0	0	0	0	0	0	0	0	0	0.618189	0.132685	1.18956
MrorC26_Group1.ver1.0.g002040.m01	SNF2 family helicase/ATPase, putative							0	0	0	0	0	0	0	0	0	0	0	0	0	0	0	0	0	0	0	0	0	0	0	0	0	0	0	0	0	0	0	0	0	0	0	0	0	0	0	0	0	0
MrorC26_Group1.ver1.0.g002050.m01	beta-lactamase family protein [hypothetical protein Moror_13425]							0	0	0	0	0	0	5	37	2	1	0	0	0	1	0	0	0	0	0	0	0	0	0.634062	0	0	0.651839	0	0	0	0	0	0	0	0	0	0	0	0	0	0.11448	0.613667	0.0390018
MrorC26_Group1.ver1.0.g002060.m01	predicted protein [hypothetical protein Moror_13424]							1	0	14	3	14	5	203	299	310	9	7	6	1	7	3	2	4	2	1	15	0	2.29827	5.70656	15.5517	1.84087	4.56288	6.26472	9.46913	0	9.40601	15.3067	21.7132	5.90189	3.61327	0	26.2528	4.14368	8.27243	4.65336	4.64787	4.95909	6.04528
MrorC26_Group1.ver1.0.g002070.m01	probable eukaryotic translation initiation factor eIF-2A							0	0	0	0	1	0	43	6	30	0	0	2	0	0	1	0	0	1	1	0	0	1.14914	0	0	0	0	2.08824	3.15638	0	0	0	0	5.90189	0	0	0	0	0.590888	0	0.984524	0.0995136	0.585027
MrorC26_Group1.ver1.0.g002080.m01	reverse transcriptase-rnase h-integrase [hypothetical protein Moror_14443]							0	0	0	0	0	0	0	0	0	0	0	0	0	0	0	0	0	0	0	0	0	0	0	0	0	0	0	0	0	0	0	0	0	0	0	0	0	0	0	0	0	0
MrorC26_Group1.ver1.0.g002090.m01	reverse transcriptase-rnase h-integrase							0	0	0	0	0	0	0	0	0	0	0	0	0	0	0	0	0	0	0	0	0	0	0	0	0	0	0	0	0	0	0	0	0	0	0	0	0	0	0	0	0	0
MrorC26_Group1.ver1.0.g002100.m01	reverse transcriptase-rnase h-integrase							0	0	0	0	0	0	0	0	0	0	0	0	0	0	0	0	0	0	0	0	0	0	0	0	0	0	0	0	0	0	0	0	0	0	0	0	0	0	0	0	0	0
MrorC26_Group1.ver1.0.g002110.m01	reverse transcriptase-rnase h-integrase							0	0	0	0	0	0	0	0	0	0	0	0	0	0	0	0	0	0	0	0	0	0	0	0	0	0	0	0	0	0	0	0	0	0	0	0	0	0	0	0	0	0
MrorC26_Group1.ver1.0.g002120.m01	reverse transcriptase-rnase h-integrase		Clstr_9512					0	0	0	0	0	0	0	0	0	0	0	0	0	0	0	0	0	0	0	0	0	0	0	0	0	0	0	0	0	0	0	0	0	0	0	0	0	0	0	0	0	0
MrorC26_Group1.ver1.0.g002130.m01	reverse transcriptase-rnase h-integrase [hypothetical protein Moror_11492]							0	0	0	0	0	0	0	0	0	0	0	0	0	0	0	0	0	0	0	0	0	0	0	0	0	0	0	0	0	0	0	0	0	0	0	0	0	0	0	0	0	0
MrorC26_Group1.ver1.0.g002140.m01	No description [hypothetical protein Moror_2267]							0	0	0	0	0	0	0	0	0	0	0	0	0	0	0	0	0	0	0	0	0	0	0	0	0	0	0	0	0	0	0	0	0	0	0	0	0	0	0	0	0	0
MrorC26_Group1.ver1.0.g002150.m01	oocyte zinc finger protein XlCOF6-like isoform X1 [hypothetical protein Moror_2248]							0	0	0	0	0	0	0	0	0	0	0	0	0	0	0	0	0	0	0	0	0	0	0	0	0	0	0	0	0	0	0	0	0	0	0	0	0	0	0	0	0	0
MrorC26_Group1.ver1.0.g002160.m01	pol polyprotein							0	0	0	0	0	0	0	0	0	0	0	0	0	0	0	0	0	0	0	0	0	0	0	0	0	0	0	0	0	0	0	0	0	0	0	0	0	0	0	0	0	0
MrorC26_Group1.ver1.0.g002170.m01	heat shock protein 70-related protein [hypothetical protein Moror_15413]							0	0	0	0	0	0	0	0	0	0	0	0	0	0	0	0	0	0	0	0	0	0	0	0	0	0	0	0	0	0	0	0	0	0	0	0	0	0	0	0	0	0
MrorC26_Group1.ver1.0.g002180.m01	Pc21g06840 [hypothetical protein Moror_15413]							0	0	0	0	0	0	0	0	0	0	0	0	0	0	0	0	0	0	0	0	0	0	0	0	0	0	0	0	0	0	0	0	0	0	0	0	0	0	0	0	0	0
MrorC26_Group1.ver1.0.g002190.m01	unconventional myosin-XVIIIb [hypothetical protein Moror_7623]							0	0	0	0	0	0	0	0	0	0	0	0	0	0	0	0	0	0	0	0	0	0	0	0	0	0	0	0	0	0	0	0	0	0	0	0	0	0	0	0	0	0
MrorC26_Group1.ver1.0.g002200.m01	protein LDOC1 [hypothetical protein Moror_10289]							0	0	0	0	0	0	0	0	0	0	0	0	0	0	0	0	0	0	0	0	0	0	0	0	0	0	0	0	0	0	0	0	0	0	0	0	0	0	0	0	0	0
MrorC26_Group1.ver1.0.g002210.m01	C4-dicarboxylate transporter							7	5	10	6	6	8	1519	1788	2198	23	2	5	12	10	4	1	1	5	4	2	22	5.74569	14.5834	4.44335	22.0904	6.51839	8.35296	7.89094	63.8365	4.703	3.82668	2.89509	23.6076	25.2929	24.667	18.752	8.28736	3.54533	7.44538	34.7789	29.655	42.863
MrorC26_Group1.ver1.0.g002220.m01	HIT-like protein							15	12	53	16	56	45	2641	3978	3189	72	33	42	17	222	59	8	10	51	6	32	23	58.606	45.6525	73.3152	31.2948	144.708	123.206	66.2839	66.7382	37.624	38.2668	46.3215	35.4114	54.1991	59.2009	99.3855	22.0996	33.0897	41.8803	60.4681	65.9775	62.1884
MrorC26_Group1.ver1.0.g002230.m01	Clavaminate synthase-like protein							8	9	28	2	20	26	1216	1831	1515	49	19	21	8	52	7	5	3	22	5	15	11	25.281	31.0691	42.2118	14.727	33.8956	14.6177	33.142	31.9183	23.515	11.48	21.7132	29.5095	28.9062	44.4007	52.5056	2.76245	11.8178	24.1975	27.8414	30.3682	29.5439
MrorC26_Group1.ver1.0.g002240.m01	cytoplasmic protein							4	3	17	20	31	25	4033	4174	3299	37	10	11	1	47	19	1	6	23	2	16	8	26.4302	23.4603	22.2167	1.84087	30.6364	39.6766	17.3601	23.2133	4.703	22.9601	23.1607	11.8038	14.4531	14.8002	31.8784	27.6245	18.3175	23.2668	92.3392	69.2283	64.3335
MrorC26_Group1.ver1.0.g002250.m01	TBC1 domain family member 1 isoform X5 [hypothetical protein Moror_539]							0	0	0	0	0	0	7	128	18	0	0	0	0	0	0	0	2	0	0	0	0	0	0	0	0	0	0	0	0	0	7.65335	0	0	0	0	0	0	0	0	0.160271	2.12296	0.351016
MrorC26_Group1.ver1.0.g002260.m01	TPR-like protein							2	0	3	6	5	5	90	131	80	3	1	2	0	0	2	2	0	0	0	0	0	0	1.90219	2.22167	0	0	4.17648	3.15638	0	9.40601	0	0	0	7.22654	0	5.62559	8.28736	2.95444	4.65336	2.06063	2.17271	1.56007
MrorC26_Group1.ver1.0.g002270.m01	carotenoid ester lipase precursor							3	0	1	28	15	5	129	113	176	5	4	4	1	10	2	6	3	6	0	1	0	6.89482	3.17031	8.8867	1.84087	6.51839	4.17648	6.31275	0	28.218	11.48	1.44755	0	10.8398	0	1.8752	38.6743	8.86331	4.65336	2.95357	1.87417	3.43216
MrorC26_Group1.ver1.0.g002280.m01	carotenoid ester lipase precursor		Clstr_1778					0	0	0	0	0	1	0	5	18	0	0	0	0	0	1	0	0	0	0	0	0	0	0	0	0	0	2.08824	0	0	0	0	0	0	0	0	0	0	0	0.930673	0	0.082928	0.351016
MrorC26_Group1.ver1.0.g002290.m01	No description							0	0	0	0	0	0	0	0	0	0	0	0	0	0	0	0	0	0	0	0	0	0	0	0	0	0	0	0	0	0	0	0	0	0	0	0	0	0	0	0	0	0
MrorC26_Group1.ver1.0.g002300.m01	reverse transcriptase-rnase h-integrase							0	0	0	0	0	0	0	0	0	0	0	0	0	0	0	0	0	0	0	0	0	0	0	0	0	0	0	0	0	0	0	0	0	0	0	0	0	0	0	0	0	0
MrorC26_Group1.ver1.0.g002310.m01	retrotransposon nucleocapsid protein							0	0	0	0	0	0	0	0	21	0	0	0	0	0	0	0	0	0	0	0	0	0	0	0	0	0	0	0	0	0	0	0	0	0	0	0	0	0	0	0	0	0.409519
MrorC26_Group1.ver1.0.g002320.m01	aldo-keto reductase							0	0	2	0	0	0	11	31	8	1	0	1	0	1	0	0	0	0	0	0	0	0	0.634062	0	0	0.651839	0	1.57819	0	0	0	0	0	0	0	3.7504	0	0	0	0.251855	0.514153	0.156007
MrorC26_Group1.ver1.0.g002330.m01	TPR-like protein							2	0	1	3	4	3	77	180	122	10	2	1	3	3	0	0	2	0	0	3	0	0	6.34062	4.44335	5.52261	1.95552	0	1.57819	0	0	7.65335	4.34264	0	7.22654	0	1.8752	4.14368	2.36355	2.79202	1.76298	2.98541	2.37911
MrorC26_Group1.ver1.0.g002340.m01	carotenoid ester lipase precursor		Clstr_1778					3	0	5	7	6	3	126	252	185	4	9	4	2	7	5	3	1	11	2	6	2	12.6405	2.53625	19.9951	3.68174	4.56288	10.4412	6.31275	5.80332	14.109	3.82668	8.68527	11.8038	10.8398	0	9.37599	9.66859	3.54533	2.79202	2.88488	4.17957	3.60767
MrorC26_Group1.ver1.0.g002350.m01	aldo-keto reductase							2	1	6	3	4	1	349	392	445	4	2	1	2	6	7	0	0	3	0	2	0	3.44741	2.53625	4.44335	3.68174	3.91104	14.6177	1.57819	0	0	0	2.89509	0	7.22654	4.93341	11.2512	4.14368	2.36355	0.930673	7.99067	6.50155	8.6779
MrorC26_Group1.ver1.0.g002360.m01	TBC1 domain family member 17							1	1	3	0	4	2	75	62	72	9	0	2	1	0	2	0	0	2	0	0	0	2.29827	5.70656	0	1.84087	0	4.17648	3.15638	0	0	0	0	0	3.61327	4.93341	5.62559	0	2.36355	1.86135	1.71719	1.02831	1.40407
MrorC26_Group1.ver1.0.g002370.m01	phosphoglucose isomerase [hypothetical protein Moror_531]							0	0	4	1	3	4	199	347	241	7	1	9	5	8	1	1	0	1	0	2	1	1.14914	4.43844	2.22167	9.20435	5.21471	2.08824	14.2037	2.90166	4.703	0	2.89509	0	0	0	7.50079	1.38123	1.77266	3.72269	4.55629	5.7552	4.69972
MrorC26_Group1.ver1.0.g002380.m01	senescence-associated carboxylesterase 101-like [hypothetical protein Moror_531]							0	0	1	0	0	0	11	38	24	1	0	0	2	2	1	0	0	1	0	0	0	1.14914	0.634062	0	3.68174	1.30368	2.08824	0	0	0	0	0	0	0	0	1.8752	0	0	0	0.251855	0.630253	0.468022
MrorC26_Group1.ver1.0.g002390.m01	S-adenosyl-L-methionine-dependent methyltransferase							21	14	32	44	56	44	1634	3029	1861	77	27	25	9	86	35	2	12	54	8	29	29	62.0534	48.8228	59.9852	16.5678	56.0582	73.0884	39.4547	84.1481	9.40601	45.9201	41.9788	47.2152	75.8787	69.0677	60.0063	60.774	33.0897	40.9496	37.4119	50.2378	36.2912
MrorC26_Group1.ver1.0.g002400.m01	RNA-binding protein RBM25 [hypothetical protein Moror_529]							12	4	16	174	133	44	1587	2018	1592	75	13	17	52	34	14	20	28	28	11	27	15	32.1758	47.5547	28.8818	95.7253	22.1625	29.2354	26.8292	43.5249	94.0601	107.147	39.0837	64.9208	43.3593	19.7336	30.0032	240.333	78.5881	40.9496	36.3358	33.4697	31.0454
MrorC26_Group1.ver1.0.g002410.m01	glycoside hydrolase family 37 protein							26	11	45	10	64	26	2828	3511	2834	71	23	46	51	81	28	14	12	61	7	26	15	70.0974	45.0184	51.0985	93.8844	52.799	58.4707	72.5967	43.5249	65.8421	45.9201	37.6362	41.3133	93.945	54.2675	84.3839	13.8123	37.8168	24.1975	64.7496	58.232	55.2656
MrorC26_Group1.ver1.0.g002420.m01	gag-pol polyprotein							0	0	0	0	0	0	0	0	0	0	0	0	0	0	0	0	0	0	0	0	0	0	0	0	0	0	0	0	0	0	0	0	0	0	0	0	0	0	0	0	0	0
MrorC26_Group1.ver1.0.g002430.m01	gag-pol polyprotein							0	0	0	0	0	0	0	0	0	0	0	0	0	0	0	0	0	0	0	0	0	0	0	0	0	0	0	0	0	0	0	0	0	0	0	0	0	0	0	0	0	0
MrorC26_Group1.ver1.0.g002440.m01	pro-pol protein [hypothetical protein Moror_12047]							0	0	0	0	0	0	0	0	0	0	0	0	0	0	0	0	0	0	0	0	0	0	0	0	0	0	0	0	0	0	0	0	0	0	0	0	0	0	0	0	0	0
MrorC26_Group1.ver1.0.g002450.m01	retrotransposon nucleocapsid protein							0	0	0	0	0	0	0	0	0	0	0	0	0	0	0	0	0	0	0	0	0	0	0	0	0	0	0	0	0	0	0	0	0	0	0	0	0	0	0	0	0	0
MrorC26_Group1.ver1.0.g002460.m01	reverse transcriptase-rnase h-integrase							0	0	0	0	0	0	0	0	0	0	0	0	0	0	0	0	0	0	0	0	0	0	0	0	0	0	0	0	0	0	0	0	0	0	0	0	0	0	0	0	0	0
MrorC26_Group1.ver1.0.g002470.m01	reverse transcriptase-rnase h-integrase							0	0	0	0	0	0	0	0	0	0	0	0	0	0	0	0	0	0	0	0	0	0	0	0	0	0	0	0	0	0	0	0	0	0	0	0	0	0	0	0	0	0
MrorC26_Group1.ver1.0.g002480.m01	reverse transcriptase-rnase h-integrase							0	0	0	0	0	0	0	0	0	0	0	0	0	0	0	0	0	0	0	0	0	0	0	0	0	0	0	0	0	0	0	0	0	0	0	0	0	0	0	0	0	0
MrorC26_Group1.ver1.0.g002490.m01	reverse transcriptase-rnase h-integrase							0	0	0	0	0	0	0	0	0	0	0	0	0	0	0	0	0	0	0	0	0	0	0	0	0	0	0	0	0	0	0	0	0	0	0	0	0	0	0	0	0	0
MrorC26_Group1.ver1.0.g002500.m01	transcriptional regulator							0	0	0	0	0	0	0	0	0	0	0	0	0	0	0	0	0	0	0	0	0	0	0	0	0	0	0	0	0	0	0	0	0	0	0	0	0	0	0	0	0	0
MrorC26_Group1.ver1.0.g002510.m01	reverse transcriptase-rnase h-integrase [hypothetical protein Moror_13405]							0	0	0	0	0	0	0	0	0	0	0	0	0	0	0	0	0	0	0	0	0	0	0	0	0	0	0	0	0	0	0	0	0	0	0	0	0	0	0	0	0	0
MrorC26_Group1.ver1.0.g002520.m01	reverse transcriptase-rnase h-integrase							0	0	0	0	0	0	0	0	0	0	0	0	0	0	0	0	0	0	0	0	0	0	0	0	0	0	0	0	0	0	0	0	0	0	0	0	0	0	0	0	0	0
MrorC26_Group1.ver1.0.g002530.m01	pro-pol protein							0	0	0	0	0	0	0	0	0	0	0	0	0	0	0	0	0	0	0	0	0	0	0	0	0	0	0	0	0	0	0	0	0	0	0	0	0	0	0	0	0	0
MrorC26_Group1.ver1.0.g002540.m01	glycoside hydrolase family 37 protein		Clstr_693					222	98	237	67	271	271	1082	1640	1401	589	239	298	618	1071	214	232	19	448	47	194	10	514.814	373.463	530.98	1137.66	698.12	446.883	470.3	29.0166	1091.1	72.7068	280.824	277.389	802.146	483.474	444.422	92.5422	160.131	252.212	24.7734	27.2004	27.3208
MrorC26_Group1.ver1.0.g002550.m01	telomerase-binding protein EST1A							0	0	0	0	0	0	0	0	0	0	0	0	0	0	0	0	0	0	0	0	0	0	0	0	0	0	0	0	0	0	0	0	0	0	0	0	0	0	0	0	0	0
MrorC26_Group1.ver1.0.g002560.m01	Aldo/keto reductase							22	45	93	100	128	125	5857	8722	7389	198	76	61	74	297	72	9	31	60	16	50	46	68.9482	125.544	168.847	136.224	193.596	150.353	96.2695	133.476	42.327	118.627	72.3773	94.4303	79.492	222.003	174.393	138.123	75.6336	116.334	134.101	144.66	144.092
MrorC26_Group1.ver1.0.g002570.m01	carotenoid ester lipase precursor		Clstr_1778					1	0	0	19	26	4	1389	567	1061	8	0	0	4	9	0	2	68	12	13	15	9	13.7896	5.0725	0	7.36348	5.86655	0	0	26.1149	9.40601	260.214	21.7132	76.7246	3.61327	0	0	26.2433	15.3631	3.72269	31.8024	9.40403	20.6905
MrorC26_Group1.ver1.0.g002580.m01	rna polymerase ii-associated protein 3							2	2	9	14	30	12	695	1064	816	21	7	8	7	9	11	12	2	13	4	10	19	14.9388	13.3153	15.5517	12.8861	5.86655	22.9706	12.6255	55.1315	56.436	7.65335	14.4755	23.6076	7.22654	9.86682	16.8768	19.3372	17.7266	11.1681	15.9127	17.6471	15.9127
MrorC26_Group1.ver1.0.g002590.m01	glycoside hydrolase family 43 protein		Clstr_5350	Clstr_5350				0	2	2	0	1	3	258	190	267	2	0	1	0	2	1	0	30	0	0	2	0	0	1.26812	0	0	1.30368	2.08824	1.57819	0	0	114.8	2.89509	0	0	9.86682	3.7504	0	0.590888	2.79202	5.90714	3.15126	5.20674
MrorC26_Group1.ver1.0.g002600.m01	2-succinyl-5-enolpyruvyl-6-hydroxy-3-cyclohexene-1-carboxylate synthase [hypothetical protein Moror_11598]							5	7	13	5	22	33	643	942	689	46	16	15	7	37	6	0	4	13	2	7	5	14.9388	29.1669	35.5468	12.8861	24.1181	12.5294	23.6728	14.5083	0	15.3067	10.1328	11.8038	18.0664	34.5339	24.3776	6.90613	12.9995	30.7122	14.7221	15.6236	13.4361
MrorC26_Group1.ver1.0.g002610.m01	protein kinase [hypothetical protein Moror_11597]							5	0	12	2	16	15	667	670	645	12	0	17	4	30	9	2	1	10	1	10	1	11.4914	7.60875	0	7.36348	19.5552	18.7942	26.8292	2.90166	9.40601	3.82668	14.4755	5.90189	18.0664	0	22.5024	2.76245	9.4542	13.9601	15.2716	11.1123	12.5781
MrorC26_Group1.ver1.0.g002620.m01	ubiquitin family protein [hypothetical protein Moror_11596]							3	6	10	5	14	14	1331	1524	1260	23	2	15	16	29	7	15	5	14	1	13	7	16.0879	14.5834	4.44335	29.4539	18.9033	14.6177	23.6728	20.3116	70.5451	19.1334	18.8181	5.90189	10.8398	29.6005	18.752	6.90613	8.27243	13.0294	30.4745	25.2764	24.5711
MrorC26_Group1.ver1.0.g002630.m01	protein Shroom3-like isoform X1 [hypothetical protein Moror_11594]							1	2	1	0	4	3	84	264	130	16	11	5	5	8	2	3	0	4	1	2	2	4.59655	10.145	24.4384	9.20435	5.21471	4.17648	7.89094	5.80332	14.109	0	2.89509	5.90189	3.61327	9.86682	1.8752	0	2.36355	2.79202	1.92326	4.3786	2.53512
MrorC26_Group1.ver1.0.g002640.m01	No description [hypothetical protein Moror_11595]							6	2	8	4	19	8	699	726	771	21	3	7	1	17	4	1	2	5	3	12	6	5.74569	13.3153	6.66502	1.84087	11.0813	8.35296	11.0473	17.41	4.703	7.65335	17.3705	17.7057	21.6796	9.86682	15.0016	5.52491	11.2269	7.44538	16.0042	12.0411	15.0352
MrorC26_Group1.ver1.0.g002650.m01	Protein kinase superfamily protein [hypothetical protein Moror_11594]							1	1	5	1	5	4	242	234	245	21	2	13	0	18	3	1	0	9	1	1	0	10.3422	13.3153	4.44335	0	11.7331	6.26472	20.5165	0	4.703	0	1.44755	5.90189	3.61327	4.93341	9.37599	1.38123	2.95444	3.72269	5.54081	3.88103	4.77772
MrorC26_Group1.ver1.0.g002660.m01	rna polymerase ii-associated protein 3							4	1	3	8	11	7	143	282	220	15	6	2	0	8	2	0	1	3	0	1	0	3.44741	9.51094	13.33	0	5.21471	4.17648	3.15638	0	0	3.82668	1.44755	0	14.4531	4.93341	5.62559	11.0498	6.49976	6.51471	3.27411	4.67714	4.2902
MrorC26_Group1.ver1.0.g002670.m01	beta-glucan synthesis-associated protein KRE6 [hypothetical protein Moror_11592]							3	2	7	113	74	9	187	310	314	21	3	3	33	41	8	15	7	9	1	19	1	10.3422	13.3153	6.66502	60.7487	26.7254	16.7059	4.73457	2.90166	70.5451	26.7867	27.5034	5.90189	10.8398	9.86682	13.1264	156.079	43.7257	8.37606	4.28153	5.14153	6.12329
MrorC26_Group1.ver1.0.g002680.m01	rna polymerase ii-associated protein 3							3	0	2	3	10	3	69	158	50	12	6	5	0	2	3	1	1	6	1	1	0	6.89482	7.60875	13.33	0	1.30368	6.26472	7.89094	0	4.703	3.82668	1.44755	5.90189	10.8398	0	3.7504	4.14368	5.90888	2.79202	1.57982	2.62052	0.975045
MrorC26_Group1.ver1.0.g002690.m01	LRR receptor-like serine/threonine-protein kinase FEI 1 isoform X1 [hypothetical protein Moror_11590]							7	6	2	3	14	1	1047	777	796	20	6	5	5	34	5	3	0	5	1	11	1	5.74569	12.6812	13.33	9.20435	22.1625	10.4412	7.89094	2.90166	14.109	0	15.923	5.90189	25.2929	29.6005	3.7504	4.14368	8.27243	0.930673	23.972	12.887	15.5227
MrorC26_Group1.ver1.0.g002700.m01	FMN-dependent alpha-hydroxy acid dehydrogenase							4	7	8	10	50	18	1276	1745	1299	45	6	5	4	16	8	4	2	13	7	17	1	14.9388	28.5328	13.33	7.36348	10.4294	16.7059	7.89094	2.90166	18.812	7.65335	24.6083	41.3133	14.4531	34.5339	15.0016	13.8123	29.5444	16.7521	29.2152	28.9419	25.3317
MrorC26_Group1.ver1.0.g002710.m01	26S protease regulatory subunit 6B [hypothetical protein Moror_11588]							4	11	19	3	51	26	464	862	586	60	19	22	19	76	10	0	1	26	13	28	7	29.8776	38.0437	42.2118	34.9765	49.5398	20.8824	34.7201	20.3116	0	3.82668	40.5313	76.7246	14.4531	54.2675	35.6288	4.14368	30.1353	24.1975	10.6237	14.2968	11.4275
MrorC26_Group1.ver1.0.g002720.m01	AAA-domain-containing protein							4	2	13	69	56	37	2919	3158	3317	63	12	16	13	37	9	14	7	21	3	32	9	24.1319	39.9459	26.6601	23.9313	24.1181	18.7942	25.251	26.1149	65.8421	26.7867	46.3215	17.7057	14.4531	9.86682	24.3776	95.3046	33.0897	34.4349	66.8332	52.3773	64.6845
MrorC26_Group1.ver1.0.g002730.m01	sad1-unc-like c-terminal		Clstr_301					11	6	17	60	77	25	2666	2568	2756	63	16	42	12	50	12	2	3	31	5	27	13	35.6233	39.9459	35.5468	22.0904	32.592	25.0589	66.2839	37.7216	9.40601	11.48	39.0837	29.5095	39.746	29.6005	31.8784	82.8736	45.4983	23.2668	61.0405	42.5918	53.7445
MrorC26_Group1.ver1.0.g002740.m01	No description							0	0	0	0	0	0	6	22	1	4	0	2	0	0	0	0	0	0	0	0	0	0	2.53625	0	0	0	0	3.15638	0	0	0	0	0	0	0	0	0	0	0	0.137375	0.364883	0.0195009
MrorC26_Group1.ver1.0.g002750.m01	glycoside hydrolase family 43 protein							87	126	299	47	210	333	9	4	20	387	130	274	396	724	245	276	3	711	59	218	3	817.037	245.382	288.818	728.985	471.932	511.619	432.424	8.70498	1298.03	11.48	315.565	348.212	314.355	621.61	560.684	64.9176	124.086	309.914	0.206063	0.0663424	0.390018
MrorC26_Group1.ver1.0.g002760.m01	cellular morphogenesis protein							0	2	3	16	34	16	233	315	283	6	1	1	18	3	2	21	3	4	0	6	8	4.59655	3.80437	2.22167	33.1357	1.95552	4.17648	1.57819	23.2133	98.7631	11.48	8.68527	0	0	9.86682	5.62559	22.0996	20.0902	14.8908	5.33475	5.22446	5.51876
MrorC26_Group1.ver1.0.g002770.m01	family protein [hypothetical protein Moror_11583]							31	37	71	40	71	79	4223	5758	5418	206	60	89	93	259	42	39	6	54	8	45	33	62.0534	130.617	133.3	171.201	168.826	87.7061	140.459	95.7548	183.417	22.9601	65.1396	47.2152	112.011	182.536	133.139	55.2491	41.953	73.5232	96.6894	95.4999	105.656
MrorC26_Group1.ver1.0.g002780.m01	beta-lactamase/transpeptidase-like protein		Clstr_1396					3	0	0	0	91	6	86	198	138	1	0	2	27	7	3	28	4	4	0	2	1	4.59655	0.634062	0	49.7035	4.56288	6.26472	3.15638	2.90166	131.684	15.3067	2.89509	0	10.8398	0	0	0	53.7708	5.58404	1.96905	3.28395	2.69113
MrorC26_Group1.ver1.0.g002790.m01	dynamin-1-like isoform X1							4	1	9	207	79	45	1807	1912	1731	22	10	17	15	48	12	17	14	27	6	29	20	31.0267	13.9494	22.2167	27.6131	31.2883	25.0589	26.8292	58.0332	79.9511	53.5735	41.9788	35.4114	14.4531	4.93341	16.8768	285.914	46.6801	41.8803	41.3729	31.7117	33.7561
MrorC26_Group1.ver1.0.g002800.m01	ENTH-domain-containing protein							23	11	45	770	438	187	4037	5710	4524	166	35	58	52	144	53	23	43	107	20	98	53	122.958	105.254	77.7586	95.7253	93.8649	110.677	91.5349	153.788	108.169	164.547	141.859	118.038	83.1052	54.2675	84.3839	1063.54	258.809	174.036	92.4308	94.7037	88.2221
MrorC26_Group1.ver1.0.g002810.m01	beta-lactamase/transpeptidase-like protein							1	0	1	38	51	9	962	2374	1251	7	0	0	0	0	1	0	3	5	0	2	2	5.74569	4.43844	0	0	0	2.08824	0	5.80332	0	11.48	2.89509	0	3.61327	0	1.8752	52.4866	30.1353	8.37606	22.0259	39.3742	24.3956
MrorC26_Group1.ver1.0.g002820.m01	No description		Clstr_9039					0	0	0	0	0	0	0	0	7	0	0	0	0	0	0	0	0	0	0	0	0	0	0	0	0	0	0	0	0	0	0	0	0	0	0	0	0	0	0	0	0	0.136506
MrorC26_Group1.ver1.0.g002830.m01	reverse transcriptase-rnase h-integrase							0	0	0	0	0	0	0	0	0	0	0	0	0	0	0	0	0	0	0	0	0	0	0	0	0	0	0	0	0	0	0	0	0	0	0	0	0	0	0	0	0	0
MrorC26_Group1.ver1.0.g002840.m01	reverse transcriptase-rnase h-integrase							0	0	0	0	0	0	0	0	0	0	0	0	0	0	0	0	0	0	0	0	0	0	0	0	0	0	0	0	0	0	0	0	0	0	0	0	0	0	0	0	0	0
MrorC26_Group1.ver1.0.g002850.m01	reverse transcriptase-rnase h-integrase							0	0	0	0	1	2	6	6	0	0	0	0	0	0	0	0	0	1	0	1	0	1.14914	0	0	0	0	0	0	0	0	0	1.44755	0	0	0	0	0	0.590888	1.86135	0.137375	0.0995136	0
MrorC26_Group1.ver1.0.g002860.m01	beta-lactamase/transpeptidase-like protein		Clstr_1396					8	3	18	36	83	29	1989	4228	2678	63	20	14	8	38	12	4	6	11	2	8	2	12.6405	39.9459	44.4335	14.727	24.7699	25.0589	22.0946	5.80332	18.812	22.9601	11.5804	11.8038	28.9062	14.8002	33.7536	49.7242	49.0437	26.9895	45.54	70.1239	52.2234
MrorC26_Group1.ver1.0.g002870.m01	retrovirus-related pol polyprotein							0	0	0	0	0	0	0	0	0	0	0	0	0	0	0	0	0	0	0	0	0	0	0	0	0	0	0	0	0	0	0	0	0	0	0	0	0	0	0	0	0	0
MrorC26_Group1.ver1.0.g002880.m01	retrovirus-related pol polyprotein							0	0	0	0	0	0	0	0	0	0	0	0	0	0	0	0	0	0	0	0	0	0	0	0	0	0	0	0	0	0	0	0	0	0	0	0	0	0	0	0	0	0
MrorC26_Group1.ver1.0.g002890.m01	reverse transcriptase-rnase h-integrase							0	0	0	0	0	0	0	0	0	0	0	0	0	0	0	0	0	0	0	0	0	0	0	0	0	0	0	0	0	0	0	0	0	0	0	0	0	0	0	0	0	0
MrorC26_Group1.ver1.0.g002900.m01	beta-lactamase/transpeptidase-like protein		Clstr_1396					3	1	7	440	694	127	23066	41961	29113	30	10	12	12	24	11	10	81	26	2	27	13	29.8776	19.0219	22.2167	22.0904	15.6441	22.9706	18.9383	37.7216	47.03	309.961	39.0837	11.8038	10.8398	4.93341	13.1264	607.74	410.076	118.195	528.117	695.948	567.73
MrorC26_Group1.ver1.0.g002910.m01	glycoside hydrolase family 20 protein		Clstr_1963					3	3	15	130	140	23	12601	7095	11870	60	16	18	18	36	21	23	27	46	3	25	18	52.8603	38.0437	35.5468	33.1357	23.4662	43.8531	28.4074	52.2299	108.169	103.32	36.1886	17.7057	10.8398	14.8002	28.128	179.559	82.7243	21.4055	288.511	117.675	231.476
MrorC26_Group1.ver1.0.g002920.m01	not2 family protein							9	3	18	65	92	38	953	1804	1363	61	20	31	8	39	15	6	20	40	5	33	3	45.9655	38.6778	44.4335	14.727	25.4217	31.3236	48.9238	8.70498	28.218	76.5335	47.769	29.5095	32.5194	14.8002	33.7536	89.7797	54.3617	35.3656	21.8198	29.9204	26.5797
MrorC26_Group1.ver1.0.g002930.m01	PREDICTED: sialin-like							0	1	0	3	8	7	39	31	25	1	1	0	2	2	1	1	0	3	0	2	0	3.44741	0.634062	2.22167	3.68174	1.30368	2.08824	0	0	4.703	0	2.89509	0	0	4.93341	0	4.14368	4.7271	6.51471	0.89294	0.514153	0.487523
MrorC26_Group1.ver1.0.g002940.m01	terpenoid cyclases/Protein prenyltransferase							34	19	52	43	83	66	2737	4226	4088	157	45	40	42	138	37	14	12	62	10	54	24	71.2465	99.5478	99.9753	77.3166	89.9538	77.2649	63.1275	69.6398	65.8421	45.9201	78.1675	59.0189	122.851	93.7348	97.5103	59.3927	49.0437	61.4244	62.6661	70.0907	79.7197
MrorC26_Group1.ver1.0.g002950.m01	predicted protein [hypothetical protein Moror_4900]							6	8	15	20	32	17	803	799	709	30	14	29	17	38	8	7	0	10	3	9	1	11.4914	19.0219	31.1034	31.2948	24.7699	16.7059	45.7675	2.90166	32.921	0	13.0279	17.7057	21.6796	39.4673	28.128	27.6245	18.9084	15.8214	18.3854	13.2519	13.8261
MrorC26_Group1.ver1.0.g002960.m01	ATP:ADP antiporter [hypothetical protein Moror_4899]							8	4	25	29	70	57	1793	3253	2803	62	13	19	44	77	23	35	6	37	5	30	4	42.5181	39.3119	28.8818	80.9983	50.1916	48.0295	29.9856	11.6066	164.605	22.9601	43.4264	29.5095	28.9062	19.7336	46.88	40.0556	41.3621	53.0484	41.0524	53.9529	54.661
MrorC26_Group1.ver1.0.g002970.m01	ATP:ADP antiporter							3	2	3	112	98	21	2456	2385	2612	29	3	11	50	25	2	14	16	21	7	19	16	24.1319	18.3878	6.66502	92.0435	16.296	4.17648	17.3601	46.4266	65.8421	61.2268	27.5034	41.3133	10.8398	9.86682	5.62559	154.697	57.907	19.5441	56.2323	39.5566	50.9364
MrorC26_Group1.ver1.0.g002980.m01	Ataxia-Telangiectasia Mutated							12	10	42	7	29	29	3494	5016	3266	86	17	28	24	42	26	5	8	51	5	18	28	58.606	54.5294	37.7685	44.1809	27.3773	54.2943	44.1893	81.2465	23.515	30.6134	26.0558	29.5095	43.3593	49.3341	78.7583	9.66859	17.1357	26.9895	79.9983	83.1933	63.69
MrorC26_Group1.ver1.0.g002990.m01	Cloroperoxidase [hypothetical protein Moror_11269]							0	0	0	0	4	0	148	246	174	0	0	0	1	0	0	0	0	0	0	0	0	0	0	0	1.84087	0	0	0	0	0	0	0	0	0	0	0	0	2.36355	0	3.38859	4.08006	3.39316
MrorC26_Group1.ver1.0.g003000.m01	Rhoptry kinase family protein ROP23 (incomplete catalytic triad), putative							0	0	0	0	0	0	0	0	0	0	0	0	0	0	0	0	0	0	0	0	0	0	0	0	0	0	0	0	0	0	0	0	0	0	0	0	0	0	0	0	0	0
MrorC26_Group1.ver1.0.g003010.m01	Rab family GTPase							0	0	0	0	0	0	0	0	0	0	0	0	0	0	0	0	0	0	0	0	0	0	0	0	0	0	0	0	0	0	0	0	0	0	0	0	0	0	0	0	0	0
MrorC26_Group1.ver1.0.g003020.m01	Cloroperoxidase [hypothetical protein Moror_12503]							0	0	0	0	2	0	1115	2236	1469	1	1	0	3	1	0	0	15	3	0	0	1	3.44741	0.634062	2.22167	5.52261	0.651839	0	0	2.90166	0	57.4001	0	0	0	0	0	0	1.18178	0	25.5289	37.0854	28.6468
MrorC26_Group1.ver1.0.g003030.m01	Cloroperoxidase [hypothetical protein Moror_12504]		Clstr_6097					0	0	0	0	14	3	1114	2796	1818	0	0	1	3	0	0	1	2	3	0	0	0	3.44741	0	0	5.52261	0	0	1.57819	0	4.703	7.65335	0	0	0	0	0	0	8.27243	2.79202	25.506	46.3733	35.4527
MrorC26_Group1.ver1.0.g003040.m01	Cloroperoxidase [hypothetical protein Moror_12505]		Clstr_6097					1	0	4	7	20	19	697	1185	1125	17	9	4	2	20	2	1	15	9	2	3	1	10.3422	10.7791	19.9951	3.68174	13.0368	4.17648	6.31275	2.90166	4.703	57.4001	4.34264	11.8038	3.61327	0	7.50079	9.66859	11.8178	17.6828	15.9584	19.6539	21.9385
MrorC26_Group1.ver1.0.g003050.m01	utp-glucose-1-phosphate uridylyltransferase							37	34	82	14	111	72	14751	16726	17380	178	89	116	61	243	80	13	23	101	14	52	47	116.063	112.863	197.729	112.293	158.397	167.059	183.07	136.378	61.1391	88.0135	75.2724	82.6265	133.691	167.736	153.766	19.3372	65.5885	67.0084	337.738	277.411	338.926
MrorC26_Group1.ver1.0.g003060.m01	serine/threonine protein kinase							0	0	0	1	0	0	59	93	89	0	0	2	5	10	0	0	1	9	0	2	0	10.3422	0	0	9.20435	6.51839	0	3.15638	0	0	3.82668	2.89509	0	0	0	0	1.38123	0	0	1.35086	1.54246	1.73558
MrorC26_Group1.ver1.0.g003070.m01	RING finger protein 44 [hypothetical protein Moror_12511]							3	0	2	17	38	19	190	289	226	17	5	6	9	7	12	8	10	11	7	15	1	12.6405	10.7791	11.1084	16.5678	4.56288	25.0589	9.46913	2.90166	37.624	38.2668	21.7132	41.3133	10.8398	0	3.7504	23.4809	22.4537	17.6828	4.35022	4.79324	4.40721
MrorC26_Group1.ver1.0.g003080.m01	glycoside hydrolase family 61 protein		Clstr_4739	Clstr_4739				0	1	0	1	5	5	490	681	766	21	0	4	1	23	2	0	1	2	0	1	0	2.29827	13.3153	0	1.84087	14.9923	4.17648	6.31275	0	0	3.82668	1.44755	0	0	4.93341	0	1.38123	2.95444	4.65336	11.219	11.2948	14.9377
MrorC26_Group1.ver1.0.g003090.m01	glycoside hydrolase family 61 protein		Clstr_4739					9	1	9	11	39	23	1647	1608	1660	18	8	13	127	73	5	31	4	20	5	8	11	22.9827	11.4131	17.7734	233.791	47.5843	10.4412	20.5165	31.9183	145.793	15.3067	11.5804	29.5095	32.5194	4.93341	16.8768	15.1935	23.0446	21.4055	37.7096	26.6696	32.3715
MrorC26_Group1.ver1.0.g003100.m01	No description [hypothetical protein Moror_12516]							7	7	6	40	27	12	1263	1204	1238	23	7	4	63	15	1	20	14	7	1	8	6	8.04396	14.5834	15.5517	115.975	9.77759	2.08824	6.31275	17.41	94.0601	53.5735	11.5804	5.90189	25.2929	34.5339	11.2512	55.2491	15.954	11.1681	28.9175	19.9691	24.1421
MrorC26_Group1.ver1.0.g003110.m01	Pc14g01990 [hypothetical protein Moror_12517]							35	28	90	652	723	277	413	1044	490	279	95	116	78	219	74	156	34	173	53	179	32	198.801	176.903	211.059	143.588	142.753	154.53	183.07	92.8531	733.669	130.107	259.111	312.8	126.464	138.135	168.768	900.56	427.212	257.796	9.45601	17.3154	9.55545
MrorC26_Group1.ver1.0.g003120.m01	polysaccharide lyase family 3 protein		Clstr_7544	Clstr_7544				0	1	3	2	3	3	224	199	141	2	0	1	2	9	0	1	2	0	0	8	1	0	1.26812	0	3.68174	5.86655	0	1.57819	2.90166	4.703	7.65335	11.5804	0	0	4.93341	5.62559	2.76245	1.77266	2.79202	5.12868	3.30053	2.74963
MrorC26_Group1.ver1.0.g003130.m01	dipeptidyl peptidase family member 6 [hypothetical protein Moror_12519]							18	10	24	115	145	57	5083	6034	5247	68	18	22	60	77	21	26	19	48	5	15	4	55.1586	43.1162	39.9901	110.452	50.1916	43.8531	34.7201	11.6066	122.278	72.7068	21.7132	29.5095	65.0389	49.3341	45.0048	158.841	85.6787	53.0484	116.38	100.077	102.321
MrorC26_Group1.ver1.0.g003140.m01	pectate lyase		Clstr_7544	Clstr_7544				3	4	7	5	6	15	476	611	510	22	8	17	5	22	13	4	1	5	1	2	1	5.74569	13.9494	17.7734	9.20435	14.3405	27.1471	26.8292	2.90166	18.812	3.82668	2.89509	5.90189	10.8398	19.7336	13.1264	6.90613	3.54533	13.9601	10.8985	10.1338	9.94546
MrorC26_Group1.ver1.0.g003150.m01	WD40 repeat-like protein							4	1	9	12	42	15	552	869	756	45	5	13	7	34	14	7	7	18	2	13	3	20.6845	28.5328	11.1084	12.8861	22.1625	29.2354	20.5165	8.70498	32.921	26.7867	18.8181	11.8038	14.4531	4.93341	16.8768	16.5747	24.8173	13.9601	12.6385	14.4129	14.7427
MrorC26_Group1.ver1.0.g003160.m01	glycosyl hydrolase family 10		Clstr_5552					0	0	0	1	1	1	347	181	405	1	0	0	1	0	1	0	3	5	1	1	0	5.74569	0.634062	0	1.84087	0	2.08824	0	0	0	11.48	1.44755	5.90189	0	0	0	1.38123	0.590888	0.930673	7.94488	3.00199	7.89787
MrorC26_Group1.ver1.0.g003170.m01	glycoside hydrolase family 20 protein		Clstr_1963					21	10	45	12	43	48	5041	3359	4832	70	10	27	21	61	41	6	22	63	9	40	70	72.3957	44.3844	22.2167	38.6583	39.7622	85.6179	42.6111	203.116	28.218	84.1869	57.9018	53.117	75.8787	49.3341	84.3839	16.5747	25.4082	44.6723	115.418	55.711	94.2284
MrorC26_Group1.ver1.0.g003180.m01	RNA binding protein							38	31	77	303	360	155	4279	6247	4463	170	78	96	65	178	74	26	71	199	42	102	60	228.678	107.791	173.291	119.657	116.027	154.53	151.506	174.1	122.278	271.694	147.65	247.88	137.304	152.936	144.39	418.512	212.72	144.254	97.9716	103.61	87.0326
MrorC26_Group1.ver1.0.g003190.m01	PREDICTED: LOW QUALITY PROTEIN: titin							11	4	10	66	83	41	719	1276	799	27	12	16	13	40	9	3	14	42	4	19	8	48.2638	17.1197	26.6601	23.9313	26.0736	18.7942	25.251	23.2133	14.109	53.5735	27.5034	23.6076	39.746	19.7336	18.752	91.161	49.0437	38.1576	16.4622	21.1632	15.5812
MrorC26_Group1.ver1.0.g003200.m01	plasma membrane channel protein							4	4	11	20	170	96	2685	4424	4240	11	6	10	10	5	5	9	10	45	7	13	19	51.7112	6.97469	13.33	18.4087	3.2592	10.4412	15.7819	55.1315	42.327	38.2668	18.8181	41.3133	14.4531	19.7336	20.6272	27.6245	100.451	89.3446	61.4755	73.3747	82.6839
MrorC26_Group1.ver1.0.g003210.m01	No description							0	2	1	1	11	11	78	116	97	3	0	1	0	0	0	0	2	3	0	3	1	3.44741	1.90219	0	0	0	0	1.57819	2.90166	0	7.65335	4.34264	0	0	9.86682	1.8752	1.38123	6.49976	10.2374	1.78588	1.92393	1.89159
MrorC26_Group1.ver1.0.g003220.m01	carbohydrate esterase family 16 protein							0	0	0	0	3	0	21	46	23	1	0	0	0	0	0	0	0	0	0	0	0	0	0.634062	0	0	0	0	0	0	0	0	0	0	0	0	0	0	1.77266	0	0.480814	0.762937	0.448521
MrorC26_Group1.ver1.0.g003230.m01	nad-specific glutamate dehydrogenase							87	34	116	94	361	160	6015	11009	8133	342	93	108	236	371	148	73	54	583	33	109	21	669.947	216.849	206.616	434.445	241.832	309.06	170.444	60.9349	343.319	206.64	157.782	194.763	314.355	167.736	217.523	129.835	213.31	148.908	137.719	182.591	158.601
MrorC26_Group1.ver1.0.g003240.m01	fumarylacetoacetate hydrolase							11	20	88	194	226	187	3525	5559	4391	245	50	62	41	272	34	15	25	123	24	124	24	141.344	155.345	111.084	75.4757	177.3	71.0002	97.8477	69.6398	70.5451	95.6669	179.496	141.645	39.746	98.6682	165.017	267.958	133.541	174.036	80.7081	92.1993	85.6285
MrorC26_Group1.ver1.0.g003250.m01	NAD(P)-binding protein							14	23	59	35	78	59	8827	10428	11320	70	19	38	14	109	25	0	3	41	8	25	56	47.1146	44.3844	42.2118	25.7722	71.0505	52.206	59.9712	162.493	0	11.48	36.1886	47.2152	50.5858	113.468	110.637	48.3429	46.0892	54.9097	202.102	172.955	220.75
MrorC26_Group1.ver1.0.g003260.m01	NAD(P)-binding protein							3	15	26	15	41	16	1485	2453	1780	29	12	24	2	34	16	0	0	18	10	18	8	20.6845	18.3878	26.6601	3.68174	22.1625	33.4118	37.8765	23.2133	0	0	26.0558	59.0189	10.8398	74.0011	48.7552	20.7184	24.2264	14.8908	34.0004	40.6845	34.7116
MrorC26_Group1.ver1.0.g003270.m01	zinc finger and BTB domain-containing protein 16 [hypothetical protein Moror_12531]		Clstr_9123	Clstr_9123		Clstr_9123		1	0	1	2	5	4	720	773	1003	12	0	1	0	2	2	0	6	1	1	4	1	1.14914	7.60875	0	0	1.30368	4.17648	1.57819	2.90166	0	22.9601	5.79018	5.90189	3.61327	0	1.8752	2.76245	2.95444	3.72269	16.4851	12.8207	19.5594
MrorC26_Group1.ver1.0.g003280.m01	transmembrane gtpase fzo1							49	24	85	483	475	219	8086	9716	9836	214	84	104	86	163	69	67	90	197	27	164	26	226.38	135.689	186.621	158.315	106.25	144.089	164.132	75.4432	315.101	344.401	237.397	159.351	177.05	118.402	159.392	667.132	280.672	203.817	185.136	161.146	191.811
MrorC26_Group1.ver1.0.g003290.m01	islet cell autoantigen 1 isoform X2		Clstr_8397	Clstr_8397		Clstr_8397		4	7	10	86	89	41	583	817	790	47	17	23	13	33	10	9	14	37	5	32	7	42.5181	29.8009	37.7685	23.9313	21.5107	20.8824	36.2983	20.3116	42.327	53.5735	46.3215	29.5095	14.4531	34.5339	18.752	118.785	52.589	38.1576	13.3483	13.5504	15.4057
MrorC26_Group1.ver1.0.g003300.m01	SIN1-domain-containing protein							0	7	10	2	20	12	2640	3415	3243	11	1	3	2	20	0	0	1	7	0	9	0	8.04396	6.97469	2.22167	3.68174	13.0368	0	4.73457	0	0	3.82668	13.0279	0	0	34.5339	18.752	2.76245	11.8178	11.1681	60.4452	56.6398	63.2414
MrorC26_Group1.ver1.0.g003310.m01	NAD P-binding protein							28	22	38	3	40	38	3369	7485	5967	143	13	40	8	64	21	6	0	71	3	18	5	81.5887	90.6709	28.8818	14.727	41.7177	43.8531	63.1275	14.5083	28.218	0	26.0558	17.7057	101.172	108.535	71.2575	4.14368	23.6355	35.3656	77.1363	124.143	116.362
MrorC26_Group1.ver1.0.g003320.m01	Clavaminate synthase-like protein							23	10	50	1	17	17	3784	4053	4472	122	24	37	32	34	5	4	3	59	3	19	7	67.7991	77.3556	53.3202	58.9078	22.1625	10.4412	58.393	20.3116	18.812	11.48	27.5034	17.7057	83.1052	49.3341	93.7599	1.38123	10.0451	15.8214	86.6381	67.2214	87.2081
MrorC26_Group1.ver1.0.g003330.m01	Clavaminate synthase-like protein							2	0	4	1	10	9	584	671	434	14	4	5	1	13	3	0	0	4	0	3	2	4.59655	8.87687	8.8867	1.84087	8.47391	6.26472	7.89094	5.80332	0	0	4.34264	0	7.22654	0	7.50079	1.38123	5.90888	8.37606	13.3712	11.1289	8.46339
MrorC26_Group1.ver1.0.g003340.m01	kinase-like protein							4	4	9	2	5	3	2041	4450	2816	29	16	6	7	30	11	0	1	13	2	9	7	14.9388	18.3878	35.5468	12.8861	19.5552	22.9706	9.46913	20.3116	0	3.82668	13.0279	11.8038	14.4531	19.7336	16.8768	2.76245	2.95444	2.79202	46.7305	73.8059	54.9146
MrorC26_Group1.ver1.0.g003350.m01	Zn-dependent exopeptidase							22	20	76	28	71	55	961	1437	1401	106	30	63	29	169	48	5	7	82	11	30	10	94.2293	67.2106	66.6502	53.3852	110.161	100.236	99.4259	29.0166	23.515	26.7867	43.4264	64.9208	79.492	98.6682	142.515	38.6743	41.953	51.187	22.003	23.8335	27.3208
MrorC26_Group1.ver1.0.g003360.m01	cyclohexanone monooxygenase							1	8	3	9	36	24	4775	4309	4284	14	4	8	5	25	9	0	4	6	2	7	12	6.89482	8.87687	8.8867	9.20435	16.296	18.7942	12.6255	34.8199	0	15.3067	10.1328	11.8038	3.61327	39.4673	5.62559	12.431	21.272	22.3361	109.328	71.4673	83.5419
MrorC26_Group1.ver1.0.g003370.m01	cyclohexanone monooxygenase							0	0	0	1	1	1	57	17	69	0	0	2	1	2	0	0	0	0	0	0	0	0	0	0	1.84087	1.30368	0	3.15638	0	0	0	0	0	0	0	0	1.38123	0.590888	0.930673	1.30507	0.281955	1.34556
MrorC26_Group1.ver1.0.g003380.m01	cyclohexanone monooxygenase							0	0	0	0	1	0	15	48	41	2	0	0	0	0	0	0	0	1	0	2	0	1.14914	1.26812	0	0	0	0	0	0	0	0	2.89509	0	0	0	0	0	0.590888	0	0.343439	0.796109	0.799537
MrorC26_Group1.ver1.0.g003390.m01	cyclohexanone monooxygenase							0	0	0	0	1	0	10	16	23	0	0	0	0	0	0	0	1	0	1	0	0	0	0	0	0	0	0	0	0	0	3.82668	0	5.90189	0	0	0	0	0.590888	0	0.228959	0.26537	0.448521
MrorC26_Group1.ver1.0.g003400.m01	cyclohexanone monooxygenase							0	0	0	0	1	0	6	17	13	0	0	0	0	0	0	0	0	0	0	0	0	0	0	0	0	0	0	0	0	0	0	0	0	0	0	0	0	0.590888	0	0.137375	0.281955	0.253512
MrorC26_Group1.ver1.0.g003410.m01	cytoplasmic protein							6	5	8	30	53	25	1192	1843	1438	36	8	13	6	25	12	2	6	19	1	24	15	21.8336	22.8262	17.7734	11.0452	16.296	25.0589	20.5165	43.5249	9.40601	22.9601	34.7411	5.90189	21.6796	24.667	15.0016	41.4368	31.317	23.2668	27.2919	30.5673	28.0423
MrorC26_Group1.ver1.0.g003420.m01	BING4CT-domain-containing protein							7	3	5	6	41	12	523	939	621	38	13	21	4	15	11	0	5	13	5	15	4	14.9388	24.0944	28.8818	7.36348	9.77759	22.9706	33.142	11.6066	0	19.1334	21.7132	29.5095	25.2929	14.8002	9.37599	8.28736	24.2264	11.1681	11.9746	15.5739	12.1101
MrorC26_Group1.ver1.0.g003430.m01	CMGC/CLK protein kinase [hypothetical protein Moror_12542]							6	8	23	15	10	8	2836	3183	3382	23	15	17	11	42	25	2	2	18	2	7	13	20.6845	14.5834	33.3251	20.2496	27.3773	52.206	26.8292	37.7216	9.40601	7.65335	10.1328	11.8038	21.6796	39.4673	43.1296	20.7184	5.90888	7.44538	64.9328	52.7919	65.9521
MrorC26_Group1.ver1.0.g003440.m01	glycoside hydrolase family 1 protein		Clstr_2497					0	3	9	10	16	4	916	1122	1105	12	1	8	4	5	11	2	3	2	4	6	10	2.29827	7.60875	2.22167	7.36348	3.2592	22.9706	12.6255	29.0166	9.40601	11.48	8.68527	23.6076	0	14.8002	16.8768	13.8123	9.4542	3.72269	20.9727	18.609	21.5485
MrorC26_Group1.ver1.0.g003450.m01	cyclohexanone monooxygenase							0	2	0	24	25	27	2426	3164	2831	10	5	1	3	4	1	3	5	6	4	11	43	6.89482	6.34062	11.1084	5.52261	2.60736	2.08824	1.57819	124.771	14.109	19.1334	15.923	23.6076	0	9.86682	0	33.1494	14.7722	25.1282	55.5455	52.4768	55.2071
MrorC26_Group1.ver1.0.g003460.m01	IgA Peptidase M64 protein [hypothetical protein Moror_12545]		Clstr_1097					2	4	8	58	43	17	3602	3232	3753	22	5	6	0	25	9	2	11	16	8	17	12	18.3862	13.9494	11.1084	0	16.296	18.7942	9.46913	34.8199	9.40601	42.0934	24.6083	47.2152	7.22654	19.7336	15.0016	80.1111	25.4082	15.8214	82.4711	53.6046	73.1869
MrorC26_Group1.ver1.0.g003470.m01	predicted protein [hypothetical protein Moror_12546]							7	2	12	61	64	28	477	586	566	44	6	20	7	21	11	1	9	17	7	25	13	19.5353	27.8987	13.33	12.8861	13.6886	22.9706	31.5638	37.7216	4.703	34.4401	36.1886	41.3133	25.2929	9.86682	22.5024	84.2548	37.8168	26.0588	10.9213	9.71916	11.0375
MrorC26_Group1.ver1.0.g003480.m01	IgA Peptidase M64 protein [hypothetical protein Moror_12547]		Clstr_1097					8	12	53	724	408	211	2827	2740	2505	110	21	26	8	114	27	19	57	116	30	118	14	133.3	69.7469	46.6552	14.727	74.3097	56.3825	41.0329	40.6232	89.3571	218.12	170.81	177.057	28.9062	59.2009	99.3855	1000.01	241.082	196.372	64.7267	45.4445	48.8498
MrorC26_Group1.ver1.0.g003490.m01	ectomycorrhiza-regulated esterase							17	18	21	43	44	53	2525	4335	3060	72	18	20	11	44	9	11	8	32	4	29	23	36.7724	45.6525	39.9901	20.2496	28.6809	18.7942	31.5638	66.7382	51.733	30.6134	41.9788	23.6076	61.4256	88.8014	39.3792	59.3927	25.9991	49.3257	57.8122	71.8986	59.6728
MrorC26_Group1.ver1.0.g003500.m01	quinone oxidoreductase							1	3	3	41	30	24	2953	3316	3244	16	10	3	1	32	5	0	3	5	2	8	1	5.74569	10.145	22.2167	1.84087	20.8589	10.4412	4.73457	2.90166	0	11.48	11.5804	11.8038	3.61327	14.8002	5.62559	56.6303	17.7266	22.3361	67.6116	54.9978	63.2609
MrorC26_Group1.ver1.0.g003510.m01	cytoplasmic protein							0	0	0	1	1	3	129	130	77	0	0	0	0	0	0	0	0	1	0	0	0	1.14914	0	0	0	0	0	0	0	0	0	0	0	0	0	0	1.38123	0.590888	2.79202	2.95357	2.15613	1.50157
MrorC26_Group1.ver1.0.g003520.m01	anthranilate phosphoribosyltransferase [hypothetical protein Moror_12551]		Clstr_6276					11	11	23	214	569	169	8622	14763	11701	27	13	33	22	48	27	6	162	24	16	60	108	27.5793	17.1197	28.8818	40.4991	31.2883	56.3825	52.0802	313.379	28.218	619.921	86.8527	94.4303	39.746	54.2675	43.1296	295.582	336.215	157.284	197.409	244.853	228.18
MrorC26_Group1.ver1.0.g003530.m01	No description [hypothetical protein Moror_12552]							2	0	8	25	56	21	194	218	251	30	7	12	26	20	11	25	6	24	5	11	8	27.5793	19.0219	15.5517	47.8626	13.0368	22.9706	18.9383	23.2133	117.575	22.9601	15.923	29.5095	7.22654	0	15.0016	34.5307	33.0897	19.5441	4.44181	3.61566	4.89473
MrorC26_Group1.ver1.0.g003540.m01	glycoside hydrolase family 16 protein		Clstr_2247	Clstr_2247				0	2	1	10	53	26	2387	3240	3291	4	4	8	9	4	7	2	2	7	1	3	20	8.04396	2.53625	8.8867	16.5678	2.60736	14.6177	12.6255	58.0332	9.40601	7.65335	4.34264	5.90189	0	9.86682	1.8752	13.8123	31.317	24.1975	54.6525	53.7373	64.1775
MrorC26_Group1.ver1.0.g003550.m01	general substrate transporter							3	2	8	3	16	12	2553	3838	3181	12	2	3	15	9	6	6	18	4	4	18	10	4.59655	7.60875	4.44335	27.6131	5.86655	12.5294	4.73457	29.0166	28.218	68.8802	26.0558	23.6076	10.8398	9.86682	15.0016	4.14368	9.4542	11.1681	58.4532	63.6555	62.0324
MrorC26_Group1.ver1.0.g003560.m01	NAD(P)-binding protein							8	2	8	24	24	18	2801	3279	4384	39	13	15	4	25	6	2	5	10	3	16	2	11.4914	24.7284	28.8818	7.36348	16.296	12.5294	23.6728	5.80332	9.40601	19.1334	23.1607	17.7057	28.9062	9.86682	15.0016	33.1494	14.1813	16.7521	64.1314	54.3842	85.492
MrorC26_Group1.ver1.0.g003570.m01	cyclohexanone monooxygenase							5	8	14	671	587	160	2217	3160	1942	26	5	16	2	19	14	3	59	37	20	54	46	42.5181	16.4856	11.1084	3.68174	12.3849	29.2354	25.251	133.476	14.109	225.774	78.1675	118.038	18.0664	39.4673	26.2528	926.803	346.851	148.908	50.7602	52.4105	37.8708
MrorC26_Group1.ver1.0.g003580.m01	No description [hypothetical protein Moror_12557]							1	1	0	4	23	13	452	531	495	4	5	6	3	2	4	0	2	4	3	4	1	4.59655	2.53625	11.1084	5.52261	1.30368	8.35296	9.46913	2.90166	0	7.65335	5.79018	17.7057	3.61327	4.93341	0	5.52491	13.5904	12.0987	10.3489	8.80695	9.65295
MrorC26_Group1.ver1.0.g003590.m01	carbohydrate-binding module family 50 protein							1	0	2	6	15	13	151	194	200	14	2	2	0	15	2	2	2	2	0	1	0	2.29827	8.87687	4.44335	0	9.77759	4.17648	3.15638	0	9.40601	7.65335	1.44755	0	3.61327	0	3.7504	8.28736	8.86331	12.0987	3.45728	3.21761	3.90018
MrorC26_Group1.ver1.0.g003600.m01	F-box domain contaning protein [hypothetical protein Moror_12559]							7	3	21	28	72	23	2861	3615	3997	55	16	52	12	63	32	10	11	64	9	49	3	73.5448	34.8734	35.5468	22.0904	41.0659	66.8237	82.0658	8.70498	47.03	42.0934	70.9297	53.117	25.2929	14.8002	39.3792	38.6743	42.5439	21.4055	65.5052	59.9569	77.9451
MrorC26_Group1.ver1.0.g003610.m01	No description							0	0	0	0	0	0	4	6	6	2	0	1	0	0	1	0	1	2	0	1	0	2.29827	1.26812	0	0	0	2.08824	1.57819	0	0	3.82668	1.44755	0	0	0	0	0	0	0	0.0915836	0.0995136	0.117005
MrorC26_Group1.ver1.0.g003620.m01	sphingomyelin phosphodiesterase		Clstr_770					15	6	42	9	33	33	567	606	724	68	30	50	21	122	41	7	5	39	6	31	5	44.8164	43.1162	66.6502	38.6583	79.5244	85.6179	78.9094	14.5083	32.921	19.1334	44.8739	35.4114	54.1991	29.6005	78.7583	12.431	19.4993	30.7122	12.982	10.0509	14.1187
MrorC26_Group1.ver1.0.g003630.m01	carbohydrate esterase family 8 protein		Clstr_4444					5	1	0	3	9	8	1453	904	1385	9	4	2	13	2	4	8	37	19	2	8	11	21.8336	5.70656	8.8867	23.9313	1.30368	8.35296	3.15638	31.9183	37.624	141.587	11.5804	11.8038	18.0664	4.93341	0	4.14368	5.31799	7.44538	33.2678	14.9934	27.0088
MrorC26_Group1.ver1.0.g003640.m01	glycosyltransferase family 2 protein							0	0	0	0	42	1	506	186	372	2	0	0	2	0	0	0	3	1	0	3	2	1.14914	1.26812	0	3.68174	0	0	0	5.80332	0	11.48	4.34264	0	0	0	0	0	24.8173	0.930673	11.5853	3.08492	7.25434
MrorC26_Group1.ver1.0.g003650.m01	centrosomal protein of 152 kDa isoform X7							0	0	0	0	3	0	41	6	47	0	0	0	0	0	0	0	0	0	0	0	0	0	0	0	0	0	0	0	0	0	0	0	0	0	0	0	0	1.77266	0	0.938732	0.0995136	0.916543
MrorC26_Group1.ver1.0.g003660.m01	glycosyltransferase family 8 protein							0	0	0	2	11	2	342	270	293	3	0	0	0	3	0	0	2	0	0	2	0	0	1.90219	0	0	1.95552	0	0	0	0	7.65335	2.89509	0	0	0	0	2.76245	6.49976	1.86135	7.8304	4.47811	5.71377
MrorC26_Group1.ver1.0.g003670.m01	glycosyltransferase family 8 protein							1	1	3	1	23	3	579	255	505	13	2	3	4	3	5	0	0	1	0	4	0	1.14914	8.24281	4.44335	7.36348	1.95552	10.4412	4.73457	0	0	0	5.79018	0	3.61327	4.93341	5.62559	1.38123	13.5904	2.79202	13.2567	4.22933	9.84796
MrorC26_Group1.ver1.0.g003680.m01	delta-sterol C-methyltransferase							47	45	57	82	226	302	14835	22170	15259	151	90	95	61	244	55	17	52	249	72	286	221	286.135	95.7434	199.951	112.293	159.049	114.853	149.928	641.267	79.9511	198.987	413.998	424.936	169.824	222.003	106.886	113.261	133.541	281.063	339.661	367.703	297.564
MrorC26_Group1.ver1.0.g003690.m01	dynein heavy chain 10, axonemal [hypothetical protein Moror_12566]							0	0	0	0	0	0	0	20	5	1	0	0	0	0	0	0	0	0	0	0	0	0	0.634062	0	0	0	0	0	0	0	0	0	0	0	0	0	0	0	0	0	0.331712	0.0975045
MrorC26_Group1.ver1.0.g003700.m01	FAD/NAD(P)-binding domain-containing protein [hypothetical protein Moror_12566]							0	0	5	0	3	1	141	243	68	2	3	1	2	10	3	0	1	2	0	1	0	2.29827	1.26812	6.66502	3.68174	6.51839	6.26472	1.57819	0	0	3.82668	1.44755	0	0	0	9.37599	0	1.77266	0.930673	3.22832	4.0303	1.32606
MrorC26_Group1.ver1.0.g003710.m01	mitochondrial 50S ribosomal protein L5							14	9	12	16	60	36	1626	2771	2201	35	15	32	11	71	18	0	3	30	9	25	24	34.4741	22.1922	33.3251	20.2496	46.2806	37.5883	50.502	69.6398	0	11.48	36.1886	53.117	50.5858	44.4007	22.5024	22.0996	35.4533	33.5042	37.2287	45.9587	42.9215
MrorC26_Group1.ver1.0.g003720.m01	kinase-like protein							7	4	31	40	69	21	1186	1643	1379	48	34	32	26	59	39	8	10	51	7	25	10	58.606	30.435	75.5369	47.8626	38.4585	81.4414	50.502	29.0166	37.624	38.2668	36.1886	41.3133	25.2929	19.7336	58.1311	55.2491	40.7712	19.5441	27.1545	27.2501	26.8918
MrorC26_Group1.ver1.0.g003730.m01	No description							0	0	1	0	0	0	19	24	13	5	0	1	0	0	3	0	0	1	0	0	0	1.14914	3.17031	0	0	0	6.26472	1.57819	0	0	0	0	0	0	0	1.8752	0	0	0	0.435022	0.398054	0.253512
MrorC26_Group1.ver1.0.g003740.m01	7-alpha-hydroxycholest-4-en-3-one 12-alpha-hydroxylase							0	3	7	33	782	148	18128	26215	25427	31	12	7	10	6	16	5	41	23	3	28	35	26.4302	19.6559	26.6601	18.4087	3.91104	33.4118	11.0473	101.558	23.515	156.894	40.5313	17.7057	0	14.8002	13.1264	45.5805	462.074	137.74	415.057	434.791	495.85
MrorC26_Group1.ver1.0.g003750.m01	NAD(P)-binding protein							16	20	36	10	128	78	9640	11396	10881	102	40	47	17	105	46	4	18	44	4	21	26	50.562	64.6744	88.867	31.2948	68.4431	96.0591	74.1749	75.4432	18.812	68.8802	30.3985	23.6076	57.8123	98.6682	67.5071	13.8123	75.6336	72.5925	220.717	189.009	212.189
MrorC26_Group1.ver1.0.g003760.m01	QCR6 subunit 6 of the ubiquinol cytochrome-c reductase complex [hypothetical protein Moror_12571]							0	0	0	0	29	5	1814	2575	2799	0	0	0	0	0	0	0	0	0	0	0	1	0	0	0	0	0	0	0	2.90166	0	0	0	0	0	0	0	0	17.1357	4.65336	41.5332	42.7079	54.583
MrorC26_Group1.ver1.0.g003770.m01	FAD/NAD(P)-binding domain-containing protein [hypothetical protein Moror_12572]							0	2	0	5	535	98	11225	18877	14227	6	0	2	3	1	7	0	61	12	2	12	37	13.7896	3.80437	0	5.52261	0.651839	14.6177	3.15638	107.361	0	233.427	17.3705	11.8038	0	9.86682	0	6.90613	316.125	91.2059	257.007	313.086	277.439
MrorC26_Group1.ver1.0.g003780.m01	F-box protein interaction domain protein [hypothetical protein Moror_12573]							0	0	0	0	10	1	236	255	332	0	0	0	0	0	1	0	0	0	0	0	1	0	0	0	0	0	2.08824	0	2.90166	0	0	0	0	0	0	0	0	5.90888	0.930673	5.40343	4.22933	6.4743
MrorC26_Group1.ver1.0.g003790.m01	cytochrome p450							3	3	9	18	128	79	13315	13758	15073	35	13	7	5	38	9	4	49	12	10	33	57	13.7896	22.1922	28.8818	9.20435	24.7699	18.7942	11.0473	165.395	18.812	187.507	47.769	59.0189	10.8398	14.8002	16.8768	24.8621	75.6336	73.5232	304.859	228.185	293.937
MrorC26_Group1.ver1.0.g003800.m01	cytochrome P450							5	0	12	7	638	70	13802	23866	18446	31	10	1	1	23	10	1	36	14	3	8	14	16.0879	19.6559	22.2167	1.84087	14.9923	20.8824	1.57819	40.6232	4.703	137.76	11.5804	17.7057	18.0664	0	22.5024	9.66859	376.986	65.1471	316.009	395.832	359.714
MrorC26_Group1.ver1.0.g003810.m01	cytochrome p450							7	9	29	84	169	72	16613	19505	17723	70	20	34	40	70	24	7	36	27	5	18	31	31.0267	44.3844	44.4335	73.6348	45.6288	50.1178	53.6584	89.9515	32.921	137.76	26.0558	29.5095	25.2929	44.4007	54.3807	116.023	99.86	67.0084	380.37	323.502	345.615
MrorC26_Group1.ver1.0.g003820.m01	multidrug resistance protein cdr1							3	0	7	28	178	23	979	1432	1294	41	7	5	6	28	7	9	10	32	4	17	6	36.7724	25.9966	15.5517	11.0452	18.2515	14.6177	7.89094	17.41	42.327	38.2668	24.6083	23.6076	10.8398	0	13.1264	38.6743	105.178	21.4055	22.4151	23.7506	25.2342
MrorC26_Group1.ver1.0.g003830.m01	non-structural polyprotein [hypothetical protein Moror_12573]							0	0	0	0	9	4	1924	1967	1704	0	0	0	0	0	1	0	1	0	1	0	1	0	0	0	0	0	2.08824	0	2.90166	0	3.82668	0	5.90189	0	0	0	0	5.31799	3.72269	44.0517	32.6239	33.2295
MrorC26_Group1.ver1.0.g003840.m01	ankyrin repeat [hypothetical protein Moror_12579]							0	0	0	0	0	0	0	0	0	0	0	0	0	0	0	0	0	0	0	0	0	0	0	0	0	0	0	0	0	0	0	0	0	0	0	0	0	0	0	0	0	0
MrorC26_Group1.ver1.0.g003850.m01	reverse transcriptase-rnase h-integrase [hypothetical protein Moror_12581]							0	0	0	0	0	0	0	0	0	0	0	0	0	0	0	0	0	0	0	0	0	0	0	0	0	0	0	0	0	0	0	0	0	0	0	0	0	0	0	0	0	0
MrorC26_Group1.ver1.0.g003860.m01	reverse transcriptase-rnase h-integrase							0	0	0	0	0	0	0	0	0	0	0	0	0	0	0	0	0	0	0	0	0	0	0	0	0	0	0	0	0	0	0	0	0	0	0	0	0	0	0	0	0	0
MrorC26_Group1.ver1.0.g003870.m01	pro-pol protein							0	0	0	0	0	0	0	0	0	0	0	0	0	0	0	0	0	0	0	0	0	0	0	0	0	0	0	0	0	0	0	0	0	0	0	0	0	0	0	0	0	0
MrorC26_Group1.ver1.0.g003880.m01	reverse transcriptase-rnase h-integrase							0	0	0	0	0	0	0	0	0	0	0	0	0	0	0	0	0	0	0	0	0	0	0	0	0	0	0	0	0	0	0	0	0	0	0	0	0	0	0	0	0	0
MrorC26_Group1.ver1.0.g003890.m01	reverse transcriptase-rnase h-integrase							0	0	0	0	0	0	0	0	0	0	0	0	0	0	0	0	0	0	0	0	0	0	0	0	0	0	0	0	0	0	0	0	0	0	0	0	0	0	0	0	0	0
MrorC26_Group1.ver1.0.g003900.m01	protein kinase subdomain-containing protein							3	1	1	7	21	8	1049	942	1296	5	1	8	6	8	5	0	1	4	0	7	4	4.59655	3.17031	2.22167	11.0452	5.21471	10.4412	12.6255	11.6066	0	3.82668	10.1328	0	10.8398	4.93341	1.8752	9.66859	12.4086	7.44538	24.0178	15.6236	25.2732
MrorC26_Group1.ver1.0.g003910.m01	polymorphic outer membrane protein							0	0	1	0	0	0	104	115	133	0	0	0	2	0	0	0	0	0	1	0	0	0	0	0	3.68174	0	0	0	0	0	0	0	5.90189	0	0	1.8752	0	0	0	2.38117	1.90734	2.59362
MrorC26_Group1.ver1.0.g003920.m01	No description							0	0	0	0	0	0	33	20	59	1	0	1	5	0	0	2	0	0	0	0	0	0	0.634062	0	9.20435	0	0	1.57819	0	9.40601	0	0	0	0	0	0	0	0	0	0.755565	0.331712	1.15055
MrorC26_Group1.ver1.0.g003930.m01	SIN1-domain-containing protein							16	11	39	69	99	58	1016	1303	1270	63	18	29	25	75	19	1	13	49	8	27	24	56.3077	39.9459	39.9901	46.0218	48.8879	39.6766	45.7675	69.6398	4.703	49.7468	39.0837	47.2152	57.8123	54.2675	73.1327	95.3046	58.4979	53.979	23.2622	21.611	24.7662
MrorC26_Group1.ver1.0.g003940.m01	Crinkler (CRN) family protein							1	0	1	5095	3911	1169	61	797	240	2	0	2	0	0	0	7	127	339	52	208	35	389.558	1.26812	0	0	0	0	3.15638	101.558	32.921	485.988	301.089	306.899	3.61327	0	1.8752	7037.35	2310.96	1087.96	1.39665	13.2187	4.68022
MrorC26_Group1.ver1.0.g003950.m01	No description [hypothetical protein Moror_12587]		Clstr_9250	Clstr_9250			Clstr_9250	8	1	1	8621	6135	1545	133	2222	541	4	0	1	0	1	0	3	298	563	141	428	59	646.964	2.53625	0	0	0.651839	0	1.57819	171.198	14.109	1140.35	619.55	832.167	28.9062	4.93341	1.8752	11907.6	3625.1	1437.89	3.04516	36.8532	10.55
MrorC26_Group1.ver1.0.g003960.m01	No description [hypothetical protein Moror_12588]							0	0	3	8	18	9	832	1061	979	24	9	3	0	6	6	4	9	10	3	9	3	11.4914	15.2175	19.9951	0	3.91104	12.5294	4.73457	8.70498	18.812	34.4401	13.0279	17.7057	0	0	5.62559	11.0498	10.636	8.37606	19.0494	17.5973	19.0914
MrorC26_Group1.ver1.0.g003970.m01	aspartate kinase							19	13	45	37	94	73	2885	3828	3483	98	32	45	83	57	33	44	26	45	11	40	19	51.7112	62.1381	71.0936	152.792	37.1548	68.9119	71.0185	55.1315	206.932	99.4936	57.9018	64.9208	68.6521	64.1343	84.3839	51.1054	55.5434	67.9391	66.0547	63.4897	67.9217
MrorC26_Group1.ver1.0.g003980.m01	cytochrome P450 2B4 [hypothetical protein Moror_12590]							8	3	17	105	69	25	679	1437	870	25	6	11	50	2	8	11	11	20	4	12	6	22.9827	15.8516	13.33	92.0435	1.30368	16.7059	17.3601	17.41	51.733	42.0934	17.3705	23.6076	28.9062	14.8002	31.8784	145.029	40.7712	23.2668	15.5463	23.8335	16.9658
MrorC26_Group1.ver1.0.g003990.m01	kinase-like protein							3	2	7	3	9	6	1153	1473	1174	36	3	7	0	14	5	8	0	6	3	12	0	6.89482	22.8262	6.66502	0	9.12575	10.4412	11.0473	0	37.624	0	17.3705	17.7057	10.8398	9.86682	13.1264	4.14368	5.31799	5.58404	26.399	24.4306	22.8941
MrorC26_Group1.ver1.0.g004000.m01	probable receptor-like protein kinase At5g47070 isoform X1							0	1	0	0	1	3	123	176	134	4	1	1	0	2	0	0	0	0	0	2	0	0	2.53625	2.22167	0	1.30368	0	1.57819	0	0	0	2.89509	0	0	4.93341	0	0	0.590888	2.79202	2.8162	2.91906	2.61312
MrorC26_Group1.ver1.0.g004010.m01	kinase-like protein							0	2	3	6	9	3	683	599	854	14	3	1	1	16	4	0	3	5	0	4	2	5.74569	8.87687	6.66502	1.84087	10.4294	8.35296	1.57819	5.80332	0	11.48	5.79018	0	0	9.86682	5.62559	8.28736	5.31799	2.79202	15.6379	9.93477	16.6538
MrorC26_Group1.ver1.0.g004020.m01	protease [hypothetical protein Moror_12593]							1	0	1	0	2	1	51	27	28	1	0	0	3	0	0	0	0	1	0	0	0	1.14914	0.634062	0	5.52261	0	0	0	0	0	0	0	0	3.61327	0	1.8752	0	1.18178	0.930673	1.16769	0.447811	0.546025
MrorC26_Group1.ver1.0.g004030.m01	cyclohexanone monooxygenase							0	1	5	4	1	2	65	93	131	1	0	2	0	5	1	0	1	0	0	1	0	0	0.634062	0	0	3.2592	2.08824	3.15638	0	0	3.82668	1.44755	0	0	4.93341	9.37599	5.52491	0.590888	1.86135	1.48823	1.54246	2.55462
MrorC26_Group1.ver1.0.g004040.m01	chromosomal replication initiation protein							0	0	0	0	0	1	224	199	233	5	0	0	0	0	0	0	0	0	0	0	0	0	3.17031	0	0	0	0	0	0	0	0	0	0	0	0	0	0	0	0.930673	5.12868	3.30053	4.54371
MrorC26_Group1.ver1.0.g004050.m01	xanthine/uracil permease							0	3	7	2	8	9	983	607	781	17	1	6	1	10	3	0	4	2	1	0	22	2.29827	10.7791	2.22167	1.84087	6.51839	6.26472	9.46913	63.8365	0	15.3067	0	5.90189	0	14.8002	13.1264	2.76245	4.7271	8.37606	22.5067	10.0675	15.2302
MrorC26_Group1.ver1.0.g004060.m01	ring finger protein							15	11	47	183	296	108	674	813	575	143	35	73	38	116	38	34	49	163	19	60	25	187.309	90.6709	77.7586	69.9531	75.6134	79.3531	115.208	72.5415	159.902	187.507	86.8527	112.136	54.1991	54.2675	88.1343	252.764	174.903	100.513	15.4318	13.4841	11.213
MrorC26_Group1.ver1.0.g004070.m01	zinc finger MYM-type protein 4-like isoform X2							1	1	1	1	6	1	17	21	0	4	0	1	1	1	1	0	0	2	0	1	0	2.29827	2.53625	0	1.84087	0.651839	2.08824	1.57819	0	0	0	1.44755	0	3.61327	4.93341	1.8752	1.38123	3.54533	0.930673	0.38923	0.348297	0
MrorC26_Group1.ver1.0.g004080.m01	tetratricopeptide repeat-containing protein							2	0	0	8	3	2	0	3	0	2	0	1	0	0	2	0	0	2	1	3	1	2.29827	1.26812	0	0	0	4.17648	1.57819	2.90166	0	0	4.34264	5.90189	7.22654	0	0	11.0498	1.77266	1.86135	0	0.0497568	0
MrorC26_Group1.ver1.0.g004090.m01	electron transfer flavo protein beta subunit							28	21	58	24	104	82	4145	8527	5314	123	40	58	24	256	46	0	21	74	13	67	67	85.0362	77.9897	88.867	44.1809	166.871	96.0591	91.5349	194.411	0	80.3602	96.9856	76.7246	101.172	103.602	108.761	33.1494	61.4523	76.3152	94.9035	141.425	103.628
MrorC26_Group1.ver1.0.g004100.m01	TENA/THI family protein [hypothetical protein Moror_12601]							0	0	1	1	1	0	460	557	595	1	0	2	0	8	1	0	0	0	0	0	0	0	0.634062	0	0	5.21471	2.08824	3.15638	0	0	0	0	0	0	0	1.8752	1.38123	0.590888	0	10.5321	9.23818	11.603
MrorC26_Group1.ver1.0.g004110.m01	No description [hypothetical protein Moror_12603]							3	3	1	20	48	33	350	346	335	66	12	17	5	30	7	4	5	13	3	14	4	14.9388	41.8481	26.6601	9.20435	19.5552	14.6177	26.8292	11.6066	18.812	19.1334	20.2656	17.7057	10.8398	14.8002	1.8752	27.6245	28.3626	30.7122	8.01357	5.73862	6.5328
MrorC26_Group1.ver1.0.g004120.m01	vacuolar triacylglycerol lipase [hypothetical protein Moror_12604]							1	0	0	2	3	3	271	359	352	3	7	4	0	5	1	0	1	3	1	0	2	3.44741	1.90219	15.5517	0	3.2592	2.08824	6.31275	5.80332	0	3.82668	0	5.90189	3.61327	0	0	2.76245	1.77266	2.79202	6.20479	5.95423	6.86432
MrorC26_Group1.ver1.0.g004130.m01	nacht and wd40 domain-containing protein							4	4	2	16	13	9	184	356	335	25	2	3	3	6	8	0	2	5	1	5	3	5.74569	15.8516	4.44335	5.52261	3.91104	16.7059	4.73457	8.70498	0	7.65335	7.23773	5.90189	14.4531	19.7336	3.7504	22.0996	7.68154	8.37606	4.21285	5.90447	6.5328
MrorC26_Group1.ver1.0.g004140.m01	hyaluronan synthase 2 [hypothetical protein Moror_12606]							4	2	6	3	18	14	320	480	306	46	6	11	13	16	4	2	3	10	3	10	0	11.4914	29.1669	13.33	23.9313	10.4294	8.35296	17.3601	0	9.40601	11.48	14.4755	17.7057	14.4531	9.86682	11.2512	4.14368	10.636	13.0294	7.32669	7.96109	5.96728
MrorC26_Group1.ver1.0.g004150.m01	DUF925-domain-containing protein [hypothetical protein Moror_12608]							0	0	3	0	5	5	143	192	162	8	1	4	0	8	1	0	0	1	0	1	2	1.14914	5.0725	2.22167	0	5.21471	2.08824	6.31275	5.80332	0	0	1.44755	0	0	0	5.62559	0	2.95444	4.65336	3.27411	3.18443	3.15915
MrorC26_Group1.ver1.0.g004160.m01	kinase-like protein							14	7	17	31	62	34	1183	1672	1377	71	19	35	13	34	19	8	5	33	8	32	11	37.9215	45.0184	42.2118	23.9313	22.1625	39.6766	55.2366	31.9183	37.624	19.1334	46.3215	47.2152	50.5858	34.5339	31.8784	42.818	36.635	31.6429	27.0859	27.7311	26.8528
MrorC26_Group1.ver1.0.g004170.m01	glutathione s-transferase							12	0	0	2	277	67	1957	2045	6888	8	1	0	1107	45	14	170	84	1	1	4	55	1.14914	5.0725	2.22167	2037.84	29.3328	29.2354	0	159.591	799.511	321.441	5.79018	5.90189	43.3593	0	0	2.76245	163.676	62.3551	44.8073	33.9175	134.322
MrorC26_Group1.ver1.0.g004180.m01	PEBP-like protein		Clstr_7558					1	2	3	2	22	13	588	854	537	9	3	5	0	7	1	0	20	7	10	28	16	8.04396	5.70656	6.66502	0	4.56288	2.08824	7.89094	46.4266	0	76.5335	40.5313	59.0189	3.61327	9.86682	5.62559	2.76245	12.9995	12.0987	13.4628	14.1641	10.472
MrorC26_Group1.ver1.0.g004190.m01	zinc-binding oxidoreductase							9	2	5	9	40	11	1009	1690	1193	23	12	5	21	57	12	5	5	22	5	11	13	25.281	14.5834	26.6601	38.6583	37.1548	25.0589	7.89094	37.7216	23.515	19.1334	15.923	29.5095	32.5194	9.86682	9.37599	12.431	23.6355	10.2374	23.102	28.0297	23.2646
MrorC26_Group1.ver1.0.g004200.m01	exosome complex exonuclease rrp6							7	4	7	17	46	24	864	1052	1060	43	6	9	11	9	19	5	6	23	2	21	11	26.4302	27.2647	13.33	20.2496	5.86655	39.6766	14.2037	31.9183	23.515	22.9601	30.3985	11.8038	25.2929	19.7336	13.1264	23.4809	27.1808	22.3361	19.7821	17.448	20.671
MrorC26_Group1.ver1.0.g004210.m01	MFS general substrate transporter							0	0	2	21	70	67	1576	3298	2426	3	3	5	0	2	1	0	6	8	6	20	30	9.1931	1.90219	6.66502	0	1.30368	2.08824	7.89094	87.0498	0	22.9601	28.9509	35.4114	0	0	3.7504	29.0058	41.3621	62.3551	36.0839	54.6993	47.3092
MrorC26_Group1.ver1.0.g004220.m01	siderophore iron transporter							79	32	129	211	476	253	5205	5796	5727	706	119	147	168	426	152	90	54	515	47	182	28	591.806	447.648	264.379	309.266	277.684	317.413	231.994	81.2465	423.27	206.64	263.453	277.389	285.448	157.869	241.901	291.439	281.263	235.46	119.173	96.1301	111.682
MrorC26_Group1.ver1.0.g004230.m01	No description [hypothetical protein Moror_12616]							0	0	0	1	0	1	36	8	47	1	0	0	0	0	0	0	0	1	0	0	0	1.14914	0.634062	0	0	0	0	0	0	0	0	0	0	0	0	0	1.38123	0	0.930673	0.824253	0.132685	0.916543
MrorC26_Group1.ver1.0.g004240.m01	DNA-binding protein SMUBP-2 [hypothetical protein Moror_12617]							3	2	8	71	46	19	1522	1870	1979	31	11	10	26	49	4	20	1	19	1	20	8	21.8336	19.6559	24.4384	47.8626	31.9401	8.35296	15.7819	23.2133	94.0601	3.82668	28.9509	5.90189	10.8398	9.86682	15.0016	98.0671	27.1808	17.6828	34.8476	31.0151	38.5923
MrorC26_Group1.ver1.0.g004250.m01	pentatricopeptide repeat protein							39	21	42	121	285	183	1715	2402	1920	226	67	113	156	145	56	40	54	154	37	133	39	176.967	143.298	148.852	287.176	94.5167	116.941	178.335	113.165	188.12	206.64	192.524	218.37	140.918	103.602	78.7583	167.128	168.403	170.313	39.2665	39.8386	37.4417
MrorC26_Group1.ver1.0.g004260.m01	short chain dehydrogenase [hypothetical protein Moror_12619]							2	0	4	1	7	7	429	385	257	3	2	2	4	12	6	0	0	4	0	1	0	4.59655	1.90219	4.44335	7.36348	7.82207	12.5294	3.15638	0	0	0	1.44755	0	7.22654	0	7.50079	1.38123	4.13621	6.51471	9.82234	6.38545	5.01173
MrorC26_Group1.ver1.0.g004270.m01	P-loop nucleoside triphosphate hydrolases superfamily protein with CH (Calponin Homology) domain-containing protein [hypothetical protein Moror_12620]							0	0	0	0	0	0	0	0	0	0	0	0	0	0	0	0	0	0	0	0	0	0	0	0	0	0	0	0	0	0	0	0	0	0	0	0	0	0	0	0	0	0
MrorC26_Group1.ver1.0.g004280.m01	reverse transcriptase-rnase h-integrase							0	0	0	0	0	0	0	0	0	0	0	0	0	0	0	0	0	0	0	0	0	0	0	0	0	0	0	0	0	0	0	0	0	0	0	0	0	0	0	0	0	0
MrorC26_Group1.ver1.0.g004290.m01	reverse transcriptase-rnase h-integrase [hypothetical protein Moror_8554]							0	0	0	0	0	0	0	0	0	0	0	0	0	0	0	0	0	0	0	0	0	0	0	0	0	0	0	0	0	0	0	0	0	0	0	0	0	0	0	0	0	0
MrorC26_Group1.ver1.0.g004300.m01	reverse transcriptase-rnase h-integrase							0	0	0	0	0	0	0	0	0	0	0	0	0	0	0	0	0	0	0	0	0	0	0	0	0	0	0	0	0	0	0	0	0	0	0	0	0	0	0	0	0	0
MrorC26_Group1.ver1.0.g004310.m01	reverse transcriptase-rnase h-integrase							0	0	0	0	0	0	0	0	0	0	0	0	0	0	0	0	0	0	0	0	0	0	0	0	0	0	0	0	0	0	0	0	0	0	0	0	0	0	0	0	0	0
MrorC26_Group1.ver1.0.g004320.m01	reverse transcriptase-rnase h-integrase [hypothetical protein Moror_3663]							0	0	0	0	0	0	0	0	0	0	0	0	0	0	0	0	0	0	0	0	0	0	0	0	0	0	0	0	0	0	0	0	0	0	0	0	0	0	0	0	0	0
MrorC26_Group1.ver1.0.g004330.m01	reverse transcriptase-rnase h-integrase							0	0	0	0	0	0	0	0	0	0	0	0	0	0	0	0	0	0	0	0	0	0	0	0	0	0	0	0	0	0	0	0	0	0	0	0	0	0	0	0	0	0
MrorC26_Group1.ver1.0.g004340.m01	reverse transcriptase-rnase h-integrase [hypothetical protein Moror_8557]							0	0	0	0	0	0	0	0	0	0	0	0	0	0	0	0	0	0	0	0	0	0	0	0	0	0	0	0	0	0	0	0	0	0	0	0	0	0	0	0	0	0
MrorC26_Group1.ver1.0.g004350.m01	transcription-repair coupling factor							0	0	0	0	0	0	0	5	0	0	0	0	0	0	0	0	0	0	0	0	0	0	0	0	0	0	0	0	0	0	0	0	0	0	0	0	0	0	0	0	0.082928	0
MrorC26_Group1.ver1.0.g004360.m01	beta-lactamase family protein [hypothetical protein Moror_2222]							0	0	1	0	0	2	107	340	141	2	0	0	2	3	0	0	0	0	0	0	0	0	1.26812	0	3.68174	1.95552	0	0	0	0	0	0	0	0	0	1.8752	0	0	1.86135	2.44986	5.6391	2.74963
MrorC26_Group1.ver1.0.g004370.m01	transcriptional regulator BetI							0	0	1	7	8	3	28	26	52	0	0	0	0	0	0	0	0	0	0	0	0	0	0	0	0	0	0	0	0	0	0	0	0	0	0	1.8752	9.66859	4.7271	2.79202	0.641085	0.431225	1.01405
MrorC26_Group1.ver1.0.g004380.m01	neutral ceramidase-like [hypothetical protein Moror_2223]							0	0	0	0	0	0	0	0	0	0	0	0	0	0	0	0	0	0	0	0	0	0	0	0	0	0	0	0	0	0	0	0	0	0	0	0	0	0	0	0	0	0
MrorC26_Group1.ver1.0.g004390.m01	Myb/SANT-like DNA-binding domain protein [hypothetical protein Moror_14858]							0	0	0	0	0	0	0	0	0	0	0	0	0	0	0	0	0	0	0	0	0	0	0	0	0	0	0	0	0	0	0	0	0	0	0	0	0	0	0	0	0	0
MrorC26_Group1.ver1.0.g004400.m01	reverse transcriptase-rnase h-integrase							0	0	0	0	0	0	0	0	0	0	0	0	0	0	0	0	0	0	0	0	0	0	0	0	0	0	0	0	0	0	0	0	0	0	0	0	0	0	0	0	0	0
MrorC26_Group1.ver1.0.g004410.m01	vacuolar triacylglycerol lipase [hypothetical protein Moror_3758]							0	0	1	4	15	5	407	404	379	1	0	0	6	5	1	1	1	2	2	0	1	2.29827	0.634062	0	11.0452	3.2592	2.08824	0	2.90166	4.703	3.82668	0	11.8038	0	0	1.8752	5.52491	8.86331	4.65336	9.31863	6.70058	7.39084
MrorC26_Group1.ver1.0.g004420.m01	2-cys peroxiredoxin [hypothetical protein Moror_3757]							0	1	2	2	3	4	172	221	324	13	5	7	2	5	1	1	0	2	2	2	0	2.29827	8.24281	11.1084	3.68174	3.2592	2.08824	11.0473	0	4.703	0	2.89509	11.8038	0	4.93341	3.7504	2.76245	1.77266	3.72269	3.9381	3.66542	6.31829
MrorC26_Group1.ver1.0.g004430.m01	Phosphoribosylaminoimidazole-succinocarboxamide synthase [hypothetical protein Moror_3757]							8	2	2	306	211	69	1478	4545	1968	25	3	7	8	21	3	3	86	21	10	25	25	24.1319	15.8516	6.66502	14.727	13.6886	6.26472	11.0473	72.5415	14.109	329.094	36.1886	59.0189	28.9062	9.86682	3.7504	422.655	124.677	64.2164	33.8401	75.3815	38.3778
MrorC26_Group1.ver1.0.g004440.m01	PLP-dependent transferase							5	2	12	19	27	17	1029	1325	1409	26	5	11	16	37	2	5	3	5	1	10	1	5.74569	16.4856	11.1084	29.4539	24.1181	4.17648	17.3601	2.90166	23.515	11.48	14.4755	5.90189	18.0664	9.86682	22.5024	26.2433	15.954	15.8214	23.5599	21.9759	27.4768
MrorC26_Group1.ver1.0.g004450.m01	PLP-dependent transferase							2	0	0	2	0	5	49	113	60	5	2	4	0	1	1	0	2	1	1	0	1	1.14914	3.17031	4.44335	0	0.651839	2.08824	6.31275	2.90166	0	7.65335	0	5.90189	7.22654	0	0	2.76245	0	4.65336	1.1219	1.87417	1.17005
MrorC26_Group1.ver1.0.g004460.m01	cytochrome p450 monooxygenase							7	2	9	20	41	50	440	587	685	17	2	7	8	5	6	21	26	8	4	26	4	9.1931	10.7791	4.44335	14.727	3.2592	12.5294	11.0473	11.6066	98.7631	99.4936	37.6362	23.6076	25.2929	9.86682	16.8768	27.6245	24.2264	46.5336	10.0742	9.73574	13.3581
MrorC26_Group1.ver1.0.g004470.m01	kinase-like protein							0	1	6	9	10	19	596	964	721	31	7	13	7	27	6	4	1	7	1	19	4	8.04396	19.6559	15.5517	12.8861	17.5997	12.5294	20.5165	11.6066	18.812	3.82668	27.5034	5.90189	0	4.93341	11.2512	12.431	5.90888	17.6828	13.646	15.9885	14.0602
MrorC26_Group1.ver1.0.g004480.m01	patatin family protein							0	0	1	0	2	0	246	178	225	1	2	1	0	1	0	0	0	3	0	1	1	3.44741	0.634062	4.44335	0	0.651839	0	1.57819	2.90166	0	0	1.44755	0	0	0	1.8752	0	1.18178	0	5.63239	2.95224	4.3877
MrorC26_Group1.ver1.0.g004490.m01	calcium-transporting atpase							7	5	14	12	50	24	257	438	222	49	19	30	12	37	19	11	9	32	14	17	6	36.7724	31.0691	42.2118	22.0904	24.1181	39.6766	47.3457	17.41	51.733	34.4401	24.6083	82.6265	25.2929	24.667	26.2528	16.5747	29.5444	22.3361	5.88425	7.26449	4.3292
MrorC26_Group1.ver1.0.g004500.m01	PLP-dependent transferase							4	4	9	46	69	19	3478	2726	2491	11	5	10	5	5	3	0	0	5	3	6	0	5.74569	6.97469	11.1084	9.20435	3.2592	6.26472	15.7819	0	0	0	8.68527	17.7057	14.4531	19.7336	16.8768	63.5364	40.7712	17.6828	79.632	45.2123	48.5768
MrorC26_Group1.ver1.0.g004510.m01	beta-lactamase family protein [hypothetical protein Moror_10019]							4	0	2	2	71	14	8538	11197	8153	19	2	2	6	34	1	0	3	3	0	4	4	3.44741	12.0472	4.44335	11.0452	22.1625	2.08824	3.15638	11.6066	0	11.48	5.79018	0	14.4531	0	3.7504	2.76245	41.953	13.0294	195.485	185.709	158.991
MrorC26_Group1.ver1.0.g004520.m01	cytochrome p450							5	6	12	20	92	38	9117	6212	6047	13	1	15	0	9	7	0	7	14	9	20	2	16.0879	8.24281	2.22167	0	5.86655	14.6177	23.6728	5.80332	0	26.7867	28.9509	53.117	18.0664	29.6005	22.5024	27.6245	54.3617	35.3656	208.742	103.03	117.922
MrorC26_Group1.ver1.0.g004530.m01	8-amino-7-oxononanoate synthase							5	1	2	23	21	2	183	270	281	19	3	7	0	14	2	3	1	2	3	3	0	2.29827	12.0472	6.66502	0	9.12575	4.17648	11.0473	0	14.109	3.82668	4.34264	17.7057	18.0664	4.93341	3.7504	31.7682	12.4086	1.86135	4.18995	4.47811	5.47976
MrorC26_Group1.ver1.0.g004540.m01	beta-lactamase family protein [hypothetical protein Moror_10021]							1	0	0	1	4	4	923	374	684	1	2	6	1	17	4	0	1	0	0	3	1	0	0.634062	4.44335	1.84087	11.0813	8.35296	9.46913	2.90166	0	3.82668	4.34264	0	3.61327	0	0	1.38123	2.36355	3.72269	21.1329	6.20301	13.3386
MrorC26_Group1.ver1.0.g004550.m01	CoA-transferase family III							9	7	6	8	34	15	330	387	391	20	8	11	3	28	5	1	1	24	0	20	10	27.5793	12.6812	17.7734	5.52261	18.2515	10.4412	17.3601	29.0166	4.703	3.82668	28.9509	0	32.5194	34.5339	11.2512	11.0498	20.0902	13.9601	7.55565	6.41863	7.62486
MrorC26_Group1.ver1.0.g004560.m01	beta-lactamase family protein [hypothetical protein Moror_10023]							0	2	7	6	30	11	613	634	406	3	0	5	0	5	1	2	0	5	0	3	6	5.74569	1.90219	0	0	3.2592	2.08824	7.89094	17.41	9.40601	0	4.34264	0	0	9.86682	13.1264	8.28736	17.7266	10.2374	14.0352	10.5153	7.91737
MrorC26_Group1.ver1.0.g004570.m01	60s ribosomal protein l28							143	108	180	117	304	281	18158	38771	28428	464	291	229	177	750	182	30	48	240	49	180	393	275.793	294.205	646.507	325.834	488.879	380.06	361.405	1140.35	141.09	183.68	260.558	289.193	516.698	532.808	337.536	161.604	179.63	261.519	415.744	643.04	554.372
MrorC26_Group1.ver1.0.g004580.m01	RBP11-like subunits of RNA polymerase							17	10	18	22	46	47	7224	7783	6983	55	21	26	68	68	20	25	13	27	3	31	17	31.0267	34.8734	46.6552	125.179	44.3251	41.7648	41.0329	49.3282	117.575	49.7468	44.8739	17.7057	61.4256	49.3341	33.7536	30.387	27.1808	43.7416	165.4	129.086	136.175
MrorC26_Group1.ver1.0.g004590.m01	FMN-linked oxidoreductase							5	6	6	128	347	188	2827	3643	4228	29	12	13	82	23	6	21	53	36	14	80	56	41.3689	18.3878	26.6601	150.951	14.9923	12.5294	20.5165	162.493	98.7631	202.814	115.804	82.6265	18.0664	29.6005	11.2512	176.797	205.038	174.967	64.7267	60.4213	82.4498
MrorC26_Group1.ver1.0.g004600.m01	C6 transcription factor (Leu3), putative [hypothetical protein Moror_10027]							4	4	13	27	40	18	1403	1564	1196	39	16	28	9	22	20	2	2	24	5	11	0	27.5793	24.7284	35.5468	16.5678	14.3405	41.7648	44.1893	0	9.40601	7.65335	15.923	29.5095	14.4531	19.7336	24.3776	37.2931	23.6355	16.7521	32.123	25.9399	23.3231
MrorC26_Group1.ver1.0.g004610.m01	fungal-specific transcription factor							0	0	1	3	0	1	55	170	107	5	0	0	2	0	1	0	1	3	0	4	0	3.44741	3.17031	0	3.68174	0	2.08824	0	0	0	3.82668	5.79018	0	0	0	1.8752	4.14368	0	0.930673	1.25927	2.81955	2.0866
MrorC26_Group1.ver1.0.g004620.m01	ERG4/ERG24 ergosterol biosynthesis protein							3	7	4	10	19	8	657	759	824	16	4	6	3	14	3	3	0	7	2	5	2	8.04396	10.145	8.8867	5.52261	9.12575	6.26472	9.46913	5.80332	14.109	0	7.23773	11.8038	10.8398	34.5339	7.50079	13.8123	11.2269	7.44538	15.0426	12.5885	16.0687
MrorC26_Group1.ver1.0.g004630.m01	carbohydrate-binding module family 1 protein		Clstr_5427					0	0	1	1	2	0	174	453	264	3	2	5	2	3	0	0	0	0	0	0	4	0	1.90219	4.44335	3.68174	1.95552	0	7.89094	11.6066	0	0	0	0	0	0	1.8752	1.38123	1.18178	0	3.98389	7.51327	5.14824
MrorC26_Group1.ver1.0.g004640.m01	FMN-linked oxidoreductase							3	6	15	21	41	13	1113	1117	1010	48	15	10	4	32	4	4	7	20	1	9	5	22.9827	30.435	33.3251	7.36348	20.8589	8.35296	15.7819	14.5083	18.812	26.7867	13.0279	5.90189	10.8398	29.6005	28.128	29.0058	24.2264	12.0987	25.4831	18.5261	19.6959
MrorC26_Group1.ver1.0.g004650.m01	phage tail assembly chaperone							0	1	1	0	0	0	58	34	56	0	1	0	0	0	0	0	0	2	0	0	0	2.29827	0	2.22167	0	0	0	0	0	0	0	0	0	0	4.93341	1.8752	0	0	0	1.32796	0.56391	1.09205
MrorC26_Group1.ver1.0.g004660.m01	transcription factor HIVEP2 [hypothetical protein Moror_10034]							0	0	0	0	0	0	0	0	0	0	0	0	0	0	0	0	0	0	0	0	0	0	0	0	0	0	0	0	0	0	0	0	0	0	0	0	0	0	0	0	0	0
MrorC26_Group1.ver1.0.g004670.m01	reverse transcriptase-rnase h-integrase							0	0	0	0	0	0	0	0	0	0	0	0	0	0	0	0	0	0	0	0	0	0	0	0	0	0	0	0	0	0	0	0	0	0	0	0	0	0	0	0	0	0
MrorC26_Group1.ver1.0.g004680.m01	reverse transcriptase-rnase h-integrase [hypothetical protein Moror_10036]							0	0	0	0	0	0	0	0	0	0	0	0	0	0	0	0	0	0	0	0	0	0	0	0	0	0	0	0	0	0	0	0	0	0	0	0	0	0	0	0	0	0
MrorC26_Group1.ver1.0.g004690.m01	reverse transcriptase-rnase h-integrase							0	0	0	0	0	0	0	0	0	0	0	0	0	0	0	0	0	0	0	0	0	0	0	0	0	0	0	0	0	0	0	0	0	0	0	0	0	0	0	0	0	0
MrorC26_Group1.ver1.0.g004700.m01	reverse transcriptase-rnase h-integrase							0	0	0	0	0	0	0	0	0	0	0	0	0	0	0	0	0	0	0	0	0	0	0	0	0	0	0	0	0	0	0	0	0	0	0	0	0	0	0	0	0	0
MrorC26_Group1.ver1.0.g004710.m01	reverse transcriptase-rnase h-integrase							0	0	0	0	0	0	0	0	0	0	0	0	0	0	0	0	0	0	0	0	0	0	0	0	0	0	0	0	0	0	0	0	0	0	0	0	0	0	0	0	0	0
MrorC26_Group1.ver1.0.g004720.m01	reverse transcriptase-rnase h-integrase [hypothetical protein Moror_10038]							0	0	0	0	0	0	0	0	0	0	0	0	0	0	0	0	0	0	0	0	0	0	0	0	0	0	0	0	0	0	0	0	0	0	0	0	0	0	0	0	0	0
MrorC26_Group1.ver1.0.g004730.m01	reverse transcriptase-rnase h-integrase							0	0	0	0	0	0	0	0	0	0	0	0	0	0	0	0	0	0	0	0	0	0	0	0	0	0	0	0	0	0	0	0	0	0	0	0	0	0	0	0	0	0
MrorC26_Group1.ver1.0.g004740.m01	reverse transcriptase-rnase h-integrase [hypothetical protein Moror_8507]							0	0	0	0	0	0	0	0	0	0	0	0	0	0	0	0	0	0	0	0	0	0	0	0	0	0	0	0	0	0	0	0	0	0	0	0	0	0	0	0	0	0
MrorC26_Group1.ver1.0.g004750.m01	glutathione S-transferase kappa 1							0	0	0	0	0	0	13	7	7	0	0	0	0	0	0	0	0	0	0	0	0	0	0	0	0	0	0	0	0	0	0	0	0	0	0	0	0	0	0	0.297647	0.116099	0.136506
MrorC26_Group1.ver1.0.g004760.m01	predicted protein [hypothetical protein Moror_8429]							0	0	0	0	5	21	22	66	83	1	3	0	0	2	1	0	0	0	0	0	0	0	0.634062	6.66502	0	1.30368	2.08824	0	0	0	0	0	0	0	0	0	0	2.95444	19.5441	0.50371	1.09465	1.61858
MrorC26_Group1.ver1.0.g004770.m01	tubulin family protein							0	3	1	1	4	3	261	376	279	6	4	4	0	8	1	0	0	2	0	1	0	2.29827	3.80437	8.8867	0	5.21471	2.08824	6.31275	0	0	0	1.44755	0	0	14.8002	1.8752	1.38123	2.36355	2.79202	5.97583	6.23618	5.44075
MrorC26_Group1.ver1.0.g004780.m01	microtubule binding protein							44	46	141	64	169	126	9593	14049	12515	242	81	125	84	371	93	14	39	161	18	91	89	185.011	153.443	179.956	154.633	241.832	194.206	197.274	258.248	65.8421	149.24	131.727	106.234	158.984	226.937	264.403	88.3985	99.86	117.265	219.64	233.011	244.054
MrorC26_Group1.ver1.0.g004790.m01	reverse transcriptase-rnase h-integrase							0	0	0	0	0	0	0	0	0	0	0	0	0	0	0	0	0	0	0	0	0	0	0	0	0	0	0	0	0	0	0	0	0	0	0	0	0	0	0	0	0	0
MrorC26_Group1.ver1.0.g004800.m01	reverse transcriptase-rnase h-integrase							0	0	0	0	0	0	0	0	0	0	0	0	0	0	0	0	0	0	0	0	0	0	0	0	0	0	0	0	0	0	0	0	0	0	0	0	0	0	0	0	0	0
MrorC26_Group1.ver1.0.g004810.m01	reverse transcriptase-rnase h-integrase							0	0	0	0	0	0	0	0	0	0	0	0	0	0	0	0	0	0	0	0	0	0	0	0	0	0	0	0	0	0	0	0	0	0	0	0	0	0	0	0	0	0
MrorC26_Group1.ver1.0.g004820.m01	reverse transcriptase-rnase h-integrase							0	0	0	0	0	0	0	0	0	0	0	0	0	0	0	0	0	0	0	0	0	0	0	0	0	0	0	0	0	0	0	0	0	0	0	0	0	0	0	0	0	0
MrorC26_Group1.ver1.0.g004830.m01	reverse transcriptase-rnase h-integrase							0	0	0	0	0	0	0	0	0	0	0	0	0	0	0	0	0	0	0	0	0	0	0	0	0	0	0	0	0	0	0	0	0	0	0	0	0	0	0	0	0	0
MrorC26_Group1.ver1.0.g004840.m01	reverse transcriptase-rnase h-integrase							0	0	0	0	0	0	0	0	0	0	0	0	0	0	0	0	0	0	0	0	0	0	0	0	0	0	0	0	0	0	0	0	0	0	0	0	0	0	0	0	0	0
MrorC26_Group1.ver1.0.g004850.m01	reverse transcriptase-rnase h-integrase [hypothetical protein Moror_3301]							0	0	0	0	0	0	0	0	0	0	0	0	0	0	0	0	0	0	0	0	0	0	0	0	0	0	0	0	0	0	0	0	0	0	0	0	0	0	0	0	0	0
MrorC26_Group1.ver1.0.g004860.m01	No description [hypothetical protein Moror_16585]							0	0	0	0	0	0	0	0	0	0	0	0	0	0	0	0	0	0	0	0	0	0	0	0	0	0	0	0	0	0	0	0	0	0	0	0	0	0	0	0	0	0
MrorC26_Group1.ver1.0.g004870.m01	IQ domain-containing protein containing GTPase activating protein							0	0	0	0	0	0	0	0	0	0	0	0	0	0	0	0	0	0	0	0	0	0	0	0	0	0	0	0	0	0	0	0	0	0	0	0	0	0	0	0	0	0
MrorC26_Group1.ver1.0.g004880.m01	Myb-like DNA-binding domain containing protein							0	0	0	0	0	0	0	0	0	0	0	0	0	0	0	0	0	0	0	0	0	0	0	0	0	0	0	0	0	0	0	0	0	0	0	0	0	0	0	0	0	0
MrorC26_Group1.ver1.0.g004890.m01	reverse transcriptase-rnase h-integrase							0	0	0	0	0	0	0	0	0	0	0	0	0	0	0	0	0	0	0	0	0	0	0	0	0	0	0	0	0	0	0	0	0	0	0	0	0	0	0	0	0	0
MrorC26_Group1.ver1.0.g004900.m01	pro-pol protein							0	0	0	0	0	0	0	0	0	0	0	0	0	0	0	0	0	0	0	0	0	0	0	0	0	0	0	0	0	0	0	0	0	0	0	0	0	0	0	0	0	0
MrorC26_Group1.ver1.0.g004910.m01	reverse transcriptase-rnase h-integrase							0	0	0	0	0	0	0	0	0	0	0	0	0	0	0	0	0	0	0	0	0	0	0	0	0	0	0	0	0	0	0	0	0	0	0	0	0	0	0	0	0	0
MrorC26_Group1.ver1.0.g004920.m01	predicted protein [hypothetical protein Moror_15491]							0	0	0	0	0	0	0	0	0	0	0	0	0	0	0	0	0	0	0	0	0	0	0	0	0	0	0	0	0	0	0	0	0	0	0	0	0	0	0	0	0	0
MrorC26_Group1.ver1.0.g004930.m01	UBP2-like protein							0	0	0	0	0	0	0	0	0	0	0	0	0	0	0	0	0	0	0	0	0	0	0	0	0	0	0	0	0	0	0	0	0	0	0	0	0	0	0	0	0	0
MrorC26_Group1.ver1.0.g004940.m01	clathrin heavy chain							0	0	0	0	1	0	0	0	0	0	0	0	0	0	0	0	0	0	0	0	0	0	0	0	0	0	0	0	0	0	0	0	0	0	0	0	0	0.590888	0	0	0	0
MrorC26_Group1.ver1.0.g004950.m01	serine protease inhibitor, putative [hypothetical protein Moror_15488]							0	0	0	0	0	0	0	0	0	0	0	0	0	0	0	0	0	0	0	0	0	0	0	0	0	0	0	0	0	0	0	0	0	0	0	0	0	0	0	0	0	0
MrorC26_Group1.ver1.0.g004960.m01	acetoacetyl-CoA synthetase [hypothetical protein Moror_15487]							0	0	0	0	0	0	0	0	0	0	0	0	0	0	0	0	0	0	0	0	0	0	0	0	0	0	0	0	0	0	0	0	0	0	0	0	0	0	0	0	0	0
MrorC26_Group1.ver1.0.g004970.m01	Glutamine amidotransferase type 1							0	0	0	0	0	0	0	0	0	0	0	0	0	0	0	0	0	0	0	0	0	0	0	0	0	0	0	0	0	0	0	0	0	0	0	0	0	0	0	0	0	0
MrorC26_Group1.ver1.0.g004980.m01	sperm-associated antigen 16 protein [hypothetical protein Moror_11721]							0	0	0	0	0	0	0	0	0	0	0	0	0	0	0	0	0	0	0	0	0	0	0	0	0	0	0	0	0	0	0	0	0	0	0	0	0	0	0	0	0	0
MrorC26_Group1.ver1.0.g004990.m01	reverse transcriptase-rnase h-integrase [hypothetical protein Moror_11722]							0	0	0	0	0	0	0	0	0	0	0	0	0	0	0	0	0	0	0	0	0	0	0	0	0	0	0	0	0	0	0	0	0	0	0	0	0	0	0	0	0	0
MrorC26_Group1.ver1.0.g005000.m01	reverse transcriptase-rnase h-integrase							0	0	0	0	0	0	0	0	0	0	0	0	0	0	0	0	0	0	0	0	0	0	0	0	0	0	0	0	0	0	0	0	0	0	0	0	0	0	0	0	0	0
MrorC26_Group1.ver1.0.g005010.m01	reverse transcriptase-rnase h-integrase							0	0	0	0	0	0	0	0	0	0	0	0	0	0	0	0	0	0	0	0	0	0	0	0	0	0	0	0	0	0	0	0	0	0	0	0	0	0	0	0	0	0
MrorC26_Group1.ver1.0.g005020.m01	reverse transcriptase-rnase h-integrase							0	0	0	0	0	0	0	0	0	0	0	0	0	0	0	0	0	0	0	0	0	0	0	0	0	0	0	0	0	0	0	0	0	0	0	0	0	0	0	0	0	0
MrorC26_Group1.ver1.0.g005030.m01	apoptosis-resistant E3 ubiquitin protein ligase 1 isoform X2 [hypothetical protein Moror_11726]							0	0	0	0	0	0	0	0	0	0	0	0	0	0	0	0	0	0	0	0	0	0	0	0	0	0	0	0	0	0	0	0	0	0	0	0	0	0	0	0	0	0
MrorC26_Group1.ver1.0.g005040.m01	reverse transcriptase-rnase h-integrase							0	0	0	0	0	0	0	0	0	0	0	0	0	0	0	0	0	0	0	0	0	0	0	0	0	0	0	0	0	0	0	0	0	0	0	0	0	0	0	0	0	0
MrorC26_Group1.ver1.0.g005050.m01	gag protein							0	0	0	0	0	0	2	3	0	0	0	0	0	0	0	0	0	0	0	0	0	0	0	0	0	0	0	0	0	0	0	0	0	0	0	0	0	0	0	0.0457918	0.0497568	0
MrorC26_Group1.ver1.0.g005060.m01	chromodomain-helicase-DNA-binding protein 3, variant [hypothetical protein Moror_1759]							0	0	0	0	0	0	0	0	0	0	0	0	0	0	0	0	0	0	0	0	0	0	0	0	0	0	0	0	0	0	0	0	0	0	0	0	0	0	0	0	0	0
MrorC26_Group1.ver1.0.g005070.m01	pol-like protein							0	0	0	0	0	0	0	0	0	0	0	0	0	0	0	0	0	0	0	0	0	0	0	0	0	0	0	0	0	0	0	0	0	0	0	0	0	0	0	0	0	0
MrorC26_Group1.ver1.0.g005080.m01	reverse transcriptase-rnase h-integrase [hypothetical protein Moror_14427]							0	0	0	0	0	0	0	0	0	0	0	0	0	0	0	0	0	0	0	0	0	0	0	0	0	0	0	0	0	0	0	0	0	0	0	0	0	0	0	0	0	0
MrorC26_Group1.ver1.0.g005090.m01	reverse transcriptase-rnase h-integrase							0	0	0	0	0	0	0	0	0	0	0	0	0	0	0	0	0	0	0	0	0	0	0	0	0	0	0	0	0	0	0	0	0	0	0	0	0	0	0	0	0	0
MrorC26_Group1.ver1.0.g005100.m01	Su(var)3-7, isoform A		Clstr_8053	Clstr_8053				0	0	0	0	0	0	0	0	0	0	0	0	0	0	0	0	0	0	0	0	0	0	0	0	0	0	0	0	0	0	0	0	0	0	0	0	0	0	0	0	0	0
MrorC26_Group1.ver1.0.g005110.m01	reverse transcriptase-rnase h-integrase		Clstr_9512					0	0	0	0	0	0	0	0	0	0	0	0	0	0	0	0	0	0	0	0	0	0	0	0	0	0	0	0	0	0	0	0	0	0	0	0	0	0	0	0	0	0
MrorC26_Group1.ver1.0.g005120.m01	reverse transcriptase-rnase h-integrase							0	0	0	0	0	0	0	0	0	0	0	0	0	0	0	0	0	0	0	0	0	0	0	0	0	0	0	0	0	0	0	0	0	0	0	0	0	0	0	0	0	0
MrorC26_Group1.ver1.0.g005130.m01	reverse transcriptase-rnase h-integrase							0	0	0	0	0	0	0	0	0	0	0	0	0	0	0	0	0	0	0	0	0	0	0	0	0	0	0	0	0	0	0	0	0	0	0	0	0	0	0	0	0	0
MrorC26_Group1.ver1.0.g005140.m01	reverse transcriptase-rnase h-integrase							0	0	0	0	0	0	0	0	0	0	0	0	0	0	0	0	0	0	0	0	0	0	0	0	0	0	0	0	0	0	0	0	0	0	0	0	0	0	0	0	0	0
MrorC26_Group1.ver1.0.g005150.m01	pro-pol protein							0	0	0	0	0	0	0	0	0	0	0	0	0	0	0	0	0	0	0	0	0	0	0	0	0	0	0	0	0	0	0	0	0	0	0	0	0	0	0	0	0	0
MrorC26_Group1.ver1.0.g005160.m01	reverse transcriptase-rnase h-integrase							0	0	0	0	0	0	0	0	0	0	0	0	0	0	0	0	0	0	0	0	0	0	0	0	0	0	0	0	0	0	0	0	0	0	0	0	0	0	0	0	0	0
MrorC26_Group1.ver1.0.g005170.m01	reverse transcriptase-rnase h-integrase							0	0	0	0	0	0	0	0	0	0	0	0	0	0	0	0	0	0	0	0	0	0	0	0	0	0	0	0	0	0	0	0	0	0	0	0	0	0	0	0	0	0
MrorC26_Group1.ver1.0.g005180.m01	reverse transcriptase							0	0	0	0	0	0	0	0	0	0	0	0	0	0	0	0	0	0	0	0	0	0	0	0	0	0	0	0	0	0	0	0	0	0	0	0	0	0	0	0	0	0
MrorC26_Group1.ver1.0.g005190.m01	pro-pol protein							0	0	0	0	0	0	0	0	0	0	0	0	0	0	0	0	0	0	0	0	0	0	0	0	0	0	0	0	0	0	0	0	0	0	0	0	0	0	0	0	0	0
MrorC26_Group1.ver1.0.g005200.m01	reverse transcriptase-rnase h-integrase							0	0	0	0	0	0	0	0	0	0	0	0	0	0	0	0	0	0	0	0	0	0	0	0	0	0	0	0	0	0	0	0	0	0	0	0	0	0	0	0	0	0
MrorC26_Group1.ver1.0.g005210.m01	reverse transcriptase-rnase h-integrase							0	0	0	0	0	0	0	0	0	0	0	0	0	0	0	0	0	0	0	0	0	0	0	0	0	0	0	0	0	0	0	0	0	0	0	0	0	0	0	0	0	0
MrorC26_Group1.ver1.0.g005220.m01	iron-sulfur assembly protein IscA, chloroplastic-like isoform X1 [hypothetical protein Moror_8518]							0	0	0	0	0	0	0	0	0	0	0	0	0	0	0	0	0	0	0	0	0	0	0	0	0	0	0	0	0	0	0	0	0	0	0	0	0	0	0	0	0	0
MrorC26_Group1.ver1.0.g005230.m01	reverse transcriptase-rnase h-integrase							0	0	0	0	0	0	0	0	0	0	0	0	0	0	0	0	0	0	0	0	0	0	0	0	0	0	0	0	0	0	0	0	0	0	0	0	0	0	0	0	0	0
MrorC26_Group1.ver1.0.g005240.m01	reverse transcriptase-rnase h-integrase							0	0	0	0	0	0	0	0	0	0	0	0	0	0	0	0	0	0	0	0	0	0	0	0	0	0	0	0	0	0	0	0	0	0	0	0	0	0	0	0	0	0
MrorC26_Group1.ver1.0.g005250.m01	reverse transcriptase-rnase h-integrase [hypothetical protein Moror_14411]							0	0	0	0	0	0	0	0	0	0	0	0	0	0	0	0	0	0	0	0	0	0	0	0	0	0	0	0	0	0	0	0	0	0	0	0	0	0	0	0	0	0
MrorC26_Group1.ver1.0.g005260.m01	retrotransposon nucleocapsid protein							0	0	0	0	0	0	2	1	0	0	0	0	0	0	0	0	0	0	0	0	0	0	0	0	0	0	0	0	0	0	0	0	0	0	0	0	0	0	0	0.0457918	0.0165856	0
MrorC26_Group1.ver1.0.g005270.m01	No description [hypothetical protein Moror_15561]							0	0	0	0	0	0	0	1	0	0	0	0	0	0	0	0	0	0	0	0	0	0	0	0	0	0	0	0	0	0	0	0	0	0	0	0	0	0	0	0	0.0165856	0
MrorC26_Group1.ver1.0.g005280.m01	retrotransposon-derived protein peg10 isoform 2							0	0	0	0	0	0	0	0	0	0	0	0	0	0	0	0	0	0	0	0	0	0	0	0	0	0	0	0	0	0	0	0	0	0	0	0	0	0	0	0	0	0
MrorC26_Group1.ver1.0.g005290.m01	protein transporter sec23							0	0	0	0	0	0	0	0	0	0	0	0	0	0	0	0	0	0	0	0	0	0	0	0	0	0	0	0	0	0	0	0	0	0	0	0	0	0	0	0	0	0
MrorC26_Group1.ver1.0.g005300.m01	CUB and sushi domain-containing protein 3-like [hypothetical protein Moror_9181, partial]							0	0	0	0	0	0	0	0	0	0	0	0	0	0	0	0	0	0	0	0	0	0	0	0	0	0	0	0	0	0	0	0	0	0	0	0	0	0	0	0	0	0
MrorC26_Group1.ver1.0.g005310.m01	reverse transcriptase-rnase h-integrase							0	0	0	0	0	0	0	0	0	0	0	0	0	0	0	0	0	0	0	0	0	0	0	0	0	0	0	0	0	0	0	0	0	0	0	0	0	0	0	0	0	0
MrorC26_Group1.ver1.0.g005320.m01	pro-pol protein							0	0	0	0	0	0	0	0	0	0	0	0	0	0	0	0	0	0	0	0	0	0	0	0	0	0	0	0	0	0	0	0	0	0	0	0	0	0	0	0	0	0
MrorC26_Group1.ver1.0.g005330.m01	reverse transcriptase-rnase h-integrase							0	0	0	0	0	0	0	0	0	0	0	0	0	0	0	0	0	0	0	0	0	0	0	0	0	0	0	0	0	0	0	0	0	0	0	0	0	0	0	0	0	0
MrorC26_Group1.ver1.0.g005340.m01	reverse transcriptase-rnase h-integrase							0	0	0	0	0	0	0	0	0	0	0	0	0	0	0	0	0	0	0	0	0	0	0	0	0	0	0	0	0	0	0	0	0	0	0	0	0	0	0	0	0	0
MrorC26_Group1.ver1.0.g005350.m01	pro-pol protein							0	0	0	0	0	0	0	0	0	0	0	0	0	0	0	0	0	0	0	0	0	0	0	0	0	0	0	0	0	0	0	0	0	0	0	0	0	0	0	0	0	0
MrorC26_Group1.ver1.0.g005360.m01	retrotransposon nucleocapsid protein							0	0	0	0	0	0	14	17	3	0	0	0	0	0	0	0	0	0	0	0	0	0	0	0	0	0	0	0	0	0	0	0	0	0	0	0	0	0	0	0.320543	0.281955	0.0585027
MrorC26_Group1.ver1.0.g005370.m01	pro-pol protein							0	0	0	0	0	0	0	0	0	0	0	0	0	0	0	0	0	0	0	0	0	0	0	0	0	0	0	0	0	0	0	0	0	0	0	0	0	0	0	0	0	0
MrorC26_Group1.ver1.0.g005380.m01	pro-pol protein							0	0	0	0	0	0	0	0	0	0	0	0	0	0	0	0	0	0	0	0	0	0	0	0	0	0	0	0	0	0	0	0	0	0	0	0	0	0	0	0	0	0
MrorC26_Group1.ver1.0.g005390.m01	reverse transcriptase-rnase h-integrase							0	0	0	0	0	0	0	0	0	0	0	0	0	0	0	0	0	0	0	0	0	0	0	0	0	0	0	0	0	0	0	0	0	0	0	0	0	0	0	0	0	0
MrorC26_Group1.ver1.0.g005400.m01	reverse transcriptase-rnase h-integrase							0	0	0	0	0	0	0	0	0	0	0	0	0	0	0	0	0	0	0	0	0	0	0	0	0	0	0	0	0	0	0	0	0	0	0	0	0	0	0	0	0	0
MrorC26_Group1.ver1.0.g005410.m01	pro-pol protein							0	0	0	0	0	0	0	2	0	0	0	0	0	0	0	0	0	0	0	0	0	0	0	0	0	0	0	0	0	0	0	0	0	0	0	0	0	0	0	0	0.0331712	0
MrorC26_Group1.ver1.0.g005420.m01	reverse transcriptase-rnase h-integrase [hypothetical protein Moror_14466]							0	0	0	0	0	0	0	0	0	0	0	0	0	0	0	0	0	0	0	0	0	0	0	0	0	0	0	0	0	0	0	0	0	0	0	0	0	0	0	0	0	0
MrorC26_Group1.ver1.0.g005430.m01	reverse transcriptase-rnase h-integrase							0	0	0	0	0	0	0	0	0	0	0	0	0	0	0	0	0	0	0	0	0	0	0	0	0	0	0	0	0	0	0	0	0	0	0	0	0	0	0	0	0	0
MrorC26_Group1.ver1.0.g005440.m01	reverse transcriptase-rnase h-integrase							0	0	0	0	0	0	0	0	0	0	0	0	0	0	0	0	0	0	0	0	0	0	0	0	0	0	0	0	0	0	0	0	0	0	0	0	0	0	0	0	0	0
MrorC26_Group1.ver1.0.g005450.m01	reverse transcriptase-rnase h-integrase							0	0	0	0	0	0	0	0	0	0	0	0	0	0	0	0	0	0	0	0	0	0	0	0	0	0	0	0	0	0	0	0	0	0	0	0	0	0	0	0	0	0
MrorC26_Group1.ver1.0.g005460.m01	reverse transcriptase-rnase h-integrase							0	0	0	0	0	0	0	0	0	0	0	0	0	0	0	0	0	0	0	0	0	0	0	0	0	0	0	0	0	0	0	0	0	0	0	0	0	0	0	0	0	0
MrorC26_Group1.ver1.0.g005470.m01	reverse transcriptase-rnase h-integrase							0	0	0	0	0	0	0	0	0	0	0	0	0	0	0	0	0	0	0	0	0	0	0	0	0	0	0	0	0	0	0	0	0	0	0	0	0	0	0	0	0	0
MrorC26_Group1.ver1.0.g005480.m01	solute carrier family 2, facilitated glucose transporter member 6							0	0	0	0	0	0	0	0	0	0	0	0	0	0	0	0	0	0	0	0	0	0	0	0	0	0	0	0	0	0	0	0	0	0	0	0	0	0	0	0	0	0
MrorC26_Group1.ver1.0.g005490.m01	reverse transcriptase-rnase h-integrase							0	0	0	0	0	0	0	0	0	0	0	0	0	0	0	0	0	0	0	0	0	0	0	0	0	0	0	0	0	0	0	0	0	0	0	0	0	0	0	0	0	0
MrorC26_Group1.ver1.0.g005500.m01	reverse transcriptase-rnase h-integrase							0	0	0	0	0	0	0	0	0	0	0	0	0	0	0	0	0	0	0	0	0	0	0	0	0	0	0	0	0	0	0	0	0	0	0	0	0	0	0	0	0	0
MrorC26_Group1.ver1.0.g005510.m01	reverse transcriptase-rnase h-integrase							0	0	0	0	0	0	0	0	0	0	0	0	0	0	0	0	0	0	0	0	0	0	0	0	0	0	0	0	0	0	0	0	0	0	0	0	0	0	0	0	0	0
MrorC26_Group1.ver1.0.g005520.m01	pro-pol protein							0	0	0	0	0	0	0	0	0	0	0	0	0	0	0	0	0	0	0	0	0	0	0	0	0	0	0	0	0	0	0	0	0	0	0	0	0	0	0	0	0	0
MrorC26_Group1.ver1.0.g005530.m01	pro-pol protein							0	0	0	0	0	0	0	0	0	0	0	0	0	0	0	0	0	0	0	0	0	0	0	0	0	0	0	0	0	0	0	0	0	0	0	0	0	0	0	0	0	0
MrorC26_Group1.ver1.0.g005540.m01	reverse transcriptase-rnase h-integrase							0	0	0	0	0	0	0	0	0	0	0	0	0	0	0	0	0	0	0	0	0	0	0	0	0	0	0	0	0	0	0	0	0	0	0	0	0	0	0	0	0	0
MrorC26_Group1.ver1.0.g005550.m01	leucine-rich repeat-containing protein 63 [hypothetical protein Moror_2903]							0	0	0	0	0	0	0	0	0	0	0	0	0	0	0	0	0	0	0	0	0	0	0	0	0	0	0	0	0	0	0	0	0	0	0	0	0	0	0	0	0	0
MrorC26_Group1.ver1.0.g005560.m01	predicted protein [hypothetical protein Moror_2902]							0	0	0	0	0	0	0	0	0	0	0	0	0	0	0	0	0	0	0	0	0	0	0	0	0	0	0	0	0	0	0	0	0	0	0	0	0	0	0	0	0	0
MrorC26_Group1.ver1.0.g005570.m01	DDHD domain-containing protein [hypothetical protein Moror_2902]							0	0	0	0	0	0	0	0	0	0	0	0	0	0	0	0	0	0	0	0	0	0	0	0	0	0	0	0	0	0	0	0	0	0	0	0	0	0	0	0	0	0
MrorC26_Group1.ver1.0.g005580.m01	mucin family signaling protein [hypothetical protein Moror_2900]		Clstr_448					14	4	16	161	273	101	719	642	470	88	20	49	45	42	26	23	42	89	22	63	17	102.273	55.7975	44.4335	82.8392	27.3773	54.2943	77.3312	49.3282	108.169	160.72	91.1954	129.842	50.5858	19.7336	30.0032	222.377	161.312	93.998	16.4622	10.648	9.16543
MrorC26_Group1.ver1.0.g005590.m01	histone deacetylase hos3							2	0	1	11	38	5	4	43	23	8	2	6	2	3	0	0	2	9	2	9	1	10.3422	5.0725	4.44335	3.68174	1.95552	0	9.46913	2.90166	0	7.65335	13.0279	11.8038	7.22654	0	1.8752	15.1935	22.4537	4.65336	0.0915836	0.713181	0.448521
MrorC26_Group1.ver1.0.g005600.m01	elongation factor G, mitochondrial							17	10	29	22	83	57	1455	2194	1808	81	28	36	20	64	26	8	5	55	13	47	25	63.2026	51.3591	62.2069	36.8174	41.7177	54.2943	56.8148	72.5415	37.624	19.1334	68.0346	76.7246	61.4256	49.3341	54.3807	30.387	49.0437	53.0484	33.3135	36.3888	35.2576
MrorC26_Group1.ver1.0.g005610.m01	dna ligase							7	7	27	20	33	36	1874	2542	2316	70	16	39	34	56	24	16	28	35	3	28	16	40.2198	44.3844	35.5468	62.5896	36.503	50.1178	61.5494	46.4266	75.2481	107.147	40.5313	17.7057	25.2929	34.5339	50.6304	27.6245	19.4993	33.5042	42.9069	42.1606	45.1641
MrorC26_Group1.ver1.0.g005620.m01	coiled-coil domain-containing protein 146 [hypothetical protein Moror_2897]							0	1	7	2	10	4	82	265	89	6	5	3	0	14	3	0	1	4	0	2	4	4.59655	3.80437	11.1084	0	9.12575	6.26472	4.73457	11.6066	0	3.82668	2.89509	0	0	4.93341	13.1264	2.76245	5.90888	3.72269	1.87746	4.39518	1.73558
MrorC26_Group1.ver1.0.g005630.m01	short chain dehydrogenase [hypothetical protein Moror_2896]							0	0	0	4	3	1	0	10	1	1	3	3	0	5	1	0	0	0	0	0	0	0	0.634062	6.66502	0	3.2592	2.08824	4.73457	0	0	0	0	0	0	0	0	5.52491	1.77266	0.930673	0	0.165856	0.0195009
MrorC26_Group1.ver1.0.g005640.m01	Nop-domain-containing protein							32	13	32	36	106	65	1159	3158	1475	80	35	47	34	116	34	10	8	67	18	41	25	76.9922	50.725	77.7586	62.5896	75.6134	71.0002	74.1749	72.5415	47.03	30.6134	59.3494	106.234	115.625	64.1343	60.0063	49.7242	62.6341	60.4937	26.5364	52.3773	28.7638
MrorC26_Group1.ver1.0.g005650.m01	t-SNARE							12	17	22	134	98	60	3295	3800	4325	76	24	22	25	67	19	28	33	34	7	39	22	39.0707	48.1887	53.3202	46.0218	43.6732	39.6766	34.7201	63.8365	131.684	126.28	56.4543	41.3133	43.3593	83.868	41.2544	185.084	57.907	55.8404	75.442	63.0253	84.3414
MrorC26_Group1.ver1.0.g005660.m01	general rna polymerase ii transcription factor							11	8	27	72	91	71	2242	2969	3103	71	22	22	38	95	26	23	19	53	12	43	16	60.9043	45.0184	48.8768	69.9531	61.9247	54.2943	34.7201	46.4266	108.169	72.7068	62.2445	70.8227	39.746	39.4673	50.6304	99.4483	53.7708	66.0778	51.3326	49.2426	60.5113
MrorC26_Group1.ver1.0.g005670.m01	predicted protein [hypothetical protein Moror_2892]							10	4	11	9	15	16	262	514	342	25	15	14	7	35	12	6	7	23	11	20	0	26.4302	15.8516	33.3251	12.8861	22.8144	25.0589	22.0946	0	28.218	26.7867	28.9509	64.9208	36.1327	19.7336	20.6272	12.431	8.86331	14.8908	5.99873	8.525	6.66931
MrorC26_Group1.ver1.0.g005680.m01	CRAL/TRIO domain-containing protein							12	20	62	28	80	48	3915	5250	4408	137	25	43	70	162	43	6	9	42	10	30	22	48.2638	86.8665	55.5419	128.861	105.598	89.7943	67.8621	63.8365	28.218	34.4401	43.4264	59.0189	43.3593	98.6682	116.262	38.6743	47.271	44.6723	89.6375	87.0744	85.96
MrorC26_Group1.ver1.0.g005690.m01	proline-rich protein rad9							0	0	0	4	7	8	1743	1156	2445	7	0	3	5	17	3	4	0	4	2	3	6	4.59655	4.43844	0	9.20435	11.0813	6.26472	4.73457	17.41	18.812	0	4.34264	11.8038	0	0	0	5.52491	4.13621	7.44538	39.9076	19.1729	47.6797
MrorC26_Group1.ver1.0.g005700.m01	proline-rich protein rad9							4	0	1	7	15	10	730	407	703	23	8	7	4	2	7	6	3	15	2	5	0	17.2371	14.5834	17.7734	7.36348	1.30368	14.6177	11.0473	0	28.218	11.48	7.23773	11.8038	14.4531	0	1.8752	9.66859	8.86331	9.30673	16.714	6.75034	13.7091
MrorC26_Group1.ver1.0.g005710.m01	proline-rich protein rad9							6	0	1	8	9	3	82	100	63	7	0	4	0	0	2	5	0	11	1	4	0	12.6405	4.43844	0	0	0	4.17648	6.31275	0	23.515	0	5.79018	5.90189	21.6796	0	1.8752	11.0498	5.31799	2.79202	1.87746	1.65856	1.22856
MrorC26_Group1.ver1.0.g005720.m01	ATP-binding cassette sub-family B member 10, mitochondrial							0	0	0	0	0	0	0	0	0	0	0	0	0	0	0	0	0	0	0	0	0	0	0	0	0	0	0	0	0	0	0	0	0	0	0	0	0	0	0	0	0	0
MrorC26_Group1.ver1.0.g005730.m01	ferredoxin							0	1	7	2	13	12	634	995	727	22	5	4	5	13	6	1	0	10	2	7	3	11.4914	13.9494	11.1084	9.20435	8.47391	12.5294	6.31275	8.70498	4.703	0	10.1328	11.8038	0	4.93341	13.1264	2.76245	7.68154	11.1681	14.516	16.5027	14.1772
MrorC26_Group1.ver1.0.g005740.m01	S-adenosyl-L-methionine-dependent methyltransferase							30	45	90	29	132	122	268	589	357	257	38	96	32	482	57	1	10	153	20	140	13	175.818	162.954	84.4236	58.9078	314.187	119.03	151.506	37.7216	4.703	38.2668	202.656	118.038	108.398	222.003	168.768	40.0556	77.9972	113.542	6.1361	9.76892	6.96182
MrorC26_Group1.ver1.0.g005750.m01	No description							9	7	14	0	26	15	12	49	21	34	6	12	9	55	9	0	6	25	2	16	0	28.7284	21.5581	13.33	16.5678	35.8512	18.7942	18.9383	0	0	22.9601	23.1607	11.8038	32.5194	34.5339	26.2528	0	15.3631	13.9601	0.274751	0.812694	0.409519
MrorC26_Group1.ver1.0.g005760.m01	mitochondrial amino-acid acetyltransferase							11	13	19	17	30	27	1076	1474	1107	44	19	40	16	68	22	9	2	24	2	24	6	27.5793	27.8987	42.2118	29.4539	44.3251	45.9413	63.1275	17.41	42.327	7.65335	34.7411	11.8038	39.746	64.1343	35.6288	23.4809	17.7266	25.1282	24.636	24.4472	21.5875
MrorC26_Group1.ver1.0.g005770.m01	DUF563 domain-containing protein [hypothetical protein Moror_2886]							7	23	96	14	43	66	228	230	331	148	63	106	36	177	43	12	0	84	7	44	2	96.5275	93.8412	139.965	66.2713	115.376	89.7943	167.288	5.80332	56.436	0	63.692	41.3133	25.2929	113.468	180.019	19.3372	25.4082	61.4244	5.22027	3.81469	6.4548
MrorC26_Group1.ver1.0.g005780.m01	cytochrome p450							0	1	7	11	33	10	866	764	651	7	0	3	4	9	13	0	5	8	3	6	0	9.1931	4.43844	0	7.36348	5.86655	27.1471	4.73457	0	0	19.1334	8.68527	17.7057	0	4.93341	13.1264	15.1935	19.4993	9.30673	19.8279	12.6714	12.6951
MrorC26_Group1.ver1.0.g005790.m01	homeobox transcription							3	1	5	11	93	14	136	402	214	26	7	10	0	2	4	2	7	20	4	16	5	22.9827	16.4856	15.5517	0	1.30368	8.35296	15.7819	14.5083	9.40601	26.7867	23.1607	23.6076	10.8398	4.93341	9.37599	15.1935	54.9526	13.0294	3.11384	6.66741	4.17319
MrorC26_Group1.ver1.0.g005800.m01	L domain-like protein							8	4	11	16	25	24	166	450	279	38	14	15	5	39	13	0	7	18	5	30	3	20.6845	24.0944	31.1034	9.20435	25.4217	27.1471	23.6728	8.70498	0	26.7867	43.4264	29.5095	28.9062	19.7336	20.6272	22.0996	14.7722	22.3361	3.80072	7.46352	5.44075
MrorC26_Group1.ver1.0.g005810.m01	No description							2	0	2	2	1	0	3	18	6	4	1	5	0	0	0	0	1	2	0	1	0	2.29827	2.53625	2.22167	0	0	0	7.89094	0	0	3.82668	1.44755	0	7.22654	0	3.7504	2.76245	0.590888	0	0.0686877	0.298541	0.117005
MrorC26_Group1.ver1.0.g005820.m01	vacuolar protein sorting-associated protein 33B							0	0	0	1	1	0	0	0	0	0	0	0	0	0	0	0	0	0	0	0	0	0	0	0	0	0	0	0	0	0	0	0	0	0	0	0	1.38123	0.590888	0	0	0	0
MrorC26_Group1.ver1.0.g005830.m01	protein phosphatase 2C domain containing protein							0	0	0	0	0	0	2	8	20	0	0	0	0	0	0	0	0	0	0	0	0	0	0	0	0	0	0	0	0	0	0	0	0	0	0	0	0	0	0	0.0457918	0.132685	0.390018
MrorC26_Group1.ver1.0.g005840.m01	predicted protein [hypothetical protein Moror_2881]							1	2	5	5	13	3	351	443	418	20	6	3	0	3	2	2	4	6	0	3	1	6.89482	12.6812	13.33	0	1.95552	4.17648	4.73457	2.90166	9.40601	15.3067	4.34264	0	3.61327	9.86682	9.37599	6.90613	7.68154	2.79202	8.03646	7.34742	8.15138
MrorC26_Group1.ver1.0.g005850.m01	protein vip1							50	104	255	318	616	390	41880	45984	50852	688	241	153	811	798	164	82	106	169	20	159	73	194.204	436.235	535.423	1492.95	520.168	342.471	241.463	211.821	385.646	405.628	230.16	118.038	180.664	513.075	478.176	439.23	363.987	362.962	958.881	762.672	991.66
MrorC26_Group1.ver1.0.g005860.m01	alpha/beta-hydrolase							7	5	21	13	40	34	2094	2823	2264	34	9	12	3	33	14	0	10	28	6	16	14	32.1758	21.5581	19.9951	5.52261	21.5107	29.2354	18.9383	40.6232	0	38.2668	23.1607	35.4114	25.2929	24.667	39.3792	17.9559	23.6355	31.6429	47.944	46.8211	44.1501
MrorC26_Group1.ver1.0.g005870.m01	Nbs1 [hypothetical protein Moror_2878]							0	1	3	0	1	2	156	300	318	4	0	0	0	0	1	1	0	2	0	3	0	2.29827	2.53625	0	0	0	2.08824	0	0	4.703	0	4.34264	0	0	4.93341	5.62559	0	0.590888	1.86135	3.57176	4.97568	6.20129
MrorC26_Group1.ver1.0.g005880.m01	alcohol dehydrogenase							14	7	14	40	62	44	2960	3727	3210	61	11	18	24	56	16	0	3	51	14	49	11	58.606	38.6778	24.4384	44.1809	36.503	33.4118	28.4074	31.9183	0	11.48	70.9297	82.6265	50.5858	34.5339	26.2528	55.2491	36.635	40.9496	67.7719	61.8145	62.5979
MrorC26_Group1.ver1.0.g005890.m01	UPF0406 family protein							4	2	11	4	7	7	828	1764	1262	15	6	8	6	22	13	12	1	20	1	12	6	22.9827	9.51094	13.33	11.0452	14.3405	27.1471	12.6255	17.41	56.436	3.82668	17.3705	5.90189	14.4531	9.86682	20.6272	5.52491	4.13621	6.51471	18.9578	29.257	24.6101
MrorC26_Group1.ver1.0.g005900.m01	ubiquitin family protein							0	0	1	0	2	0	596	438	637	2	1	0	1	0	0	0	0	0	1	1	4	0	1.26812	2.22167	1.84087	0	0	0	11.6066	0	0	1.44755	5.90189	0	0	1.8752	0	1.18178	0	13.646	7.26449	12.4221
MrorC26_Group1.ver1.0.g005910.m01	ubiquitin family protein							3	0	5	6	7	13	822	709	923	38	6	11	9	25	10	2	1	8	5	7	5	9.1931	24.0944	13.33	16.5678	16.296	20.8824	17.3601	14.5083	9.40601	3.82668	10.1328	29.5095	10.8398	0	9.37599	8.28736	4.13621	12.0987	18.8204	11.7592	17.9993
MrorC26_Group1.ver1.0.g005920.m01	carbonic anhydrase							0	0	0	0	2	2	111	176	180	2	0	0	0	0	0	0	0	0	0	0	0	0	1.26812	0	0	0	0	0	0	0	0	0	0	0	0	0	0	1.18178	1.86135	2.54145	2.91906	3.51016
MrorC26_Group1.ver1.0.g005930.m01	BTB/POZ domain-containing protein At1g30440-like							0	0	2	0	6	1	77	89	103	0	0	0	0	0	0	0	0	0	0	1	0	0	0	0	0	0	0	0	0	0	0	1.44755	0	0	0	3.7504	0	3.54533	0.930673	1.76298	1.47612	2.00859
MrorC26_Group1.ver1.0.g005940.m01	glyoxalase I							14	7	22	13	23	29	9261	10241	9990	32	10	28	12	105	27	5	11	14	8	20	36	16.0879	20.29	22.2167	22.0904	68.4431	56.3825	44.1893	104.46	23.515	42.0934	28.9509	47.2152	50.5858	34.5339	41.2544	17.9559	13.5904	26.9895	212.039	169.853	194.814
MrorC26_Group1.ver1.0.g005950.m01	UPF0696 protein C11orf68 homolog							5	3	4	4	9	11	683	1041	1172	13	7	4	14	23	10	0	4	10	2	7	15	11.4914	8.24281	15.5517	25.7722	14.9923	20.8824	6.31275	43.5249	0	15.3067	10.1328	11.8038	18.0664	14.8002	7.50079	5.52491	5.31799	10.2374	15.6379	17.2656	22.8551
MrorC26_Group1.ver1.0.g005960.m01	RNA polymerase II nuclear localization protein IWR1							6	1	8	10	15	8	572	747	911	25	3	10	14	22	8	6	6	8	0	10	8	9.1931	15.8516	6.66502	25.7722	14.3405	16.7059	15.7819	23.2133	28.218	22.9601	14.4755	0	21.6796	4.93341	15.0016	13.8123	8.86331	7.44538	13.0965	12.3894	17.7653
MrorC26_Group1.ver1.0.g005970.m01	phosphoglycerate mutase-like protein							12	9	17	32	158	71	18074	21962	20937	21	12	22	2	53	14	4	40	5	17	14	39	5.74569	13.3153	26.6601	3.68174	34.5475	29.2354	34.7201	113.165	18.812	153.067	20.2656	100.332	43.3593	44.4007	31.8784	44.1992	93.3602	66.0778	413.821	364.253	408.291
MrorC26_Group1.ver1.0.g005980.m01	WD40 repeat-like protein							5	1	11	5	19	10	133	186	189	17	4	4	1	7	7	1	3	18	3	10	1	20.6845	10.7791	8.8867	1.84087	4.56288	14.6177	6.31275	2.90166	4.703	11.48	14.4755	17.7057	18.0664	4.93341	20.6272	6.90613	11.2269	9.30673	3.04516	3.08492	3.68567
MrorC26_Group1.ver1.0.g005990.m01	sodium-hydrogen antiporter							8	8	9	13	40	44	228	335	265	73	5	6	11	26	10	8	1	36	7	20	2	41.3689	46.2866	11.1084	20.2496	16.9478	20.8824	9.46913	5.80332	37.624	3.82668	28.9509	41.3133	28.9062	39.4673	16.8768	17.9559	23.6355	40.9496	5.22027	5.55617	5.16774
MrorC26_Group1.ver1.0.g006000.m01	histone-fold-containing protein							1	5	9	0	15	5	837	1424	1230	10	5	13	14	23	1	3	0	9	2	2	5	10.3422	6.34062	11.1084	25.7722	14.9923	2.08824	20.5165	14.5083	14.109	0	2.89509	11.8038	3.61327	24.667	16.8768	0	8.86331	4.65336	19.1639	23.6179	23.9861
MrorC26_Group1.ver1.0.g006010.m01	short-chain dehydrogenase/reductase SDR							3	7	19	9	42	22	3362	5244	4211	66	13	23	14	67	22	0	2	25	4	11	8	28.7284	41.8481	28.8818	25.7722	43.6732	45.9413	36.2983	23.2133	0	7.65335	15.923	23.6076	10.8398	34.5339	35.6288	12.431	24.8173	20.4748	76.976	86.9749	82.1183
MrorC26_Group1.ver1.0.g006020.m01	phytochrome-like protein							8	2	12	31	65	43	854	802	647	53	10	25	24	36	22	22	18	57	15	33	14	65.5008	33.6053	22.2167	44.1809	23.4662	45.9413	39.4547	40.6232	103.466	68.8802	47.769	88.5284	28.9062	9.86682	22.5024	42.818	38.4077	40.0189	19.5531	13.3016	12.6171
MrorC26_Group1.ver1.0.g006030.m01	No description							1	0	2	0	0	0	0	0	0	0	0	1	0	0	1	0	0	0	1	1	0	0	0	0	0	0	2.08824	1.57819	0	0	0	1.44755	5.90189	3.61327	0	3.7504	0	0	0	0	0	0
MrorC26_Group1.ver1.0.g006040.m01	TPR-like protein							2	12	17	17	25	9	948	1735	1267	16	6	13	9	24	15	0	0	13	3	9	16	14.9388	10.145	13.33	16.5678	15.6441	31.3236	20.5165	46.4266	0	0	13.0279	17.7057	7.22654	59.2009	31.8784	23.4809	14.7722	8.37606	21.7053	28.776	24.7077
MrorC26_Group1.ver1.0.g006050.m01	Nep1-domain-containing protein							163	107	341	80	220	240	1609	3137	1818	794	182	285	186	729	299	22	38	275	26	129	26	316.013	503.446	404.345	342.402	475.191	624.384	449.784	75.4432	103.466	145.414	186.733	153.449	588.963	527.875	639.443	110.498	129.995	223.361	36.8395	52.029	35.4527
MrorC26_Group1.ver1.0.g006060.m01	MFS general substrate transporter							3	0	6	2	6	6	621	770	669	12	5	8	1	11	6	0	1	4	1	0	2	4.59655	7.60875	11.1084	1.84087	7.17023	12.5294	12.6255	5.80332	0	3.82668	0	5.90189	10.8398	0	11.2512	2.76245	3.54533	5.58404	14.2184	12.7709	13.0461
MrorC26_Group1.ver1.0.g006070.m01	alpha/beta-hydrolase							9	14	26	8	25	17	760	1353	949	48	23	40	14	102	21	4	8	20	12	10	22	22.9827	30.435	51.0985	25.7722	66.4876	43.8531	63.1275	63.8365	18.812	30.6134	14.4755	70.8227	32.5194	69.0677	48.7552	11.0498	14.7722	15.8214	17.4009	22.4403	18.5064
MrorC26_Group1.ver1.0.g006080.m01	anion transporter							5	10	45	20	57	47	620	1286	1047	77	51	96	6	67	26	3	0	47	4	10	11	54.0095	48.8228	113.305	11.0452	43.6732	54.2943	151.506	31.9183	14.109	0	14.4755	23.6076	18.0664	49.3341	84.3839	27.6245	33.6806	43.7416	14.1955	21.3291	20.4175
MrorC26_Group1.ver1.0.g006090.m01	Pc21g11000 [hypothetical protein Moror_2856]							3	0	1	4	7	11	127	124	99	15	4	2	4	8	6	0	3	13	4	10	1	14.9388	9.51094	8.8867	7.36348	5.21471	12.5294	3.15638	2.90166	0	11.48	14.4755	23.6076	10.8398	0	1.8752	5.52491	4.13621	10.2374	2.90778	2.05661	1.93059
MrorC26_Group1.ver1.0.g006100.m01	putative integrase core domain protein							0	0	0	0	0	0	1171	98	1256	0	0	0	0	0	0	0	0	0	0	0	0	0	0	0	0	0	0	0	0	0	0	0	0	0	0	0	0	0	0	26.8111	1.62539	24.4931
MrorC26_Group1.ver1.0.g006110.m01	gag-pol polyprotein							0	0	0	0	0	0	135	11	80	0	0	0	0	0	0	0	0	0	0	0	0	0	0	0	0	0	0	0	0	0	0	0	0	0	0	0	0	0	0	3.09095	0.182442	1.56007
MrorC26_Group1.ver1.0.g006120.m01	NADH:ubiquinone oxidoreductase 22 kDa subunit [hypothetical protein Moror_2856]							0	0	0	1	0	0	0	5	0	0	0	0	0	0	0	0	0	1	0	1	0	1.14914	0	0	0	0	0	0	0	0	0	1.44755	0	0	0	0	1.38123	0	0	0	0.082928	0
MrorC26_Group1.ver1.0.g006130.m01	het-domain-containing protein							0	0	0	2	4	1	154	134	230	1	0	0	0	0	0	0	0	2	0	0	0	2.29827	0.634062	0	0	0	0	0	0	0	0	0	0	0	0	0	2.76245	2.36355	0.930673	3.52597	2.22247	4.48521
MrorC26_Group1.ver1.0.g006140.m01	HIT-like protein							2	0	8	2	5	2	1045	1178	1102	16	2	4	1	23	3	0	2	4	0	4	7	4.59655	10.145	4.44335	1.84087	14.9923	6.26472	6.31275	20.3116	0	7.65335	5.79018	0	7.22654	0	15.0016	2.76245	2.95444	1.86135	23.9262	19.5378	21.49
MrorC26_Group1.ver1.0.g006150.m01	mitochondrial inner membrane protein							16	10	28	8	31	26	2047	3106	2307	40	17	27	15	73	27	6	4	18	5	27	16	20.6845	25.3625	37.7685	27.6131	47.5843	56.3825	42.6111	46.4266	28.218	15.3067	39.0837	29.5095	57.8123	49.3341	52.5056	11.0498	18.3175	24.1975	46.8679	51.5149	44.9886
MrorC26_Group1.ver1.0.g006160.m01	SET domain-containing protein							5	3	12	6	57	34	3975	5307	4061	22	6	19	2	60	25	0	4	22	2	28	28	25.281	13.9494	13.33	3.68174	39.1104	52.206	29.9856	81.2465	0	15.3067	40.5313	11.8038	18.0664	14.8002	22.5024	8.28736	33.6806	31.6429	91.0112	88.0197	79.1932
MrorC26_Group1.ver1.0.g006170.m01	cytochrome p450 oxidoreductase							87	30	78	517	1687	815	13869	21633	15288	373	93	135	505	441	110	299	251	367	168	599	173	421.733	236.505	206.616	929.639	287.461	229.706	213.055	501.987	1406.2	960.495	867.08	991.518	314.355	148.002	146.265	714.094	996.827	758.498	317.543	358.796	298.13
MrorC26_Group1.ver1.0.g006180.m01	kinesin-like protein KIF16B isoform X1							11	4	8	57	198	55	89	413	131	38	17	13	23	18	6	10	32	35	30	69	14	40.2198	24.0944	37.7685	42.34	11.7331	12.5294	20.5165	40.6232	47.03	122.454	99.8806	177.057	39.746	19.7336	15.0016	78.7299	116.996	51.187	2.03774	6.84985	2.55462
MrorC26_Group1.ver1.0.g006190.m01	uv-damaged dna-binding							14	6	23	32	93	72	1996	2138	1952	104	38	46	9	118	49	1	20	61	10	53	8	70.0974	65.9425	84.4236	16.5678	76.917	102.324	72.5967	23.2133	4.703	76.5335	76.7199	59.0189	50.5858	29.6005	43.1296	44.1992	54.9526	67.0084	45.7002	35.46	38.0658
MrorC26_Group1.ver1.0.g006200.m01	calcium/proton exchanger							5	2	14	92	113	44	527	676	646	47	14	26	13	15	19	1	22	39	10	21	11	44.8164	29.8009	31.1034	23.9313	9.77759	39.6766	41.0329	31.9183	4.703	84.1869	30.3985	59.0189	18.0664	9.86682	26.2528	127.073	66.7703	40.9496	12.0661	11.2119	12.5976
MrorC26_Group1.ver1.0.g006210.m01	predicted protein [hypothetical protein Moror_15745]							34	11	45	57	158	106	1613	2127	1771	106	31	66	19	97	21	9	17	112	15	58	23	128.703	67.2106	68.8719	34.9765	63.2284	43.8531	104.16	66.7382	42.327	65.0535	83.9576	88.5284	122.851	54.2675	84.3839	78.7299	93.3602	98.6513	36.9311	35.2776	34.5361
MrorC26_Group1.ver1.0.g006220.m01	DUF427-domain-containing protein							12	8	28	16	53	48	11831	13518	13850	106	38	37	44	170	60	11	21	26	2	20	11	29.8776	67.2106	84.4236	80.9983	110.813	125.294	58.393	31.9183	51.733	80.3602	28.9509	11.8038	43.3593	39.4673	52.5056	22.0996	31.317	44.6723	270.881	224.204	270.088
MrorC26_Group1.ver1.0.g006230.m01	vacuolar protein sorting-associated protein 54 [hypothetical protein Moror_15747]							1	3	7	3	14	9	277	365	342	17	1	11	6	26	2	1	3	2	2	4	0	2.29827	10.7791	2.22167	11.0452	16.9478	4.17648	17.3601	0	4.703	11.48	5.79018	11.8038	3.61327	14.8002	13.1264	4.14368	8.27243	8.37606	6.34217	6.05374	6.66931
MrorC26_Group1.ver1.0.g006240.m01	maestro heat-like repeat-containing protein family member 9 [hypothetical protein Moror_15748]							0	0	1	0	12	3	342	816	476	3	0	9	1	2	0	1	0	1	0	0	1	1.14914	1.90219	0	1.84087	1.30368	0	14.2037	2.90166	4.703	0	0	0	0	0	1.8752	0	7.09065	2.79202	7.8304	13.5338	9.28243
MrorC26_Group1.ver1.0.g006250.m01	CAIB/BAIF family enzyme							16	20	34	8	46	37	902	1670	1245	62	20	39	29	94	25	4	8	48	4	31	14	55.1586	39.3119	44.4335	53.3852	61.2729	52.206	61.5494	40.6232	18.812	30.6134	44.8739	23.6076	57.8123	98.6682	63.7567	11.0498	27.1808	34.4349	20.6521	27.6979	24.2786
MrorC26_Group1.ver1.0.g006260.m01	tkl tkl-ccin protein kinase							3	1	4	11	21	15	217	321	417	31	3	12	3	17	15	7	2	15	5	8	5	17.2371	19.6559	6.66502	5.52261	11.0813	31.3236	18.9383	14.5083	32.921	7.65335	11.5804	29.5095	10.8398	4.93341	7.50079	15.1935	12.4086	13.9601	4.96841	5.32398	8.13188
MrorC26_Group1.ver1.0.g006270.m01	zinc finger protein 324A-like							0	0	1	1	3	0	27	25	16	0	0	3	0	0	0	0	0	0	0	0	0	0	0	0	0	0	0	4.73457	0	0	0	0	0	0	0	1.8752	1.38123	1.77266	0	0.618189	0.41464	0.312015
MrorC26_Group1.ver1.0.g006280.m01	C6 transcription factor [hypothetical protein Moror_15751]							5	1	18	6	25	24	288	506	447	16	6	6	6	27	20	0	6	18	3	13	2	20.6845	10.145	13.33	11.0452	17.5997	41.7648	9.46913	5.80332	0	22.9601	18.8181	17.7057	18.0664	4.93341	33.7536	8.28736	14.7722	22.3361	6.59402	8.39231	8.71691
MrorC26_Group1.ver1.0.g006290.m01	citrate lyase beta subunit							8	9	19	21	29	30	2244	3134	2307	45	12	24	28	56	6	3	5	21	7	13	9	24.1319	28.5328	26.6601	51.5444	36.503	12.5294	37.8765	26.1149	14.109	19.1334	18.8181	41.3133	28.9062	44.4007	35.6288	29.0058	17.1357	27.9202	51.3784	51.9793	44.9886
MrorC26_Group1.ver1.0.g006300.m01	2-oxoglutarate dehydrogenase complex E1 component mitochondrial precursor							52	16	60	266	292	140	2736	4053	3946	283	80	112	62	181	84	35	58	147	31	109	56	168.923	179.44	177.734	114.134	117.983	175.412	176.757	162.493	164.605	221.947	157.782	182.959	187.89	78.9345	112.512	367.406	172.539	130.294	62.6432	67.2214	76.9506
MrorC26_Group1.ver1.0.g006310.m01	DEAD box ATP-dependent RNA helicase, putative							4	1	1	16	14	3	15	46	50	11	4	14	0	10	4	0	2	8	2	4	2	9.1931	6.97469	8.8867	0	6.51839	8.35296	22.0946	5.80332	0	7.65335	5.79018	11.8038	14.4531	4.93341	1.8752	22.0996	8.27243	2.79202	0.343439	0.762937	0.975045
MrorC26_Group1.ver1.0.g006320.m01	transposase							0	0	0	0	0	0	0	0	0	0	0	0	0	0	0	0	0	0	0	0	0	0	0	0	0	0	0	0	0	0	0	0	0	0	0	0	0	0	0	0	0	0
MrorC26_Group1.ver1.0.g006330.m01	CD151 antigen [hypothetical protein Moror_5186]							1	0	0	0	1	2	183	212	208	5	0	1	0	2	0	0	0	0	1	2	0	0	3.17031	0	0	1.30368	0	1.57819	0	0	0	2.89509	5.90189	3.61327	0	0	0	0.590888	1.86135	4.18995	3.51615	4.05619
MrorC26_Group1.ver1.0.g006340.m01	histidine-phosphotransfer domain HPT domain-containing protein							14	21	73	101	98	55	8374	7885	8094	139	38	51	15	91	44	7	18	59	4	34	23	67.7991	88.1347	84.4236	27.6131	59.3174	91.8826	80.4876	66.7382	32.921	68.8802	49.2166	23.6076	50.5858	103.602	136.889	139.504	57.907	51.187	191.73	130.777	157.84
MrorC26_Group1.ver1.0.g006350.m01	proteophosphoglycan ppg4							3	2	3	18	25	16	231	234	192	20	4	7	3	7	9	0	13	15	2	10	7	17.2371	12.6812	8.8867	5.52261	4.56288	18.7942	11.0473	20.3116	0	49.7468	14.4755	11.8038	10.8398	9.86682	5.62559	24.8621	14.7722	14.8908	5.28895	3.88103	3.74417
MrorC26_Group1.ver1.0.g006360.m01	No description							0	0	0	1	4	1	0	0	12	1	0	0	0	0	0	0	0	1	0	2	0	1.14914	0.634062	0	0	0	0	0	0	0	0	2.89509	0	0	0	0	1.38123	2.36355	0.930673	0	0	0.234011
MrorC26_Group1.ver1.0.g006370.m01	Spo7-like protein [hypothetical protein Moror_5183]							7	2	10	18	28	33	507	995	833	35	5	9	21	45	12	8	3	15	1	9	7	17.2371	22.1922	11.1084	38.6583	29.3328	25.0589	14.2037	20.3116	37.624	11.48	13.0279	5.90189	25.2929	9.86682	18.752	24.8621	16.5449	30.7122	11.6082	16.5027	16.2443
MrorC26_Group1.ver1.0.g006380.m01	l-fucose permease							2	0	0	6	11	4	70	75	71	0	2	0	1	1	1	0	0	8	0	2	2	9.1931	0	4.44335	1.84087	0.651839	2.08824	0	5.80332	0	0	2.89509	0	7.22654	0	0	8.28736	6.49976	3.72269	1.60271	1.24392	1.38456
MrorC26_Group1.ver1.0.g006390.m01	l-fucose permease							0	0	0	2	7	1	3	16	23	1	0	0	0	0	1	0	0	1	0	2	0	1.14914	0.634062	0	0	0	2.08824	0	0	0	0	2.89509	0	0	0	0	2.76245	4.13621	0.930673	0.0686877	0.26537	0.448521
MrorC26_Group1.ver1.0.g006400.m01	DUF663-domain-containing protein							12	11	11	53	70	56	321	743	445	58	22	26	12	68	19	0	7	28	9	35	10	32.1758	36.7756	48.8768	22.0904	44.3251	39.6766	41.0329	29.0166	0	26.7867	50.6641	53.117	43.3593	54.2675	20.6272	73.205	41.3621	52.1177	7.34959	12.3231	8.6779
MrorC26_Group1.ver1.0.g006410.m01	adenylyl cyclase-associated protein 1 [hypothetical protein Moror_5180]							20	3	12	44	71	26	241	292	203	55	9	47	3	36	5	6	5	22	5	17	10	25.281	34.8734	19.9951	5.52261	23.4662	10.4412	74.1749	29.0166	28.218	19.1334	24.6083	29.5095	72.2654	14.8002	22.5024	60.774	41.953	24.1975	5.51791	4.84299	3.95868
MrorC26_Group1.ver1.0.g006420.m01	UAA transporter							29	40	75	28	126	130	1665	2529	1641	229	49	79	34	254	49	17	10	121	11	70	10	139.046	145.2	108.862	62.5896	165.567	102.324	124.677	29.0166	79.9511	38.2668	101.328	64.9208	104.785	197.336	140.64	38.6743	74.4518	120.987	38.1217	41.945	32.001
MrorC26_Group1.ver1.0.g006430.m01	phosphatases II							7	2	15	87	55	54	3941	4505	4064	63	17	20	38	94	16	7	9	40	5	36	10	45.9655	39.9459	37.7685	69.9531	61.2729	33.4118	31.5638	29.0166	32.921	34.4401	52.1116	29.5095	25.2929	9.86682	28.128	120.167	32.4988	50.2563	90.2328	74.7181	79.2517
MrorC26_Group1.ver1.0.g006440.m01	cobW-domain-containing protein							12	7	33	17	68	38	3569	3892	3318	69	16	21	19	114	25	12	10	64	6	19	17	73.5448	43.7503	35.5468	34.9765	74.3097	52.206	33.142	49.3282	56.436	38.2668	27.5034	35.4114	43.3593	34.5339	61.8815	23.4809	40.1804	35.3656	81.7155	64.5511	64.704
MrorC26_Group1.ver1.0.g006450.m01	P-loop containing nucleoside triphosphate hydrolase protein							4	7	8	23	49	21	695	1118	833	52	11	19	80	29	17	25	7	39	5	20	7	44.8164	32.9712	24.4384	147.27	18.9033	35.5001	29.9856	20.3116	117.575	26.7867	28.9509	29.5095	14.4531	34.5339	15.0016	31.7682	28.9535	19.5441	15.9127	18.5427	16.2443
MrorC26_Group1.ver1.0.g006460.m01	ras GEF							33	13	32	122	213	77	1858	1371	1601	92	33	56	44	92	20	23	13	70	15	47	9	80.4396	58.3337	73.3152	80.9983	59.9692	41.7648	88.3786	26.1149	108.169	49.7468	68.0346	88.5284	119.238	64.1343	60.0063	168.51	125.859	71.6618	42.5406	22.7388	31.221
MrorC26_Group1.ver1.0.g006470.m01	S-adenosyl-L-methionine-dependent methyltransferase [hypothetical protein Moror_5174]							10	12	18	5	51	25	2345	2778	2480	58	29	22	9	56	22	10	5	27	4	23	9	31.0267	36.7756	64.4286	16.5678	36.503	45.9413	34.7201	26.1149	47.03	19.1334	33.2935	23.6076	36.1327	59.2009	33.7536	6.90613	30.1353	23.2668	53.6909	46.0748	48.3623
MrorC26_Group1.ver1.0.g006480.m01	nucleotide-sugar transporter							44	45	84	546	674	350	30879	27622	28247	296	48	102	92	274	102	43	128	194	51	160	165	222.933	187.682	106.64	169.36	178.604	213.001	160.975	478.774	202.229	489.814	231.607	300.997	158.984	222.003	157.517	754.15	398.258	325.736	707.003	458.127	550.842
MrorC26_Group1.ver1.0.g006490.m01	nonribosomal peptide synthetase 12							3	1	10	17	40	37	4543	2112	3099	19	5	12	2	8	4	0	15	17	6	21	23	19.5353	12.0472	11.1084	3.68174	5.21471	8.35296	18.9383	66.7382	0	57.4001	30.3985	35.4114	10.8398	4.93341	18.752	23.4809	23.6355	34.4349	104.016	35.0288	60.4333
MrorC26_Group1.ver1.0.g006500.m01	glycosyltransferase family 15 protein							13	6	12	45	58	47	11850	6136	9038	36	18	20	10	42	24	14	4	20	5	23	85	22.9827	22.8262	39.9901	18.4087	27.3773	50.1178	31.5638	246.641	65.8421	15.3067	33.2935	29.5095	46.9725	29.6005	22.5024	62.1552	34.2715	43.7416	271.316	101.769	176.249
MrorC26_Group1.ver1.0.g006510.m01	phospholipase D							4	1	13	13	179	61	356	477	527	52	7	14	38	48	13	6	22	39	3	28	6	44.8164	32.9712	15.5517	69.9531	31.2883	27.1471	22.0946	17.41	28.218	84.1869	40.5313	17.7057	14.4531	4.93341	24.3776	17.9559	105.769	56.771	8.15094	7.91133	10.277
MrorC26_Group1.ver1.0.g006520.m01	FAD/NAD(P)-binding domain-containing protein							11	4	18	93	73	62	2097	3535	3144	71	13	24	20	30	13	7	11	34	9	19	25	39.0707	45.0184	28.8818	36.8174	19.5552	27.1471	37.8765	72.5415	32.921	42.0934	27.5034	53.117	39.746	19.7336	33.7536	128.454	43.1348	57.7017	48.0127	58.6301	61.3109
MrorC26_Group1.ver1.0.g006530.m01	oxidative stress response regulator protein							3	2	12	4	11	5	3438	2722	3036	21	2	5	25	16	3	6	0	8	1	5	6	9.1931	13.3153	4.44335	46.0218	10.4294	6.26472	7.89094	17.41	28.218	0	7.23773	5.90189	10.8398	9.86682	22.5024	5.52491	6.49976	4.65336	78.7161	45.146	59.2048
MrorC26_Group1.ver1.0.g006540.m01	protein of unknown function DUF837 [hypothetical protein Moror_5167]							7	15	29	28	52	22	2311	3000	2104	60	20	19	8	45	12	0	3	25	5	20	14	28.7284	38.0437	44.4335	14.727	29.3328	25.0589	29.9856	40.6232	0	11.48	28.9509	29.5095	25.2929	74.0011	54.3807	38.6743	30.7262	20.4748	52.9124	49.7568	41.0299
MrorC26_Group1.ver1.0.g006550.m01	predicted protein [hypothetical protein Moror_5166]							8	4	14	22	65	34	198	185	200	56	16	50	9	55	24	9	7	49	5	14	6	56.3077	35.5075	35.5468	16.5678	35.8512	50.1178	78.9094	17.41	42.327	26.7867	20.2656	29.5095	28.9062	19.7336	26.2528	30.387	38.4077	31.6429	4.53339	3.06833	3.90018
MrorC26_Group1.ver1.0.g006560.m01	glucose-methanol-choline oxidoreductase							3	0	0	2	7	4	4	4	10	9	1	4	1	4	3	0	1	5	1	0	0	5.74569	5.70656	2.22167	1.84087	2.60736	6.26472	6.31275	0	0	3.82668	0	5.90189	10.8398	0	0	2.76245	4.13621	3.72269	0.0915836	0.0663424	0.195009
MrorC26_Group1.ver1.0.g006570.m01	pre-mRNA-processing-splicing factor							31	11	41	263	387	121	2529	3067	2999	124	48	75	34	123	58	14	66	125	27	110	23	143.642	78.6237	106.64	62.5896	80.1762	121.118	118.364	66.7382	65.8421	252.561	159.23	159.351	112.011	54.2675	76.8831	363.263	228.674	112.611	57.9037	50.868	58.4832
MrorC26_Group1.ver1.0.g006580.m01	pro-pol protein							0	0	0	0	0	0	0	0	0	0	0	0	0	0	0	0	0	0	0	0	0	0	0	0	0	0	0	0	0	0	0	0	0	0	0	0	0	0	0	0	0	0
MrorC26_Group1.ver1.0.g006590.m01	No description [hypothetical protein Moror_15698]							0	0	0	0	0	0	0	0	0	0	0	0	0	0	0	0	0	0	0	0	0	0	0	0	0	0	0	0	0	0	0	0	0	0	0	0	0	0	0	0	0	0
MrorC26_Group1.ver1.0.g006600.m01	reverse transcriptase-rnase h-integrase							0	0	0	0	0	0	0	0	0	0	0	0	0	0	0	0	0	0	0	0	0	0	0	0	0	0	0	0	0	0	0	0	0	0	0	0	0	0	0	0	0	0
MrorC26_Group1.ver1.0.g006610.m01	pro-pol protein							0	0	0	0	0	0	0	0	0	0	0	0	0	0	0	0	0	0	0	0	0	0	0	0	0	0	0	0	0	0	0	0	0	0	0	0	0	0	0	0	0	0
MrorC26_Group1.ver1.0.g006620.m01	reverse transcriptase-rnase h-integrase							0	0	0	0	0	0	0	0	0	0	0	0	0	0	0	0	0	0	0	0	0	0	0	0	0	0	0	0	0	0	0	0	0	0	0	0	0	0	0	0	0	0
MrorC26_Group1.ver1.0.g006630.m01	reverse transcriptase-rnase h-integrase							0	0	0	0	0	0	0	0	0	0	0	0	0	0	0	0	0	0	0	0	0	0	0	0	0	0	0	0	0	0	0	0	0	0	0	0	0	0	0	0	0	0
MrorC26_Group1.ver1.0.g006640.m01	pro-pol protein							0	0	0	0	0	0	0	0	0	0	0	0	0	0	0	0	0	0	0	0	0	0	0	0	0	0	0	0	0	0	0	0	0	0	0	0	0	0	0	0	0	0
MrorC26_Group1.ver1.0.g006650.m01	reverse transcriptase-rnase h-integrase							0	0	0	0	0	0	0	0	0	0	0	0	0	0	0	0	0	0	0	0	0	0	0	0	0	0	0	0	0	0	0	0	0	0	0	0	0	0	0	0	0	0
MrorC26_Group1.ver1.0.g006660.m01	zinc finger cchc domain-containing protein 16-like							0	0	0	0	0	0	0	0	0	0	0	0	0	0	0	0	0	0	0	0	0	0	0	0	0	0	0	0	0	0	0	0	0	0	0	0	0	0	0	0	0	0
MrorC26_Group1.ver1.0.g006670.m01	reverse transcriptase-rnase h-integrase							0	0	0	0	0	0	0	0	0	0	0	0	0	0	0	0	0	0	0	0	0	0	0	0	0	0	0	0	0	0	0	0	0	0	0	0	0	0	0	0	0	0
MrorC26_Group1.ver1.0.g006680.m01	reverse transcriptase-rnase h-integrase							0	0	0	0	0	0	0	0	0	0	0	0	0	0	0	0	0	0	0	0	0	0	0	0	0	0	0	0	0	0	0	0	0	0	0	0	0	0	0	0	0	0
MrorC26_Group1.ver1.0.g006690.m01	retrotransposon nucleocapsid protein							0	0	0	0	0	0	0	0	0	0	0	0	0	0	0	0	0	0	0	0	0	0	0	0	0	0	0	0	0	0	0	0	0	0	0	0	0	0	0	0	0	0
MrorC26_Group1.ver1.0.g006700.m01	pro-pol protein [hypothetical protein Moror_5159]							0	0	0	0	0	0	0	0	0	0	0	0	0	0	0	0	0	0	0	0	0	0	0	0	0	0	0	0	0	0	0	0	0	0	0	0	0	0	0	0	0	0
MrorC26_Group1.ver1.0.g006710.m01	reverse transcriptase-rnase h-integrase							0	0	0	0	0	0	0	0	0	0	0	0	0	0	0	0	0	0	0	0	0	0	0	0	0	0	0	0	0	0	0	0	0	0	0	0	0	0	0	0	0	0
MrorC26_Group1.ver1.0.g006720.m01	reverse transcriptase-rnase h-integrase							0	0	0	0	0	0	0	0	0	0	0	0	0	0	0	0	0	0	0	0	0	0	0	0	0	0	0	0	0	0	0	0	0	0	0	0	0	0	0	0	0	0
MrorC26_Group1.ver1.0.g006730.m01	reverse transcriptase-rnase h-integrase							0	0	0	0	0	0	0	0	0	0	0	0	0	0	0	0	0	0	0	0	0	0	0	0	0	0	0	0	0	0	0	0	0	0	0	0	0	0	0	0	0	0
MrorC26_Group1.ver1.0.g006740.m01	reverse transcriptase-rnase h-integrase							0	0	0	0	0	0	0	0	0	0	0	0	0	0	0	0	0	0	0	0	0	0	0	0	0	0	0	0	0	0	0	0	0	0	0	0	0	0	0	0	0	0
MrorC26_Group1.ver1.0.g006750.m01	CCHC-type zinc finger protein CG3800-like [hypothetical protein Moror_6071]							0	0	0	0	0	0	0	0	0	0	0	0	0	0	0	0	0	0	0	0	0	0	0	0	0	0	0	0	0	0	0	0	0	0	0	0	0	0	0	0	0	0
MrorC26_Group1.ver1.0.g006760.m01	reverse transcriptase-rnase h-integrase							0	0	0	0	0	0	0	0	0	0	0	0	0	0	0	0	0	0	0	0	0	0	0	0	0	0	0	0	0	0	0	0	0	0	0	0	0	0	0	0	0	0
MrorC26_Group1.ver1.0.g006770.m01	reverse transcriptase-rnase h-integrase							0	0	0	0	0	0	0	0	0	0	0	0	0	0	0	0	0	0	0	0	0	0	0	0	0	0	0	0	0	0	0	0	0	0	0	0	0	0	0	0	0	0
MrorC26_Group1.ver1.0.g006780.m01	reverse transcriptase-rnase h-integrase							0	0	0	0	0	0	0	0	0	0	0	0	0	0	0	0	0	0	0	0	0	0	0	0	0	0	0	0	0	0	0	0	0	0	0	0	0	0	0	0	0	0
MrorC26_Group1.ver1.0.g006790.m01	reverse transcriptase-rnase h-integrase [hypothetical protein Moror_3520]							0	0	0	0	0	0	0	0	0	0	0	0	0	0	0	0	0	0	0	0	0	0	0	0	0	0	0	0	0	0	0	0	0	0	0	0	0	0	0	0	0	0
MrorC26_Group1.ver1.0.g006800.m01	reverse transcriptase-rnase h-integrase							0	0	0	0	0	0	0	0	0	0	0	0	0	0	0	0	0	0	0	0	0	0	0	0	0	0	0	0	0	0	0	0	0	0	0	0	0	0	0	0	0	0
MrorC26_Group1.ver1.0.g006810.m01	reverse transcriptase-rnase h-integrase							0	0	0	0	0	0	0	0	0	0	0	0	0	0	0	0	0	0	0	0	0	0	0	0	0	0	0	0	0	0	0	0	0	0	0	0	0	0	0	0	0	0
MrorC26_Group1.ver1.0.g006820.m01	reverse transcriptase-rnase h-integrase							0	0	0	0	0	0	0	0	0	0	0	0	0	0	0	0	0	0	0	0	0	0	0	0	0	0	0	0	0	0	0	0	0	0	0	0	0	0	0	0	0	0
MrorC26_Group1.ver1.0.g006830.m01	reverse transcriptase-rnase h-integrase							0	0	0	0	0	0	0	0	0	0	0	0	0	0	0	0	0	0	0	0	0	0	0	0	0	0	0	0	0	0	0	0	0	0	0	0	0	0	0	0	0	0
MrorC26_Group1.ver1.0.g006840.m01	reverse transcriptase-rnase h-integrase							0	0	0	0	0	0	0	0	0	0	0	0	0	0	0	0	0	0	0	0	0	0	0	0	0	0	0	0	0	0	0	0	0	0	0	0	0	0	0	0	0	0
MrorC26_Group1.ver1.0.g006850.m01	reverse transcriptase-rnase h-integrase [hypothetical protein Moror_6077]							0	0	0	0	0	0	0	0	0	0	0	0	0	0	0	0	0	0	0	0	0	0	0	0	0	0	0	0	0	0	0	0	0	0	0	0	0	0	0	0	0	0
MrorC26_Group1.ver1.0.g006860.m01	reverse transcriptase-rnase h-integrase [hypothetical protein Moror_6078]							0	0	0	0	0	0	0	0	0	0	0	0	0	0	0	0	0	0	0	0	0	0	0	0	0	0	0	0	0	0	0	0	0	0	0	0	0	0	0	0	0	0
MrorC26_Group1.ver1.0.g006870.m01	ubiquitin and ribosomal protein S27a							0	0	0	0	1	1	101	113	122	0	2	1	0	0	0	0	0	0	0	0	0	0	0	4.44335	0	0	0	1.57819	0	0	0	0	0	0	0	0	0	0.590888	0.930673	2.31249	1.87417	2.37911
MrorC26_Group1.ver1.0.g006880.m01	ubiquitin and ribosomal protein s27a							0	0	0	0	0	0	80	70	79	0	0	0	0	0	0	0	0	0	0	0	0	0	0	0	0	0	0	0	0	0	0	0	0	0	0	0	0	0	0	1.83167	1.16099	1.54057
MrorC26_Group1.ver1.0.g006890.m01	toll/interleukin-1 receptor domain-containing adapter protein							0	0	0	0	2	0	4	7	5	0	0	1	0	0	0	0	0	0	0	1	0	0	0	0	0	0	0	1.57819	0	0	0	1.44755	0	0	0	0	0	1.18178	0	0.0915836	0.116099	0.0975045
MrorC26_Group1.ver1.0.g006900.m01	Dynein heavy chain, cytoplasmic							0	0	0	2	1	0	48	57	67	1	0	0	1	0	0	0	1	0	0	0	0	0	0.634062	0	1.84087	0	0	0	0	0	3.82668	0	0	0	0	0	2.76245	0.590888	0	1.099	0.945379	1.30656
MrorC26_Group1.ver1.0.g006910.m01	nephrocystin-1 isoform X4							0	0	1	0	0	0	19	8	5	0	0	1	0	0	0	0	0	0	0	0	0	0	0	0	0	0	0	1.57819	0	0	0	0	0	0	0	1.8752	0	0	0	0.435022	0.132685	0.0975045
MrorC26_Group1.ver1.0.g006920.m01	CGI-201 protein, short form							0	0	0	0	0	1	90	101	88	0	2	0	0	0	0	0	0	1	0	2	0	1.14914	0	4.44335	0	0	0	0	0	0	0	2.89509	0	0	0	0	0	0	0.930673	2.06063	1.67515	1.71608
MrorC26_Group1.ver1.0.g006930.m01	urease accessory protein ureg							27	22	72	37	64	44	6068	11382	7404	129	32	49	27	94	51	0	13	70	11	62	28	80.4396	81.794	71.0936	49.7035	61.2729	106.5	77.3312	81.2465	0	49.7468	89.7478	64.9208	97.5583	108.535	135.014	51.1054	37.8168	40.9496	138.932	188.777	144.385
MrorC26_Group1.ver1.0.g006940.m01	secreted protein		Clstr_160					4	1	8	20	30	26	492	815	689	36	10	9	11	30	11	16	12	16	8	16	0	18.3862	22.8262	22.2167	20.2496	19.5552	22.9706	14.2037	0	75.2481	45.9201	23.1607	47.2152	14.4531	4.93341	15.0016	27.6245	17.7266	24.1975	11.2648	13.5173	13.4361
MrorC26_Group1.ver1.0.g006950.m01	secreted protein		Clstr_160					3	3	12	41	30	20	402	532	581	34	6	17	36	27	8	23	9	20	5	14	2	22.9827	21.5581	13.33	66.2713	17.5997	16.7059	26.8292	5.80332	108.169	34.4401	20.2656	29.5095	10.8398	14.8002	22.5024	56.6303	17.7266	18.6135	9.20415	8.82354	11.33
MrorC26_Group1.ver1.0.g006960.m01	hexose transporter protein							0	0	2	0	3	3	115	171	77	2	0	2	0	0	0	0	0	0	0	1	1	0	1.26812	0	0	0	0	3.15638	2.90166	0	0	1.44755	0	0	0	3.7504	0	1.77266	2.79202	2.63303	2.83614	1.50157
MrorC26_Group1.ver1.0.g006970.m01	sugar transporter							7	6	11	17	24	15	1004	1239	1204	33	9	7	15	39	11	4	0	13	1	11	4	14.9388	20.9241	19.9951	27.6131	25.4217	22.9706	11.0473	11.6066	18.812	0	15.923	5.90189	25.2929	29.6005	20.6272	23.4809	14.1813	13.9601	22.9875	20.5496	23.4791
MrorC26_Group1.ver1.0.g006980.m01	F-actin capping protein alpha subunit							18	9	34	14	42	40	9637	9887	9630	95	27	20	24	120	45	3	11	32	3	41	21	36.7724	60.2359	59.9852	44.1809	78.2207	93.9708	31.5638	60.9349	14.109	42.0934	59.3494	17.7057	65.0389	44.4007	63.7567	19.3372	24.8173	37.2269	220.648	163.982	187.794
MrorC26_Group1.ver1.0.g006990.m01	FAD/NAD-binding domain-containing protein							1	4	10	20	128	58	583	803	653	24	3	4	15	33	16	8	15	21	0	9	2	24.1319	15.2175	6.66502	27.6131	21.5107	33.4118	6.31275	5.80332	37.624	57.4001	13.0279	0	3.61327	19.7336	18.752	27.6245	75.6336	53.979	13.3483	13.3182	12.7341
MrorC26_Group1.ver1.0.g007000.m01	MFS general substrate transporter							41	107	265	361	823	473	6696	9105	8250	772	44	154	76	486	218	184	184	806	61	304	350	926.205	489.496	97.7537	139.906	316.794	455.236	243.041	1015.58	865.353	704.108	440.054	360.016	148.144	527.875	496.928	498.623	486.301	440.208	153.311	151.012	160.882
MrorC26_Group1.ver1.0.g007010.m01	isocitrate lyase							94	40	170	1203	1878	1455	22399	38230	34732	1042	142	211	131	670	141	94	614	408	257	814	44	468.848	660.693	315.478	241.154	436.732	294.442	332.998	127.673	442.082	2349.58	1178.3	1516.79	339.647	197.336	318.784	1661.62	1109.69	1354.13	512.845	634.067	677.306
MrorC26_Group1.ver1.0.g007020.m01	N-acetylglucosaminephosphotransferase							16	5	23	21	39	51	718	1132	762	65	26	27	28	77	15	14	10	37	10	43	8	42.5181	41.2141	57.7635	51.5444	50.1916	31.3236	42.6111	23.2133	65.8421	38.2668	62.2445	59.0189	57.8123	24.667	43.1296	29.0058	23.0446	47.4643	16.4393	18.7749	14.8597
MrorC26_Group1.ver1.0.g007030.m01	histone lysine methyltransferase set7							5	9	35	13	42	38	1313	2097	1691	75	22	68	8	76	17	3	20	47	6	21	8	54.0095	47.5547	48.8768	14.727	49.5398	35.5001	107.317	23.2133	14.109	76.5335	30.3985	35.4114	18.0664	44.4007	65.6319	17.9559	24.8173	35.3656	30.0623	34.78	32.976
MrorC26_Group1.ver1.0.g007040.m01	mitochondrial 54S ribosomal protein YmL20							40	24	58	73	123	97	2894	5172	3574	153	70	72	31	226	74	5	18	66	8	43	37	75.8431	97.0115	155.517	57.067	147.316	154.53	113.63	107.361	23.515	68.8802	62.2445	47.2152	144.531	118.402	108.761	100.83	72.6792	90.2753	66.2608	85.7807	69.6962
MrorC26_Group1.ver1.0.g007050.m01	glutathione S-transferase							0	1	3	5	8	6	2697	2569	2832	7	1	1	1	20	0	2	2	2	2	4	5	2.29827	4.43844	2.22167	1.84087	13.0368	0	1.57819	14.5083	9.40601	7.65335	5.79018	11.8038	0	4.93341	5.62559	6.90613	4.7271	5.58404	61.7503	42.6084	55.2266
MrorC26_Group1.ver1.0.g007060.m01	predicted protein [hypothetical protein Moror_13933]							8	2	15	14	42	13	163	209	175	21	9	9	6	13	9	1	7	36	9	18	8	41.3689	13.3153	19.9951	11.0452	8.47391	18.7942	14.2037	23.2133	4.703	26.7867	26.0558	53.117	28.9062	9.86682	28.128	19.3372	24.8173	12.0987	3.73203	3.46639	3.41266
MrorC26_Group1.ver1.0.g007070.m01	duf1714 domain-containing protein							6	8	11	35	29	14	214	395	234	32	8	11	5	30	9	0	9	11	1	10	11	12.6405	20.29	17.7734	9.20435	19.5552	18.7942	17.3601	31.9183	0	34.4401	14.4755	5.90189	21.6796	39.4673	20.6272	48.3429	17.1357	13.0294	4.89972	6.55131	4.56321
MrorC26_Group1.ver1.0.g007080.m01	QCR6 subunit 6 of the ubiquinol cytochrome-c reductase complex [hypothetical protein Moror_13935]							0	0	2	2	3	5	219	153	163	4	2	2	2	6	1	1	0	8	1	6	2	9.1931	2.53625	4.44335	3.68174	3.91104	2.08824	3.15638	5.80332	4.703	0	8.68527	5.90189	0	0	3.7504	2.76245	1.77266	4.65336	5.0142	2.5376	3.17865
MrorC26_Group1.ver1.0.g007090.m01	Cullin-domain-containing protein							41	25	45	27	116	76	4166	5495	4478	140	36	35	73	121	41	26	26	94	17	71	31	108.019	88.7687	79.9803	134.384	78.8726	85.6179	55.2366	89.9515	122.278	99.4936	102.776	100.332	148.144	123.335	84.3839	37.2931	68.543	70.7311	95.3843	91.1378	87.3251
MrorC26_Group1.ver1.0.g007100.m01	UbiE/COQ5 methyltransferase							29	11	26	14	57	68	1210	2766	1804	72	29	22	43	94	14	29	9	37	11	45	25	42.5181	45.6525	64.4286	79.1574	61.2729	29.2354	34.7201	72.5415	136.387	34.4401	65.1396	64.9208	104.785	54.2675	48.7552	19.3372	33.6806	63.2858	27.704	45.8758	35.1796
MrorC26_Group1.ver1.0.g007110.m01	Fcf2-domain-containing protein							3	3	13	7	36	18	1352	2326	1660	26	8	19	3	26	2	1	5	15	3	14	5	17.2371	16.4856	17.7734	5.52261	16.9478	4.17648	29.9856	14.5083	4.703	19.1334	20.2656	17.7057	10.8398	14.8002	24.3776	9.66859	21.272	16.7521	30.9553	38.5781	32.3715
MrorC26_Group1.ver1.0.g007120.m01	U3 small nucleolar RNA-associated protein 3							10	6	20	6	57	44	1666	2390	2061	43	27	28	19	60	29	14	11	45	6	30	20	51.7112	27.2647	59.9852	34.9765	39.1104	60.559	44.1893	58.0332	65.8421	42.0934	43.4264	35.4114	36.1327	29.6005	37.504	8.28736	33.6806	40.9496	38.1446	39.6396	40.1914
MrorC26_Group1.ver1.0.g007130.m01	stanniocalcin family domain-containing protein		Clstr_6849					4	9	14	15	30	27	5041	4144	5703	28	6	25	14	53	10	0	5	20	0	16	11	22.9827	17.7537	13.33	25.7722	34.5475	20.8824	39.4547	31.9183	0	19.1334	23.1607	0	14.4531	44.4007	26.2528	20.7184	17.7266	25.1282	115.418	68.7307	111.214
MrorC26_Group1.ver1.0.g007140.m01	ribosome biogenesis protein nop6							11	6	16	23	42	29	498	991	508	41	18	13	18	66	16	7	5	25	8	20	8	28.7284	25.9966	39.9901	33.1357	43.0214	33.4118	20.5165	23.2133	32.921	19.1334	28.9509	47.2152	39.746	29.6005	30.0032	31.7682	24.8173	26.9895	11.4022	16.4363	9.90646
MrorC26_Group1.ver1.0.g007150.m01	UPF0390 protein							3	9	13	9	19	16	2076	2741	2431	44	25	33	25	53	11	2	7	13	3	17	16	14.9388	27.8987	55.5419	46.0218	34.5475	22.9706	52.0802	46.4266	9.40601	26.7867	24.6083	17.7057	10.8398	44.4007	24.3776	12.431	11.2269	14.8908	47.5319	45.4611	47.4067
MrorC26_Group1.ver1.0.g007160.m01	nadh dehydrogenase							45	27	90	80	171	146	4841	9448	6920	232	87	87	109	310	83	19	39	118	24	99	76	135.598	147.102	193.286	200.655	202.07	173.324	137.302	220.526	89.3571	149.24	143.307	141.645	162.597	133.202	168.768	110.498	101.042	135.878	110.839	156.701	134.946
MrorC26_Group1.ver1.0.g007170.m01	mitochondrial import receptor subunit tom22							20	21	29	37	115	121	3143	5460	4210	70	32	26	43	112	31	25	20	55	7	45	59	63.2026	44.3844	71.0936	79.1574	73.006	64.7355	41.0329	171.198	117.575	76.5335	65.1396	41.3133	72.2654	103.602	54.3807	51.1054	67.9521	112.611	71.9618	90.5573	82.0988
MrorC26_Group1.ver1.0.g007180.m01	Fungal specific transcription factor, putative [hypothetical protein Moror_13945]							24	5	17	27	103	87	2600	3990	2937	52	11	25	75	47	24	28	27	31	11	57	19	35.6233	32.9712	24.4384	138.065	30.6364	50.1178	39.4547	55.1315	131.684	103.32	82.5101	64.9208	86.7185	24.667	31.8784	37.2931	60.8614	80.9685	59.5294	66.1765	57.2742
MrorC26_Group1.ver1.0.g007190.m01	CenpB-DNA-bind-domain-containing protein							9	0	0	11	24	13	148	294	226	24	3	8	2	15	2	2	4	12	5	4	15	13.7896	15.2175	6.66502	3.68174	9.77759	4.17648	12.6255	43.5249	9.40601	15.3067	5.79018	29.5095	32.5194	0	0	15.1935	14.1813	12.0987	3.38859	4.87616	4.40721
MrorC26_Group1.ver1.0.g007200.m01	GH19353							0	0	0	0	1	0	12	82	8	0	0	0	0	0	0	0	0	1	0	0	0	1.14914	0	0	0	0	0	0	0	0	0	0	0	0	0	0	0	0.590888	0	0.274751	1.36002	0.156007
MrorC26_Group1.ver1.0.g007210.m01	alternative oxidase							3	6	10	181	209	283	472	1061	685	36	10	17	16	27	7	127	104	23	18	112	24	26.4302	22.8262	22.2167	29.4539	17.5997	14.6177	26.8292	69.6398	597.282	397.974	162.125	106.234	10.8398	29.6005	18.752	250.002	123.496	263.38	10.8069	17.5973	13.3581
MrorC26_Group1.ver1.0.g007220.m01	regulatory protein cys-3							28	28	63	229	290	116	4145	5903	4494	181	50	50	115	215	41	46	67	117	22	72	60	134.449	114.765	111.084	211.7	140.145	85.6179	78.9094	174.1	216.338	256.387	104.223	129.842	101.172	138.135	118.137	316.301	171.357	107.958	94.9035	97.9048	87.6371
MrorC26_Group1.ver1.0.g007230.m01	protein pbn1							1	1	1	4	13	5	98	401	156	12	3	1	0	7	1	0	0	5	0	5	0	5.74569	7.60875	6.66502	0	4.56288	2.08824	1.57819	0	0	0	7.23773	0	3.61327	4.93341	1.8752	5.52491	7.68154	4.65336	2.2438	6.65082	3.04214
MrorC26_Group1.ver1.0.g007240.m01	Maf Ham1							10	19	21	4	23	31	2550	3756	3764	59	22	16	12	112	14	0	5	24	4	12	20	27.5793	37.4097	48.8768	22.0904	73.006	29.2354	25.251	58.0332	0	19.1334	17.3705	23.6076	36.1327	93.7348	39.3792	5.52491	13.5904	28.8509	58.3846	62.2955	73.4014
MrorC26_Group1.ver1.0.g007250.m01	spore wall assembly -related protein							1	2	3	41	14	8	254	215	212	25	8	5	9	25	8	2	6	14	1	5	2	16.0879	15.8516	17.7734	16.5678	16.296	16.7059	7.89094	5.80332	9.40601	22.9601	7.23773	5.90189	3.61327	9.86682	5.62559	56.6303	8.27243	7.44538	5.81556	3.5659	4.13419
MrorC26_Group1.ver1.0.g007260.m01	predicted protein [hypothetical protein Moror_13952]							12	1	8	2	42	29	169	352	201	41	7	25	2	13	20	13	4	38	2	19	2	43.6672	25.9966	15.5517	3.68174	8.47391	41.7648	39.4547	5.80332	61.1391	15.3067	27.5034	11.8038	43.3593	4.93341	15.0016	2.76245	24.8173	26.9895	3.86941	5.83813	3.91968
MrorC26_Group1.ver1.0.g007270.m01	Mg2+ transporter protein, CorA-like/Zinc transport protein ZntB [hypothetical protein Moror_13953]							1	2	4	2	41	9	757	710	761	7	4	3	2	5	2	1	0	4	1	4	5	4.59655	4.43844	8.8867	3.68174	3.2592	4.17648	4.73457	14.5083	4.703	0	5.79018	5.90189	3.61327	9.86682	7.50079	2.76245	24.2264	8.37606	17.3322	11.7758	14.8402
MrorC26_Group1.ver1.0.g007280.m01	ribosomal protein s12							34	25	62	27	101	87	8218	11943	8832	192	41	49	56	180	27	14	6	48	10	54	48	55.1586	121.74	91.0886	103.089	117.331	56.3825	77.3312	139.28	65.8421	22.9601	78.1675	59.0189	122.851	123.335	116.262	37.2931	59.6797	80.9685	188.159	198.082	172.232
MrorC26_Group1.ver1.0.g007290.m01	e3 sumo-protein ligase nse2 [hypothetical protein Moror_13955]							7	9	13	0	10	10	744	1757	957	13	15	8	18	23	12	2	3	12	1	10	4	13.7896	8.24281	33.3251	33.1357	14.9923	25.0589	12.6255	11.6066	9.40601	11.48	14.4755	5.90189	25.2929	44.4007	24.3776	0	5.90888	9.30673	17.0346	29.1409	18.6624
MrorC26_Group1.ver1.0.g007300.m01	adhesion regulating molecule							23	12	29	255	167	107	3656	5596	4748	104	32	31	156	204	29	71	47	71	7	54	42	81.5887	65.9425	71.0936	287.176	132.975	60.559	48.9238	121.87	333.913	179.854	78.1675	41.3133	83.1052	59.2009	54.3807	352.213	98.6782	99.582	83.7074	92.813	92.5903
MrorC26_Group1.ver1.0.g007310.m01	Pet127-domain-containing protein							2	2	11	28	33	22	219	310	207	14	11	13	0	20	13	1	0	18	0	12	15	20.6845	8.87687	24.4384	0	13.0368	27.1471	20.5165	43.5249	4.703	0	17.3705	0	7.22654	9.86682	20.6272	38.6743	19.4993	20.4748	5.0142	5.14153	4.03669
MrorC26_Group1.ver1.0.g007320.m01	subtilisin-like protease SBT3.5 isoform X2							0	0	0	2	1	1	17	49	19	5	0	1	1	0	0	0	0	2	0	0	3	2.29827	3.17031	0	1.84087	0	0	1.57819	8.70498	0	0	0	0	0	0	0	2.76245	0.590888	0.930673	0.38923	0.812694	0.370517
MrorC26_Group1.ver1.0.g007330.m01	Pet127-domain-containing protein							1	0	2	2	7	1	21	23	22	2	0	0	0	1	0	0	0	2	1	2	1	2.29827	1.26812	0	0	0.651839	0	0	2.90166	0	0	2.89509	5.90189	3.61327	0	3.7504	2.76245	4.13621	0.930673	0.480814	0.381469	0.42902
MrorC26_Group1.ver1.0.g007340.m01	Arl8a protein							6	0	9	27	41	31	970	1314	943	12	8	6	9	47	9	0	9	12	1	10	10	13.7896	7.60875	17.7734	16.5678	30.6364	18.7942	9.46913	29.0166	0	34.4401	14.4755	5.90189	21.6796	0	16.8768	37.2931	24.2264	28.8509	22.209	21.7935	18.3894
MrorC26_Group1.ver1.0.g007350.m01	Ribosomal protein s17 [hypothetical protein Moror_13960]		Clstr_3587	Clstr_3587				0	0	2	92	62	85	18632	5576	17380	0	0	2	0	0	1	0	70	6	41	132	222	6.89482	0	0	0	0	2.08824	3.15638	644.169	0	267.867	191.076	241.978	0	0	3.7504	127.073	36.635	79.1072	426.597	92.4813	338.926
MrorC26_Group1.ver1.0.g007360.m01	POP1-domain-containing protein							12	6	10	8	29	20	1512	2000	1683	60	8	15	17	47	9	9	4	16	5	15	5	18.3862	38.0437	17.7734	31.2948	30.6364	18.7942	23.6728	14.5083	42.327	15.3067	21.7132	29.5095	43.3593	29.6005	18.752	11.0498	17.1357	18.6135	34.6186	33.1712	32.82
MrorC26_Group1.ver1.0.g007370.m01	Tyrosine-protein phosphatase 69D							12	6	18	93	133	49	726	526	870	102	36	34	27	37	25	29	20	33	17	21	6	37.9215	64.6744	79.9803	49.7035	24.1181	52.206	53.6584	17.41	136.387	76.5335	30.3985	100.332	43.3593	29.6005	33.7536	128.454	78.5881	45.603	16.6224	8.72402	16.9658
MrorC26_Group1.ver1.0.g007380.m01	No description							4	2	4	8	24	9	14	12	5	18	8	4	1	4	3	3	1	4	1	4	1	4.59655	11.4131	17.7734	1.84087	2.60736	6.26472	6.31275	2.90166	14.109	3.82668	5.79018	5.90189	14.4531	9.86682	7.50079	11.0498	14.1813	8.37606	0.320543	0.199027	0.0975045
MrorC26_Group1.ver1.0.g007390.m01	peroxisomal adenine nucleotide carrier 1							0	0	2	3	7	1	2	11	0	2	0	0	0	0	0	0	0	1	1	0	0	1.14914	1.26812	0	0	0	0	0	0	0	0	0	5.90189	0	0	3.7504	4.14368	4.13621	0.930673	0.0457918	0.182442	0
MrorC26_Group1.ver1.0.g007400.m01	protein-associating with the carboxyl-terminal domain of ezrin							0	0	0	6	3	1	160	91	217	0	0	0	0	0	0	0	1	0	0	1	3	0	0	0	0	0	0	0	8.70498	0	3.82668	1.44755	0	0	0	0	8.28736	1.77266	0.930673	3.66335	1.50929	4.2317
MrorC26_Group1.ver1.0.g007410.m01	cyclin-G-associated kinase isoform X4 [hypothetical protein Moror_13964]							0	0	1	1	37	11	405	432	292	24	2	2	2	8	2	3	2	9	2	7	2	10.3422	15.2175	4.44335	3.68174	5.21471	4.17648	3.15638	5.80332	14.109	7.65335	10.1328	11.8038	0	0	1.8752	1.38123	21.8628	10.2374	9.27284	7.16498	5.69427
MrorC26_Group1.ver1.0.g007420.m01	MFS general substrate transporter							3	7	20	8	29	26	389	712	385	43	11	23	27	40	17	3	8	16	4	16	8	18.3862	27.2647	24.4384	49.7035	26.0736	35.5001	36.2983	23.2133	14.109	30.6134	23.1607	23.6076	10.8398	34.5339	37.504	11.0498	17.1357	24.1975	8.90651	11.8089	7.50785
MrorC26_Group1.ver1.0.g007430.m01	adenine nucleotide alpha hydrolases-like protein							30	13	44	46	104	74	1718	1802	1461	132	39	52	57	134	36	45	11	54	13	31	13	62.0534	83.6962	86.6453	104.93	87.3465	75.1767	82.0658	37.7216	211.635	42.0934	44.8739	76.7246	108.398	64.1343	82.5087	63.5364	61.4523	68.8698	39.3352	29.8872	28.4908
MrorC26_Group1.ver1.0.g007440.m01	E3 ubiquitin-protein ligase TRIM39-like							4	3	5	16	15	11	766	739	755	19	8	8	27	63	7	19	4	5	1	4	2	5.74569	12.0472	17.7734	49.7035	41.0659	14.6177	12.6255	5.80332	89.3571	15.3067	5.79018	5.90189	14.4531	14.8002	9.37599	22.0996	8.86331	10.2374	17.5383	12.2568	14.7232
MrorC26_Group1.ver1.0.g007450.m01	putative Polycomb group protein ASXL2 isoform X4							0	0	0	0	0	0	0	25	10	0	0	0	0	0	1	0	0	1	0	0	0	1.14914	0	0	0	0	2.08824	0	0	0	0	0	0	0	0	0	0	0	0	0	0.41464	0.195009
MrorC26_Group1.ver1.0.g007460.m01	DNase I-like protein		Clstr_7678					5	3	11	14	25	12	2261	1351	2421	37	8	11	1	29	12	3	4	3	2	4	12	3.44741	23.4603	17.7734	1.84087	18.9033	25.0589	17.3601	34.8199	14.109	15.3067	5.79018	11.8038	18.0664	14.8002	20.6272	19.3372	14.7722	11.1681	51.7676	22.4071	47.2117
MrorC26_Group1.ver1.0.g007470.m01	Borealin-like, N-terminal [hypothetical protein Moror_13968]							3	1	10	3	11	13	343	618	347	17	5	11	15	24	10	6	5	7	2	9	1	8.04396	10.7791	11.1084	27.6131	15.6441	20.8824	17.3601	2.90166	28.218	19.1334	13.0279	11.8038	10.8398	4.93341	18.752	4.14368	6.49976	12.0987	7.8533	10.2499	6.76682
MrorC26_Group1.ver1.0.g007480.m01	Sec63-domain-containing protein							18	5	17	170	268	90	872	1266	933	81	39	51	93	73	35	56	49	99	30	66	17	113.765	51.3591	86.6453	171.201	47.5843	73.0884	80.4876	49.3282	263.368	187.507	95.538	177.057	65.0389	24.667	31.8784	234.809	158.358	83.7606	19.9652	20.9974	18.1943
MrorC26_Group1.ver1.0.g007490.m01	C-3 sterol dehydrogenase							1	2	4	1	10	4	125	365	200	17	8	9	2	4	1	0	2	9	1	17	3	10.3422	10.7791	17.7734	3.68174	2.60736	2.08824	14.2037	8.70498	0	7.65335	24.6083	5.90189	3.61327	9.86682	7.50079	1.38123	5.90888	3.72269	2.86199	6.05374	3.90018
MrorC26_Group1.ver1.0.g007500.m01	C-3 sterol dehydrogenase							10	2	13	11	32	39	1648	2222	2206	36	19	15	11	52	14	2	8	35	8	23	23	40.2198	22.8262	42.2118	20.2496	33.8956	29.2354	23.6728	66.7382	9.40601	30.6134	33.2935	47.2152	36.1327	9.86682	24.3776	15.1935	18.9084	36.2962	37.7325	36.8532	43.019
MrorC26_Group1.ver1.0.g007510.m01	elongation of very long chain fatty acids protein AAEL008004 [hypothetical protein Moror_13973]							1	0	6	9	6	7	756	505	678	10	3	1	12	4	4	3	3	4	2	6	4	4.59655	6.34062	6.66502	22.0904	2.60736	8.35296	1.57819	11.6066	14.109	11.48	8.68527	11.8038	3.61327	0	11.2512	12.431	3.54533	6.51471	17.3093	8.37573	13.2216
MrorC26_Group1.ver1.0.g007520.m01	putative major facilitator superfamily transporter							0	0	1	0	0	0	107	85	71	0	0	0	0	0	0	0	0	0	0	0	0	0	0	0	0	0	0	0	0	0	0	0	0	0	0	1.8752	0	0	0	2.44986	1.40978	1.38456
MrorC26_Group1.ver1.0.g007530.m01	cyclin binding protein							17	5	19	171	184	65	1346	1493	1035	113	23	68	36	24	16	45	37	51	21	38	12	58.606	71.649	51.0985	66.2713	15.6441	33.4118	107.317	34.8199	211.635	141.587	55.0067	123.94	61.4256	24.667	35.6288	236.19	108.723	60.4937	30.8179	24.7623	20.1834
MrorC26_Group1.ver1.0.g007540.m01	cytoplasmic protein							7	0	12	1	6	10	1177	1249	1291	31	5	7	1	11	6	0	3	16	1	9	3	18.3862	19.6559	11.1084	1.84087	7.17023	12.5294	11.0473	8.70498	0	11.48	13.0279	5.90189	25.2929	0	22.5024	1.38123	3.54533	9.30673	26.9485	20.7154	25.1757
MrorC26_Group1.ver1.0.g007550.m01	fungal chitosanase		Clstr_6883	Clstr_6883		Clstr_6883		0	0	0	0	3	1	74	38	61	2	0	0	0	0	0	0	0	0	0	0	0	0	1.26812	0	0	0	0	0	0	0	0	0	0	0	0	0	0	1.77266	0.930673	1.6943	0.630253	1.18956
MrorC26_Group1.ver1.0.g007560.m01	predicted protein [hypothetical protein Moror_13978]							39	11	31	70	136	77	2699	3823	3014	78	19	29	63	155	35	21	19	53	18	41	52	60.9043	49.4569	42.2118	115.975	101.035	73.0884	45.7675	150.886	98.7631	72.7068	59.3494	106.234	140.918	54.2675	58.1311	96.6859	80.3607	71.6618	61.7961	63.4067	58.7757
MrorC26_Group1.ver1.0.g007570.m01	expressed protein [hypothetical protein Moror_13979]							52	11	43	79	371	163	5786	6690	5661	198	40	57	223	174	53	82	50	129	27	102	39	148.239	125.544	88.867	410.514	113.42	110.677	89.9567	113.165	385.646	191.334	147.65	159.351	187.89	54.2675	80.6335	109.117	219.219	151.7	132.476	110.958	110.395
MrorC26_Group1.ver1.0.g007580.m01	kinase-like protein							11	4	6	13	28	4	43	214	124	28	9	19	10	15	8	0	10	14	1	7	2	16.0879	17.7537	19.9951	18.4087	9.77759	16.7059	29.9856	5.80332	0	38.2668	10.1328	5.90189	39.746	19.7336	11.2512	17.9559	16.5449	3.72269	0.984524	3.54932	2.41811
MrorC26_Group1.ver1.0.g007590.m01	cytoplasmic protein							10	5	13	23	36	24	1027	1000	1126	71	29	28	17	53	23	3	6	29	7	25	4	33.325	45.0184	64.4286	31.2948	34.5475	48.0295	44.1893	11.6066	14.109	22.9601	36.1886	41.3133	36.1327	24.667	24.3776	31.7682	21.272	22.3361	23.5141	16.5856	21.958
MrorC26_Group1.ver1.0.g007600.m01	concanavalin A-like lectin/glucanase		Clstr_6122	Clstr_6122				1	5	2	2	51	24	1762	2481	2143	7	6	6	1	10	5	0	11	9	2	10	11	10.3422	4.43844	13.33	1.84087	6.51839	10.4412	9.46913	31.9183	0	42.0934	14.4755	11.8038	3.61327	24.667	3.7504	2.76245	30.1353	22.3361	40.3426	41.1489	41.7904
MrorC26_Group1.ver1.0.g007610.m01	acyl-CoA N-acyltransferase							2	1	5	46	30	16	981	1102	1425	12	0	6	0	5	8	0	15	5	4	5	4	5.74569	7.60875	0	0	3.2592	16.7059	9.46913	11.6066	0	57.4001	7.23773	23.6076	7.22654	4.93341	9.37599	63.5364	17.7266	14.8908	22.4609	18.2773	27.7888
MrorC26_Group1.ver1.0.g007620.m01	acyl-CoA N-acyltransferase							0	0	0	0	0	2	511	269	426	0	2	0	1	0	0	0	0	0	0	0	0	0	0	4.44335	1.84087	0	0	0	0	0	0	0	0	0	0	0	0	0	1.86135	11.6998	4.46152	8.30739
MrorC26_Group1.ver1.0.g007630.m01	acyl-CoA N-acyltransferase							43	24	43	42	99	101	4760	10468	7652	101	77	55	48	170	52	8	13	77	13	67	100	88.4836	64.0403	171.069	88.3618	110.813	108.589	86.8004	290.166	37.624	49.7468	96.9856	76.7246	155.371	118.402	80.6335	58.0115	58.4979	93.998	108.985	173.618	149.221
MrorC26_Group1.ver1.0.g007640.m01	40s ribosomal protein s19							102	56	138	71	209	172	7954	19930	11627	255	167	167	93	431	149	13	45	176	43	113	198	202.248	161.686	371.02	171.201	280.943	311.148	263.557	574.529	61.1391	172.2	163.573	253.781	368.554	276.271	258.777	98.0671	123.496	160.076	182.114	330.551	226.737
MrorC26_Group1.ver1.0.g007650.m01	P-loop containing nucleoside triphosphate hydrolase protein							14	12	29	269	479	157	855	1193	661	81	19	29	5	66	22	1	31	124	31	134	5	142.493	51.3591	42.2118	9.20435	43.0214	45.9413	45.7675	14.5083	4.703	118.627	193.971	182.959	50.5858	59.2009	54.3807	371.55	283.035	146.116	19.576	19.7866	12.8901
MrorC26_Group1.ver1.0.g007660.m01	Cofilin/tropomyosin-type actin-binding protein [hypothetical protein Moror_13989]							8	3	23	140	159	40	533	721	629	59	8	24	7	22	12	5	21	36	10	32	7	41.3689	37.4097	17.7734	12.8861	14.3405	25.0589	37.8765	20.3116	23.515	80.3602	46.3215	59.0189	28.9062	14.8002	43.1296	193.372	93.9511	37.2269	12.2035	11.9582	12.2661
MrorC26_Group1.ver1.0.g007670.m01	pyruvate decarboxylase							8	2	5	5077	3006	701	6002	10850	5530	374	1	8	11	15	11	48	96	163	396	872	177	187.309	237.139	2.22167	20.2496	9.77759	22.9706	12.6255	513.594	225.744	367.361	1262.26	2337.15	28.9062	9.86682	9.37599	7012.49	1776.21	652.402	137.421	179.954	107.84
MrorC26_Group1.ver1.0.g007680.m01	CK1/CK1 protein kinase							6	7	15	87	38	30	798	1616	895	18	13	14	3	27	9	2	0	17	5	15	16	19.5353	11.4131	28.8818	5.52261	17.5997	18.7942	22.0946	46.4266	9.40601	0	21.7132	29.5095	21.6796	34.5339	28.128	120.167	22.4537	27.9202	18.2709	26.8023	17.4533
MrorC26_Group1.ver1.0.g007690.m01	delta-12 fatty acid desaturase							207	100	308	207	708	387	33743	48029	42468	630	263	389	305	552	146	30	56	468	63	285	257	537.796	399.459	584.3	561.465	359.815	304.883	613.915	745.727	141.09	214.294	412.551	371.819	747.947	493.341	577.561	285.914	418.348	360.17	772.577	796.59	828.165
MrorC26_Group1.ver1.0.g007700.m01	f-box domain protein [hypothetical protein Moror_13993]							4	4	9	10	62	50	638	1215	669	26	17	26	36	27	18	17	2	36	7	29	17	41.3689	16.4856	37.7685	66.2713	17.5997	37.5883	41.0329	49.3282	79.9511	7.65335	41.9788	41.3133	14.4531	19.7336	16.8768	13.8123	36.635	46.5336	14.6076	20.1515	13.0461
MrorC26_Group1.ver1.0.g007710.m01	adenylate cyclase type 7-like							0	0	1	0	2	3	10	39	29	1	0	1	0	0	0	1	0	1	0	0	0	1.14914	0.634062	0	0	0	0	1.57819	0	4.703	0	0	0	0	0	1.8752	0	1.18178	2.79202	0.228959	0.646838	0.565526
MrorC26_Group1.ver1.0.g007720.m01	2-nitropropane dioxygenase							9	6	18	167	166	82	6811	6114	7504	44	6	21	10	95	18	2	31	35	11	42	11	40.2198	27.8987	13.33	18.4087	61.9247	37.5883	33.142	31.9183	9.40601	118.627	60.7969	64.9208	32.5194	29.6005	33.7536	230.665	98.0873	76.3152	155.944	101.404	146.335
MrorC26_Group1.ver1.0.g007730.m01	peroxiredoxin Q							15	17	23	980	750	95	3803	2991	2416	93	28	34	35	68	17	3	12	45	9	38	44	51.7112	58.9678	62.2069	64.4305	44.3251	35.5001	53.6584	127.673	14.109	45.9201	55.0067	53.117	54.1991	83.868	43.1296	1353.6	443.166	88.4139	87.0731	49.6075	47.1142
MrorC26_Group1.ver1.0.g007740.m01	carbohydrate esterase family 1 protein							0	0	0	6	6	0	53	20	27	0	0	0	1	0	0	0	0	1	0	0	0	1.14914	0	0	1.84087	0	0	0	0	0	0	0	0	0	0	0	8.28736	3.54533	0	1.21348	0.331712	0.526525
MrorC26_Group1.ver1.0.g007750.m01	mitochondrial import inner membrane translocase subunit tim9							6	1	5	2	17	21	5986	7093	7927	26	9	5	40	34	3	11	1	6	2	16	9	6.89482	16.4856	19.9951	73.6348	22.1625	6.26472	7.89094	26.1149	51.733	3.82668	23.1607	11.8038	21.6796	4.93341	9.37599	2.76245	10.0451	19.5441	137.055	117.642	154.584
MrorC26_Group1.ver1.0.g007760.m01	3-deoxy-7-phosphoheptulonate synthase							42	35	100	81	190	157	6331	10962	7917	173	62	112	105	159	49	18	16	148	21	99	67	170.072	109.693	137.744	193.291	103.642	102.324	176.757	194.411	84.6541	61.2268	143.307	123.94	151.757	172.669	187.52	111.879	112.269	146.116	144.954	181.811	154.389
MrorC26_Group1.ver1.0.g007770.m01	Metallo-hydrolase/oxidoreductase							5	0	6	2	27	28	1386	1706	1356	13	7	6	6	19	2	1	5	9	2	12	8	10.3422	8.24281	15.5517	11.0452	12.3849	4.17648	9.46913	23.2133	4.703	19.1334	17.3705	11.8038	18.0664	0	11.2512	2.76245	15.954	26.0588	31.7337	28.295	26.4432
MrorC26_Group1.ver1.0.g007780.m01	GTPase-activating protein GYP2							6	1	0	5	36	15	1818	2005	1501	35	19	14	5	37	6	1	2	3	6	8	8	3.44741	22.1922	42.2118	9.20435	24.1181	12.5294	22.0946	23.2133	4.703	7.65335	11.5804	35.4114	21.6796	4.93341	0	6.90613	21.272	13.9601	41.6248	33.2541	29.2709
MrorC26_Group1.ver1.0.g007790.m01	MFS general substrate transporter							0	3	10	3	22	6	243	453	195	12	5	15	0	20	7	0	2	11	2	5	3	12.6405	7.60875	11.1084	0	13.0368	14.6177	23.6728	8.70498	0	7.65335	7.23773	11.8038	0	14.8002	18.752	4.14368	12.9995	5.58404	5.56371	7.51327	3.80268
MrorC26_Group1.ver1.0.g007800.m01	MFS general substrate transporter							1	4	8	44	55	34	996	1187	1308	25	7	17	12	55	7	9	33	27	7	37	7	31.0267	15.8516	15.5517	22.0904	35.8512	14.6177	26.8292	20.3116	42.327	126.28	53.5592	41.3133	3.61327	19.7336	15.0016	60.774	32.4988	31.6429	22.8043	19.6871	25.5072
MrorC26_Group1.ver1.0.g007810.m01	MFS general substrate transporter							1	0	0	13	16	7	16	48	25	4	3	1	0	0	0	4	7	9	1	13	0	10.3422	2.53625	6.66502	0	0	0	1.57819	0	18.812	26.7867	18.8181	5.90189	3.61327	0	0	17.9559	9.4542	6.51471	0.366335	0.796109	0.487523
MrorC26_Group1.ver1.0.g007820.m01	sterol 3-beta-glucosyltransferase							19	8	17	102	194	116	1668	2620	1818	107	16	17	155	74	30	158	47	87	18	105	13	99.9749	67.8447	35.5468	285.335	48.2361	62.6472	26.8292	37.7216	743.075	179.854	151.992	106.234	68.6521	39.4673	31.8784	140.885	114.632	107.958	38.1904	43.4543	35.4527
MrorC26_Group1.ver1.0.g007830.m01	regulator of G protein signaling superfamily protein							3	3	3	23	117	17	385	1082	555	4	0	4	0	0	6	0	2	13	4	3	1	14.9388	2.53625	0	0	0	12.5294	6.31275	2.90166	0	7.65335	4.34264	23.6076	10.8398	14.8002	5.62559	31.7682	69.1339	15.8214	8.81492	17.9456	10.823
MrorC26_Group1.ver1.0.g007840.m01	Metallo-dependent hydrolase							12	17	17	9	39	30	922	1295	920	70	24	30	10	77	24	3	5	28	9	23	5	32.1758	44.3844	53.3202	18.4087	50.1916	50.1178	47.3457	14.5083	14.109	19.1334	33.2935	53.117	43.3593	83.868	31.8784	12.431	23.0446	27.9202	21.11	21.4783	17.9408
MrorC26_Group1.ver1.0.g007850.m01	dienelactone hydrolase endo-1,3,1,4-beta-D-glucanase							1	4	5	46	26	16	1577	2077	1697	7	5	13	3	9	2	1	1	7	3	4	7	8.04396	4.43844	11.1084	5.52261	5.86655	4.17648	20.5165	20.3116	4.703	3.82668	5.79018	17.7057	3.61327	19.7336	9.37599	63.5364	15.3631	14.8908	36.1068	34.4483	33.093
MrorC26_Group1.ver1.0.g007860.m01	Tcp11-domain-containing protein							3	2	2	9	62	13	352	262	511	19	2	6	0	5	8	0	10	17	14	17	9	19.5353	12.0472	4.44335	0	3.2592	16.7059	9.46913	26.1149	0	38.2668	24.6083	82.6265	10.8398	9.86682	3.7504	12.431	36.635	12.0987	8.05936	4.34543	9.96496
MrorC26_Group1.ver1.0.g007870.m01	V-type ATPase							33	27	67	142	176	105	3881	5301	3523	181	65	89	63	180	66	26	45	101	23	66	44	116.063	114.765	144.409	115.975	117.331	137.824	140.459	127.673	122.278	172.2	95.538	135.744	119.238	133.202	125.638	196.134	103.996	97.7207	88.859	87.9202	68.7017
MrorC26_Group1.ver1.0.g007880.m01	TBCD protein							4	6	16	35	44	33	2552	2006	2641	38	17	22	8	26	12	0	15	40	4	18	13	45.9655	24.0944	37.7685	14.727	16.9478	25.0589	34.7201	37.7216	0	57.4001	26.0558	23.6076	14.4531	29.6005	30.0032	48.3429	25.9991	30.7122	58.4304	33.2707	51.5019
MrorC26_Group1.ver1.0.g007890.m01	Bud-site selection protein							6	13	18	16	41	16	5261	6904	5632	40	9	14	12	61	2	1	4	22	7	17	9	25.281	25.3625	19.9951	22.0904	39.7622	4.17648	22.0946	26.1149	4.703	15.3067	24.6083	41.3133	21.6796	64.1343	33.7536	22.0996	24.2264	14.8908	120.455	114.507	109.829
MrorC26_Group1.ver1.0.g007900.m01	DNA-directed RNA polymerase II subunit RPB1							1	1	5	5	11	1	880	1504	968	10	1	7	3	7	1	0	0	3	0	3	4	3.44741	6.34062	2.22167	5.52261	4.56288	2.08824	11.0473	11.6066	0	0	4.34264	0	3.61327	4.93341	9.37599	6.90613	6.49976	0.930673	20.1484	24.9447	18.8769
MrorC26_Group1.ver1.0.g007910.m01	proteophosphoglycan ppg4							12	8	15	15	49	49	2452	2643	2382	68	7	15	28	83	11	16	10	33	9	22	9	37.9215	43.1162	15.5517	51.5444	54.1027	22.9706	23.6728	26.1149	75.2481	38.2668	31.846	53.117	43.3593	39.4673	28.128	20.7184	28.9535	45.603	56.1408	43.8357	46.4512
MrorC26_Group1.ver1.0.g007920.m01	general substrate transporter							4	1	0	8	46	12	1711	2937	1920	4	2	1	0	9	0	12	20	28	4	36	6	32.1758	2.53625	4.44335	0	5.86655	0	1.57819	17.41	56.436	76.5335	52.1116	23.6076	14.4531	4.93341	0	11.0498	27.1808	11.1681	39.1749	48.7119	37.4417
MrorC26_Group1.ver1.0.g007930.m01	PP2C-domain-containing protein							48	26	68	190	231	108	2499	4587	3180	165	77	64	95	172	50	56	38	98	14	114	38	112.615	104.62	171.069	174.883	112.116	104.412	101.004	110.263	263.368	145.414	165.02	82.6265	173.437	128.269	127.513	262.433	136.495	100.513	57.2169	76.0781	62.0129
MrorC26_Group1.ver1.0.g007940.m01	tumor antigen cml66-l							0	5	6	14	31	21	673	1165	711	32	8	15	6	42	6	1	2	22	2	11	4	25.281	20.29	17.7734	11.0452	27.3773	12.5294	23.6728	11.6066	4.703	7.65335	15.923	11.8038	0	24.667	11.2512	19.3372	18.3175	19.5441	15.4089	19.3222	13.8651
MrorC26_Group1.ver1.0.g007950.m01	2-oxoglutarate dehydrogenase E1 component, mitochondrial precursor							0	0	1	2	6	10	155	242	180	4	3	4	0	0	4	0	0	5	3	1	1	5.74569	2.53625	6.66502	0	0	8.35296	6.31275	2.90166	0	0	1.44755	17.7057	0	0	1.8752	2.76245	3.54533	9.30673	3.54887	4.01371	3.51016
MrorC26_Group1.ver1.0.g007960.m01	CRAL/TRIO domain-containing protein							4	5	11	20	57	51	1465	2323	1614	52	10	23	28	55	14	31	9	17	7	34	22	19.5353	32.9712	22.2167	51.5444	35.8512	29.2354	36.2983	63.8365	145.793	34.4401	49.2166	41.3133	14.4531	24.667	20.6272	27.6245	33.6806	47.4643	33.5425	38.5283	31.4745
MrorC26_Group1.ver1.0.g007970.m01	mucin-15 precursor							0	0	2	0	8	17	164	162	212	8	4	5	1	3	1	16	0	10	0	3	3	11.4914	5.0725	8.8867	1.84087	1.95552	2.08824	7.89094	8.70498	75.2481	0	4.34264	0	0	0	3.7504	0	4.7271	15.8214	3.75493	2.68687	4.13419
MrorC26_Group1.ver1.0.g007980.m01	predicted protein [hypothetical protein Moror_14017]							2	0	0	20	17	16	1342	2528	3157	4	0	1	154	0	2	14	26	0	0	2	1	0	2.53625	0	283.494	0	4.17648	1.57819	2.90166	65.8421	99.4936	2.89509	0	7.22654	0	0	27.6245	10.0451	14.8908	30.7263	41.9284	61.5644
MrorC26_Group1.ver1.0.g007990.m01	2-epi-5-epi-valiolone synthase [hypothetical protein Moror_14017]							0	0	1	4	5	5	189	290	391	1	0	0	22	0	1	6	11	2	0	3	0	2.29827	0.634062	0	40.4991	0	2.08824	0	0	28.218	42.0934	4.34264	0	0	0	1.8752	5.52491	2.95444	4.65336	4.32733	4.80982	7.62486
MrorC26_Group1.ver1.0.g008000.m01	nucleic acid-binding protein							39	33	60	19	96	64	3160	6323	4147	205	69	48	67	213	74	18	21	73	13	62	35	83.887	129.983	153.296	123.338	138.842	154.53	75.7531	101.558	84.6541	80.3602	89.7478	76.7246	140.918	162.803	112.512	26.2433	56.7252	59.5631	72.3511	104.871	80.8703
MrorC26_Group1.ver1.0.g008010.m01	Clavaminate synthase-like protein							4	15	37	15	80	54	3597	4956	4655	43	19	36	20	91	26	4	8	46	4	24	12	52.8603	27.2647	42.2118	36.8174	59.3174	54.2943	56.8148	34.8199	18.812	30.6134	34.7411	23.6076	14.4531	74.0011	69.3823	20.7184	47.271	50.2563	82.3566	82.1982	90.7767
MrorC26_Group1.ver1.0.g008020.m01	HSP20-like chaperone							8	1	6	4831	7882	1823	1157	825	1580	4	0	6	29	2	3	58	229	754	194	709	66	866.45	2.53625	0	53.3852	1.30368	6.26472	9.46913	191.51	272.774	876.309	1026.31	1144.97	28.9062	4.93341	11.2512	6672.71	4657.38	1696.62	26.4906	13.6831	30.8114
MrorC26_Group1.ver1.0.g008030.m01	zinc knuckle family protein [hypothetical protein Moror_14021]							10	6	17	56	74	27	5757	6633	6147	34	15	14	22	55	12	4	10	19	10	17	14	21.8336	21.5581	33.3251	40.4991	35.8512	25.0589	22.0946	40.6232	18.812	38.2668	24.6083	59.0189	36.1327	29.6005	31.8784	77.3487	43.7257	25.1282	131.812	110.012	119.872
MrorC26_Group1.ver1.0.g008040.m01	V-type ATPase							12	8	25	121	132	79	12878	9239	10888	69	15	24	41	72	15	17	20	45	4	39	15	51.7112	43.7503	33.3251	75.4757	46.9324	31.3236	37.8765	43.5249	79.9511	76.5335	56.4543	23.6076	43.3593	39.4673	46.88	167.128	77.9972	73.5232	294.853	153.234	212.326
MrorC26_Group1.ver1.0.g008050.m01	ribosomal protein L6							15	17	43	27	55	52	12345	14895	13814	68	36	32	30	133	26	1	4	27	8	28	23	31.0267	43.1162	79.9803	55.2261	86.6946	54.2943	50.502	66.7382	4.703	15.3067	40.5313	47.2152	54.1991	83.868	80.6335	37.2931	32.4988	48.395	282.65	247.042	269.386
MrorC26_Group1.ver1.0.g008060.m01	saga complex component							11	6	9	6	39	29	839	1237	867	56	13	22	2	59	15	2	10	20	2	23	9	22.9827	35.5075	28.8818	3.68174	38.4585	31.3236	34.7201	26.1149	9.40601	38.2668	33.2935	11.8038	39.746	29.6005	16.8768	8.28736	23.0446	26.9895	19.2097	20.5164	16.9073
MrorC26_Group1.ver1.0.g008070.m01	translin							8	12	20	9	25	40	1708	2015	1913	65	24	17	74	49	13	20	5	19	5	26	3	21.8336	41.2141	53.3202	136.224	31.9401	27.1471	26.8292	8.70498	94.0601	19.1334	37.6362	29.5095	28.9062	59.2009	37.504	12.431	14.7722	37.2269	39.1062	33.42	37.3052
MrorC26_Group1.ver1.0.g008080.m01	helicase sen1							13	0	13	10	29	26	176	181	135	33	18	19	35	47	12	16	4	37	6	22	4	42.5181	20.9241	39.9901	64.4305	30.6364	25.0589	29.9856	11.6066	75.2481	15.3067	31.846	35.4114	46.9725	0	24.3776	13.8123	17.1357	24.1975	4.02968	3.00199	2.63262
MrorC26_Group1.ver1.0.g008090.m01	P-loop containing nucleoside triphosphate hydrolase protein							10	1	7	8	45	25	598	833	838	33	4	27	6	34	11	3	5	26	5	35	7	29.8776	20.9241	8.8867	11.0452	22.1625	22.9706	42.6111	20.3116	14.109	19.1334	50.6641	29.5095	36.1327	4.93341	13.1264	11.0498	26.5899	23.2668	13.6918	13.8158	16.3418
MrorC26_Group1.ver1.0.g008100.m01	No description [hypothetical protein Moror_14028]		Clstr_5989					3	3	5	6	49	25	4401	3618	5097	17	7	6	10	33	10	9	27	19	2	16	13	21.8336	10.7791	15.5517	18.4087	21.5107	20.8824	9.46913	37.7216	42.327	103.32	23.1607	11.8038	10.8398	14.8002	9.37599	8.28736	28.9535	23.2668	100.765	60.0067	99.3961
MrorC26_Group1.ver1.0.g008110.m01	TKL protein kinase [hypothetical protein Moror_14029]							284	291	860	117	530	689	6551	9847	7864	1713	547	802	651	1801	518	112	40	881	98	550	50	1012.39	1086.15	1215.26	1198.41	1173.96	1081.71	1265.71	145.083	526.736	153.067	796.15	578.386	1026.17	1435.62	1612.67	161.604	313.17	641.234	149.991	163.318	153.355
MrorC26_Group1.ver1.0.g008120.m01	ATPase V0 complex subunit D							33	21	42	86	143	78	6586	6275	6442	96	35	43	29	160	29	7	16	61	14	44	30	70.0974	60.87	77.7586	53.3852	104.294	60.559	67.8621	87.0498	32.921	61.2268	63.692	82.6265	119.238	103.602	78.7583	118.785	84.4969	72.5925	150.792	104.075	125.625
MrorC26_Group1.ver1.0.g008130.m01	MFS general substrate transporter							2	15	53	1	96	87	454	643	788	11	2	8	1	50	11	3	2	21	15	13	12	24.1319	6.97469	4.44335	1.84087	32.592	22.9706	12.6255	34.8199	14.109	7.65335	18.8181	88.5284	7.22654	74.0011	99.3855	1.38123	56.7252	80.9685	10.3947	10.6645	15.3667
MrorC26_Group1.ver1.0.g008140.m01	predicted protein [hypothetical protein Moror_14032]							18	5	15	49	69	52	1315	1923	1635	45	22	38	9	35	14	24	21	39	9	24	4	44.8164	28.5328	48.8768	16.5678	22.8144	29.2354	59.9712	11.6066	112.872	80.3602	34.7411	53.117	65.0389	24.667	28.128	67.6801	40.7712	48.395	30.1081	31.8941	31.884
MrorC26_Group1.ver1.0.g008150.m01	squalene/phytoene synthase [hypothetical protein Moror_14033]							6	5	8	48	52	33	3236	4049	3407	45	8	5	21	19	15	10	10	11	5	25	13	12.6405	28.5328	17.7734	38.6583	12.3849	31.3236	7.89094	37.7216	47.03	38.2668	36.1886	29.5095	21.6796	24.667	15.0016	66.2989	30.7262	30.7122	74.0912	67.1551	66.4396
MrorC26_Group1.ver1.0.g008160.m01	dna replication complex gins protein psf1							4	2	7	60	55	19	659	1326	780	40	10	8	3	21	2	0	5	6	1	7	8	6.89482	25.3625	22.2167	5.52261	13.6886	4.17648	12.6255	23.2133	0	19.1334	10.1328	5.90189	14.4531	9.86682	13.1264	82.8736	32.4988	17.6828	15.0884	21.9925	15.2107
MrorC26_Group1.ver1.0.g008170.m01	toxin 1							0	2	1	0	3	2	125	90	161	1	0	1	0	1	0	1	2	2	0	1	0	2.29827	0.634062	0	0	0.651839	0	1.57819	0	4.703	7.65335	1.44755	0	0	9.86682	1.8752	0	1.77266	1.86135	2.86199	1.4927	3.13965
MrorC26_Group1.ver1.0.g008180.m01	No description [hypothetical protein Moror_4126]							1	0	2	0	0	1	75	135	122	0	0	0	0	0	1	0	0	0	0	1	1	0	0	0	0	0	2.08824	0	2.90166	0	0	1.44755	0	3.61327	0	3.7504	0	0	0.930673	1.71719	2.23906	2.37911
MrorC26_Group1.ver1.0.g008190.m01	heat shock							8	7	19	14	27	37	1804	2567	1961	38	15	7	27	41	12	3	0	17	4	13	5	19.5353	24.0944	33.3251	49.7035	26.7254	25.0589	11.0473	14.5083	14.109	0	18.8181	23.6076	28.9062	34.5339	35.6288	19.3372	15.954	34.4349	41.3042	42.5752	38.2413
MrorC26_Group1.ver1.0.g008200.m01	MRP-L47-domain-containing protein							25	12	34	30	96	47	5755	7037	5764	83	21	21	33	131	27	19	9	37	6	40	44	42.5181	52.6272	46.6552	60.7487	85.3909	56.3825	33.142	127.673	89.3571	34.4401	57.9018	35.4114	90.3318	59.2009	63.7567	41.4368	56.7252	43.7416	131.766	116.713	112.403
MrorC26_Group1.ver1.0.g008210.m01	expressed protein [hypothetical protein Moror_14037]							0	0	2	4	10	12	787	745	960	8	1	1	14	2	1	2	2	4	0	1	1	4.59655	5.0725	2.22167	25.7722	1.30368	2.08824	1.57819	2.90166	9.40601	7.65335	1.44755	0	0	0	3.7504	5.52491	5.90888	11.1681	18.0191	12.3563	18.7209
MrorC26_Group1.ver1.0.g008220.m01	dna repair protein rad50							15	5	9	11	31	11	3955	4065	4272	33	17	20	25	35	17	14	6	22	2	30	20	25.281	20.9241	37.7685	46.0218	22.8144	35.5001	31.5638	58.0332	65.8421	22.9601	43.4264	11.8038	54.1991	24.667	16.8768	15.1935	18.3175	10.2374	90.5533	67.4204	83.3079
MrorC26_Group1.ver1.0.g008230.m01	nonribosomal peptide synthetase 12							3	3	11	6	24	8	538	855	946	22	13	21	2	27	8	4	25	23	7	12	30	26.4302	13.9494	28.8818	3.68174	17.5997	16.7059	33.142	87.0498	18.812	95.6669	17.3705	41.3133	10.8398	14.8002	20.6272	8.28736	14.1813	7.44538	12.318	14.1807	18.4479
MrorC26_Group1.ver1.0.g008240.m01	isocitrate lyase							0	0	0	0	2	0	48	19	19	1	0	0	0	0	0	0	0	0	0	0	0	0	0.634062	0	0	0	0	0	0	0	0	0	0	0	0	0	0	1.18178	0	1.099	0.315126	0.370517
MrorC26_Group1.ver1.0.g008250.m01	secretory phospholipase A2 receptor [hypothetical protein Moror_14040]							0	0	1	0	2	2	42	26	24	0	0	0	0	0	0	0	0	0	0	0	0	0	0	0	0	0	0	0	0	0	0	0	0	0	0	1.8752	0	1.18178	1.86135	0.961628	0.431225	0.468022
MrorC26_Group1.ver1.0.g008260.m01	tail fibers protein							0	0	0	0	0	0	0	0	16	0	0	0	0	0	0	0	0	0	0	0	0	0	0	0	0	0	0	0	0	0	0	0	0	0	0	0	0	0	0	0	0	0.312015
MrorC26_Group1.ver1.0.g008270.m01	tyrosine-protein kinase JAK2-like [hypothetical protein Moror_15494]							0	0	0	0	0	0	0	0	0	0	0	0	0	0	0	0	0	0	0	0	0	0	0	0	0	0	0	0	0	0	0	0	0	0	0	0	0	0	0	0	0	0
MrorC26_Group1.ver1.0.g008280.m01	reverse transcriptase-rnase h-integrase							0	0	0	0	0	0	0	0	0	0	0	0	0	0	0	0	0	0	0	0	0	0	0	0	0	0	0	0	0	0	0	0	0	0	0	0	0	0	0	0	0	0
MrorC26_Group1.ver1.0.g008290.m01	reverse transcriptase-rnase h-integrase [hypothetical protein Moror_5234]							0	0	0	0	0	0	0	0	0	0	0	0	0	0	0	0	0	0	0	0	0	0	0	0	0	0	0	0	0	0	0	0	0	0	0	0	0	0	0	0	0	0
MrorC26_Group1.ver1.0.g008300.m01	reverse transcriptase-rnase h-integrase							0	0	0	0	0	0	0	0	0	0	0	0	0	0	0	0	0	0	0	0	0	0	0	0	0	0	0	0	0	0	0	0	0	0	0	0	0	0	0	0	0	0
MrorC26_Group1.ver1.0.g008310.m01	reverse transcriptase-rnase h-integrase							0	0	0	0	0	0	0	0	0	0	0	0	0	0	0	0	0	0	0	0	0	0	0	0	0	0	0	0	0	0	0	0	0	0	0	0	0	0	0	0	0	0
MrorC26_Group1.ver1.0.g008320.m01	reverse transcriptase-rnase h-integrase							0	0	0	0	0	0	0	0	0	0	0	0	0	0	0	0	0	0	0	0	0	0	0	0	0	0	0	0	0	0	0	0	0	0	0	0	0	0	0	0	0	0
MrorC26_Group1.ver1.0.g008330.m01	reverse transcriptase-rnase h-integrase							0	0	0	0	0	0	0	0	0	0	0	0	0	0	0	0	0	0	0	0	0	0	0	0	0	0	0	0	0	0	0	0	0	0	0	0	0	0	0	0	0	0
MrorC26_Group1.ver1.0.g008340.m01	reverse transcriptase-rnase h-integrase							0	0	0	0	0	0	0	0	0	0	0	0	0	0	0	0	0	0	0	0	0	0	0	0	0	0	0	0	0	0	0	0	0	0	0	0	0	0	0	0	0	0
MrorC26_Group1.ver1.0.g008350.m01	pro-pol protein							0	0	0	0	0	0	0	0	0	0	0	0	0	0	0	0	0	0	0	0	0	0	0	0	0	0	0	0	0	0	0	0	0	0	0	0	0	0	0	0	0	0
MrorC26_Group1.ver1.0.g008360.m01	reverse transcriptase-rnase h-integrase							0	0	0	0	0	0	0	0	0	0	0	0	0	0	0	0	0	0	0	0	0	0	0	0	0	0	0	0	0	0	0	0	0	0	0	0	0	0	0	0	0	0
MrorC26_Group1.ver1.0.g008370.m01	isoleucyl-tRNA synthetase							0	0	0	0	0	0	0	0	0	0	0	0	0	0	0	0	0	0	0	0	0	0	0	0	0	0	0	0	0	0	0	0	0	0	0	0	0	0	0	0	0	0
MrorC26_Group1.ver1.0.g008380.m01	reverse transcriptase-rnase h-integrase							0	0	0	0	0	0	0	0	0	0	0	0	0	0	0	0	0	0	0	0	0	0	0	0	0	0	0	0	0	0	0	0	0	0	0	0	0	0	0	0	0	0
MrorC26_Group1.ver1.0.g008390.m01	No description		Clstr_9512					0	0	0	0	0	0	0	0	0	0	0	0	0	0	0	0	0	0	0	0	0	0	0	0	0	0	0	0	0	0	0	0	0	0	0	0	0	0	0	0	0	0
MrorC26_Group1.ver1.0.g008400.m01	reverse transcriptase-rnase h-integrase							0	0	0	0	0	0	0	0	0	0	0	0	0	0	0	0	0	0	0	0	0	0	0	0	0	0	0	0	0	0	0	0	0	0	0	0	0	0	0	0	0	0
MrorC26_Group1.ver1.0.g008410.m01	reverse transcriptase-rnase h-integrase							0	0	0	0	0	0	0	0	0	0	0	0	0	0	0	0	0	0	0	0	0	0	0	0	0	0	0	0	0	0	0	0	0	0	0	0	0	0	0	0	0	0
MrorC26_Group1.ver1.0.g008420.m01	reverse transcriptase-rnase h-integrase							0	0	0	0	0	0	0	0	0	0	0	0	0	0	0	0	0	0	0	0	0	0	0	0	0	0	0	0	0	0	0	0	0	0	0	0	0	0	0	0	0	0
MrorC26_Group1.ver1.0.g008430.m01	reverse transcriptase-rnase h-integrase							0	0	0	0	0	0	0	0	0	0	0	0	0	0	0	0	0	0	0	0	0	0	0	0	0	0	0	0	0	0	0	0	0	0	0	0	0	0	0	0	0	0
MrorC26_Group1.ver1.0.g008440.m01	reverse transcriptase-rnase h-integrase							0	0	0	0	0	0	0	0	0	0	0	0	0	0	0	0	0	0	0	0	0	0	0	0	0	0	0	0	0	0	0	0	0	0	0	0	0	0	0	0	0	0
MrorC26_Group1.ver1.0.g008450.m01	Pc12g03760 [hypothetical protein Moror_5699]							0	0	0	0	0	0	0	0	0	0	0	0	0	0	0	0	0	0	0	0	0	0	0	0	0	0	0	0	0	0	0	0	0	0	0	0	0	0	0	0	0	0
MrorC26_Group1.ver1.0.g008460.m01	transposable element- crypton-Cn1 [hypothetical protein Moror_5700, partial]							0	0	0	0	0	0	0	0	0	0	0	0	0	0	0	0	0	0	0	0	0	0	0	0	0	0	0	0	0	0	0	0	0	0	0	0	0	0	0	0	0	0
MrorC26_Group1.ver1.0.g008470.m01	tyrosine-protein kinase BAZ1B							1	0	0	0	0	0	20	23	18	0	1	0	0	1	0	1	0	0	0	0	0	0	0	2.22167	0	0.651839	0	0	0	4.703	0	0	0	3.61327	0	0	0	0	0	0.457918	0.381469	0.351016
MrorC26_Group1.ver1.0.g008480.m01	MRG/MORF4L-binding protein [hypothetical protein Moror_11838]							7	3	2	5	7	12	633	758	728	28	7	10	5	8	5	4	4	7	3	1	4	8.04396	17.7537	15.5517	9.20435	5.21471	10.4412	15.7819	11.6066	18.812	15.3067	1.44755	17.7057	25.2929	14.8002	3.7504	6.90613	4.13621	11.1681	14.4931	12.5719	14.1967
MrorC26_Group1.ver1.0.g008490.m01	Mmp37-domain-containing protein							25	22	40	184	233	144	4570	5374	4925	125	29	70	43	101	39	30	21	117	21	70	31	134.449	79.2578	64.4286	79.1574	65.8358	81.4414	110.473	89.9515	141.09	80.3602	101.328	123.94	90.3318	108.535	75.0079	254.146	137.677	134.017	104.634	89.131	96.042
MrorC26_Group1.ver1.0.g008500.m01	ubiquitin conjugation factor E4							15	7	35	100	165	59	3301	2819	2824	113	42	45	19	97	37	10	27	64	13	30	26	73.5448	71.649	93.3103	34.9765	63.2284	77.2649	71.0185	75.4432	47.03	103.32	43.4264	76.7246	54.1991	34.5339	65.6319	138.123	97.4965	54.9097	75.5794	46.7548	55.0706
MrorC26_Group1.ver1.0.g008510.m01	phosphoglycerate mutase-like protein							3	14	30	21	20	15	4484	4422	5075	28	1	8	10	45	13	5	0	14	1	9	5	16.0879	17.7537	2.22167	18.4087	29.3328	27.1471	12.6255	14.5083	23.515	0	13.0279	5.90189	10.8398	69.0677	56.2559	29.0058	11.8178	13.9601	102.665	73.3415	98.9671
MrorC26_Group1.ver1.0.g008520.m01	sec14 cytosolic factor							3	4	12	76	131	46	1256	1790	1326	42	12	18	15	65	9	9	19	32	5	30	6	36.7724	26.6306	26.6601	27.6131	42.3696	18.7942	28.4074	17.41	42.327	72.7068	43.4264	29.5095	10.8398	19.7336	22.5024	104.973	77.4063	42.811	28.7573	29.6882	25.8582
MrorC26_Group1.ver1.0.g008530.m01	CRAL/TRIO domain-containing protein							2	5	5	9	27	24	3514	4090	3277	17	2	13	16	15	9	3	5	17	4	20	5	19.5353	10.7791	4.44335	29.4539	9.77759	18.7942	20.5165	14.5083	14.109	19.1334	28.9509	23.6076	7.22654	24.667	9.37599	12.431	15.954	22.3361	80.4562	67.8351	63.9045
MrorC26_Group1.ver1.0.g008540.m01	secreted protein [hypothetical protein Moror_11844]		Clstr_8414					0	0	5	1	4	2	57	86	99	0	0	0	2	0	0	0	0	3	0	3	0	3.44741	0	0	3.68174	0	0	0	0	0	0	4.34264	0	0	0	9.37599	1.38123	2.36355	1.86135	1.30507	1.42636	1.93059
MrorC26_Group1.ver1.0.g008550.m01	RIO1-domain-containing protein							4	7	17	3	46	23	639	1040	771	30	9	9	2	32	7	0	1	12	6	19	6	13.7896	19.0219	19.9951	3.68174	20.8589	14.6177	14.2037	17.41	0	3.82668	27.5034	35.4114	14.4531	34.5339	31.8784	4.14368	27.1808	21.4055	14.6305	17.249	15.0352
MrorC26_Group1.ver1.0.g008560.m01	dihydroxy-acid dehydratase							46	29	72	26	97	73	6726	17288	10546	151	59	96	8	174	32	1	29	60	24	75	56	68.9482	95.7434	131.079	14.727	113.42	66.8237	151.506	162.493	4.703	110.974	108.566	141.645	166.21	143.069	135.014	35.9119	57.3161	67.9391	153.998	286.732	205.657
MrorC26_Group1.ver1.0.g008570.m01	gtp binding protein							7	0	14	6	31	30	272	345	403	24	10	20	4	11	7	5	9	34	5	14	5	39.0707	15.2175	22.2167	7.36348	7.17023	14.6177	31.5638	14.5083	23.515	34.4401	20.2656	29.5095	25.2929	0	26.2528	8.28736	18.3175	27.9202	6.22769	5.72203	7.85887
MrorC26_Group1.ver1.0.g008580.m01	septin family p-loop gtpase							21	15	37	129	152	61	1198	1811	1133	77	14	54	30	85	38	8	18	74	20	51	24	85.0362	48.8228	31.1034	55.2261	55.4063	79.3531	85.2222	69.6398	37.624	68.8802	73.8248	118.038	75.8787	74.0011	69.3823	178.178	89.8149	56.771	27.4293	30.0365	22.0945
MrorC26_Group1.ver1.0.g008590.m01	chorismate mutase							11	17	30	4	44	43	2004	3225	2524	56	31	35	7	71	15	0	1	26	2	14	12	29.8776	35.5075	68.8719	12.8861	46.2806	31.3236	55.2366	34.8199	0	3.82668	20.2656	11.8038	39.746	83.868	56.2559	5.52491	25.9991	40.0189	45.8834	53.4885	49.2203
MrorC26_Group1.ver1.0.g008600.m01	receptor-type tyrosine-protein phosphatase beta precursor [hypothetical protein Moror_11850]							3	2	5	100	105	33	763	793	839	34	5	21	18	14	6	7	13	28	4	22	5	32.1758	21.5581	11.1084	33.1357	9.12575	12.5294	33.142	14.5083	32.921	49.7468	31.846	23.6076	10.8398	9.86682	9.37599	138.123	62.0432	30.7122	17.4696	13.1524	16.3613
MrorC26_Group1.ver1.0.g008610.m01	transcription initiation factor tfiid 55 kda subunit							7	3	27	14	36	21	931	1345	1029	34	12	16	5	25	15	1	2	21	3	21	7	24.1319	21.5581	26.6601	9.20435	16.296	31.3236	25.251	20.3116	4.703	7.65335	30.3985	17.7057	25.2929	14.8002	50.6304	19.3372	21.272	19.5441	21.3161	22.3076	20.0664
MrorC26_Group1.ver1.0.g008620.m01	No description							2	0	5	1	9	9	73	191	92	8	3	4	2	7	3	1	0	2	1	5	2	2.29827	5.0725	6.66502	3.68174	4.56288	6.26472	6.31275	5.80332	4.703	0	7.23773	5.90189	7.22654	0	9.37599	1.38123	5.31799	8.37606	1.6714	3.16785	1.79408
MrorC26_Group1.ver1.0.g008630.m01	Thi4-domain-containing protein							500	766	2060	1159	4952	2604	6529	5645	7533	4853	1137	1661	581	2952	552	240	59	2005	235	1485	205	2304.02	3077.1	2526.04	1069.55	1924.23	1152.71	2621.37	594.84	1128.72	225.774	2149.61	1386.95	1806.64	3778.99	3862.91	1600.84	2926.08	2423.47	149.487	93.6257	146.9
MrorC26_Group1.ver1.0.g008640.m01	YALI0A11121p [hypothetical protein Moror_11853]							7	4	9	6	19	10	1864	1756	1710	22	8	9	18	30	4	6	4	4	4	6	11	4.59655	13.9494	17.7734	33.1357	19.5552	8.35296	14.2037	31.9183	28.218	15.3067	8.68527	23.6076	25.2929	19.7336	16.8768	8.28736	11.2269	9.30673	42.678	29.1243	33.3466
MrorC26_Group1.ver1.0.g008650.m01	NADH dehydrogenase subunit 3 (mitochondrion) [hypothetical protein Moror_11854]							14	23	56	148	161	114	4151	5602	4188	127	18	59	43	114	30	33	19	80	8	58	12	91.931	80.5259	39.9901	79.1574	74.3097	62.6472	93.1131	34.8199	155.199	72.7068	83.9576	47.2152	50.5858	113.468	105.011	204.422	95.1329	106.097	95.0409	92.9125	81.6698
MrorC26_Group1.ver1.0.g008660.m01	peptidyl-prolyl cis-trans isomerase							13	10	11	24	41	38	1955	2615	2090	59	10	27	28	60	20	6	6	16	3	18	15	18.3862	37.4097	22.2167	51.5444	39.1104	41.7648	42.6111	43.5249	28.218	22.9601	26.0558	17.7057	46.9725	49.3341	20.6272	33.1494	24.2264	35.3656	44.7615	43.3713	40.7569
MrorC26_Group1.ver1.0.g008670.m01	peptidyl-prolyl cis-trans isomerase							3	1	3	4	17	3	164	397	191	12	0	8	0	2	1	0	1	6	0	6	1	6.89482	7.60875	0	0	1.30368	2.08824	12.6255	2.90166	0	3.82668	8.68527	0	10.8398	4.93341	5.62559	5.52491	10.0451	2.79202	3.75493	6.58448	3.72467
MrorC26_Group1.ver1.0.g008680.m01	DNA polymerase gamma 1							5	3	9	3	35	21	463	765	431	29	15	13	11	27	5	4	5	28	5	16	7	32.1758	18.3878	33.3251	20.2496	17.5997	10.4412	20.5165	20.3116	18.812	19.1334	23.1607	29.5095	18.0664	14.8002	16.8768	4.14368	20.6811	19.5441	10.6008	12.688	8.40489
MrorC26_Group1.ver1.0.g008690.m01	26s proteasome non-atpase regulatory subunit 9							7	4	3	6	23	23	1188	1555	1444	35	11	14	21	52	7	0	4	14	1	12	9	16.0879	22.1922	24.4384	38.6583	33.8956	14.6177	22.0946	26.1149	0	15.3067	17.3705	5.90189	25.2929	19.7336	5.62559	8.28736	13.5904	21.4055	27.2003	25.7906	28.1593
MrorC26_Group1.ver1.0.g008700.m01	acyl-CoA dehydrogenase NM domain-like protein							11	13	53	58	92	61	4349	4712	4826	103	34	48	39	146	48	8	32	36	9	88	18	41.3689	65.3084	75.5369	71.7939	95.1685	100.236	75.7531	52.2299	37.624	122.454	127.384	53.117	39.746	64.1343	99.3855	80.1111	54.3617	56.771	99.5743	78.1513	94.1114
MrorC26_Group1.ver1.0.g008710.m01	Thioesterase/thiol ester dehydrase-isomerase							5	13	20	6	20	28	2969	3893	3659	28	13	24	28	73	23	3	4	17	4	18	14	19.5353	17.7537	28.8818	51.5444	47.5843	48.0295	37.8765	40.6232	14.109	15.3067	26.0558	23.6076	18.0664	64.1343	37.504	8.28736	11.8178	26.0588	67.9779	64.5677	71.3538
MrorC26_Group1.ver1.0.g008720.m01	GPI inositol-deacylase [hypothetical protein Moror_11862]							0	0	0	0	0	0	0	0	0	0	0	0	0	0	0	0	0	0	0	0	0	0	0	0	0	0	0	0	0	0	0	0	0	0	0	0	0	0	0	0	0	0
MrorC26_Group1.ver1.0.g008730.m01	toll/interleukin-1 receptor domain-containing adapter protein							0	0	0	0	0	0	1	1	0	0	0	0	0	0	0	0	0	0	0	0	0	0	0	0	0	0	0	0	0	0	0	0	0	0	0	0	0	0	0	0.0228959	0.0165856	0
MrorC26_Group1.ver1.0.g008740.m01	ubiquitin and ribosomal protein S27a [hypothetical protein Moror_11865]							0	0	0	0	0	0	0	0	0	0	0	0	0	0	0	0	0	0	0	0	0	0	0	0	0	0	0	0	0	0	0	0	0	0	0	0	0	0	0	0	0	0
MrorC26_Group1.ver1.0.g008750.m01	retrovirus-related pol polyprotein from transposon							0	0	0	0	0	0	0	0	0	0	0	0	0	0	0	0	0	0	0	0	0	0	0	0	0	0	0	0	0	0	0	0	0	0	0	0	0	0	0	0	0	0
MrorC26_Group1.ver1.0.g008760.m01	gag-pol polyprotein							0	0	0	0	0	0	0	0	0	0	0	0	0	0	0	0	0	0	0	0	0	0	0	0	0	0	0	0	0	0	0	0	0	0	0	0	0	0	0	0	0	0
MrorC26_Group1.ver1.0.g008770.m01	retrovirus-related pol polyprotein							0	0	0	0	0	0	0	0	0	0	0	0	0	0	0	0	0	0	0	0	0	0	0	0	0	0	0	0	0	0	0	0	0	0	0	0	0	0	0	0	0	0
MrorC26_Group1.ver1.0.g008780.m01	AmpC (plasmid) [hypothetical protein Moror_13653]							5	5	8	1	4	9	425	822	550	8	3	5	3	23	4	1	1	3	2	11	3	3.44741	5.0725	6.66502	5.52261	14.9923	8.35296	7.89094	8.70498	4.703	3.82668	15.923	11.8038	18.0664	24.667	15.0016	1.38123	2.36355	8.37606	9.73076	13.6334	10.7255
MrorC26_Group1.ver1.0.g008790.m01	general substrate transporter							27	23	58	47	105	64	4294	5586	4678	118	29	33	54	100	46	25	11	90	8	56	28	103.422	74.8194	64.4286	99.407	65.1839	96.0591	52.0802	81.2465	117.575	42.0934	81.0626	47.2152	97.5583	113.468	108.761	64.9176	62.0432	59.5631	98.315	92.6471	91.2253
MrorC26_Group1.ver1.0.g008800.m01	thioredoxin domain-containing protein 6							9	2	12	19	65	29	246	779	352	60	20	21	5	37	11	3	5	42	4	28	9	48.2638	38.0437	44.4335	9.20435	24.1181	22.9706	33.142	26.1149	14.109	19.1334	40.5313	23.6076	32.5194	9.86682	22.5024	26.2433	38.4077	26.9895	5.63239	12.9202	6.86432
MrorC26_Group1.ver1.0.g008810.m01	No description							1	3	5	5	9	11	73	228	170	4	1	2	1	20	5	2	4	9	1	4	3	10.3422	2.53625	2.22167	1.84087	13.0368	10.4412	3.15638	8.70498	9.40601	15.3067	5.79018	5.90189	3.61327	14.8002	9.37599	6.90613	5.31799	10.2374	1.6714	3.78152	3.31515
MrorC26_Group1.ver1.0.g008820.m01	Der1-like protein							3	11	22	24	57	44	1606	2133	2004	60	26	20	40	121	16	32	5	22	9	30	12	25.281	38.0437	57.7635	73.6348	78.8726	33.4118	31.5638	34.8199	150.496	19.1334	43.4264	53.117	10.8398	54.2675	41.2544	33.1494	33.6806	40.9496	36.7708	35.3771	39.0798
MrorC26_Group1.ver1.0.g008830.m01	SET domain-containing protein							7	10	18	16	54	27	4694	5524	5827	85	20	16	11	104	20	8	5	24	4	26	12	27.5793	53.8953	44.4335	20.2496	67.7913	41.7648	25.251	34.8199	37.624	19.1334	37.6362	23.6076	25.2929	49.3341	33.7536	22.0996	31.9079	25.1282	107.473	91.6188	113.632
MrorC26_Group1.ver1.0.g008840.m01	Vacuolar protein-sorting protein BRO1 [hypothetical protein Moror_13647]							0	0	0	3	11	1	878	963	1368	7	0	5	0	2	1	1	3	0	4	0	4	0	4.43844	0	0	1.30368	2.08824	7.89094	11.6066	4.703	11.48	0	23.6076	0	0	0	4.14368	6.49976	0.930673	20.1026	15.9719	26.6772
MrorC26_Group1.ver1.0.g008850.m01	glycosyltransferase family 57 protein							23	18	46	38	80	71	1025	1668	1280	74	28	87	11	109	40	18	16	53	13	37	5	60.9043	46.9206	62.2069	20.2496	71.0505	83.5296	137.302	14.5083	84.6541	61.2268	53.5592	76.7246	83.1052	88.8014	86.2591	52.4866	47.271	66.0778	23.4683	27.6648	24.9612
MrorC26_Group1.ver1.0.g008860.m01	vacuolar triacylglycerol lipase [hypothetical protein Moror_13645]							0	1	5	15	56	31	12562	9476	10940	7	0	2	0	3	2	0	5	7	4	18	16	8.04396	4.43844	0	0	1.95552	4.17648	3.15638	46.4266	0	19.1334	26.0558	23.6076	0	4.93341	9.37599	20.7184	33.0897	28.8509	287.618	157.165	213.34
MrorC26_Group1.ver1.0.g008870.m01	ketol-acid reductoisomerase							8	4	15	17	121	175	1823	6066	3081	12	4	15	2	9	4	0	16	18	16	78	112	20.6845	7.60875	8.8867	3.68174	5.86655	8.35296	23.6728	324.986	0	61.2268	112.909	94.4303	28.9062	19.7336	28.128	23.4809	71.4974	162.868	41.7392	100.608	60.0823
MrorC26_Group1.ver1.0.g008880.m01	oxaloacetate carrier							6	2	3	6	36	23	1321	1999	1599	26	26	13	3	47	12	0	3	14	3	18	19	16.0879	16.4856	57.7635	5.52261	30.6364	25.0589	20.5165	55.1315	0	11.48	26.0558	17.7057	21.6796	9.86682	5.62559	8.28736	21.272	21.4055	30.2455	33.1546	31.182
MrorC26_Group1.ver1.0.g008890.m01	MFS general substrate transporter							1	2	4	38	97	84	3053	3762	3913	13	5	6	3	19	4	0	22	18	6	49	26	20.6845	8.24281	11.1084	5.52261	12.3849	8.35296	9.46913	75.4432	0	84.1869	70.9297	35.4114	3.61327	9.86682	7.50079	52.4866	57.3161	78.1765	69.9012	62.395	76.3071
MrorC26_Group1.ver1.0.g008900.m01	MFS general substrate transporter							10	5	18	141	348	101	9225	9196	9399	92	7	20	28	89	33	6	47	67	28	96	43	76.9922	58.3337	15.5517	51.5444	58.0137	68.9119	31.5638	124.771	28.218	179.854	138.964	165.253	36.1327	24.667	33.7536	194.753	205.629	93.998	211.215	152.521	183.289
MrorC26_Group1.ver1.0.g008910.m01	predicted protein [hypothetical protein Moror_13640]							3	4	8	13	30	13	604	1097	764	20	7	20	4	28	2	1	6	12	8	13	11	13.7896	12.6812	15.5517	7.36348	18.2515	4.17648	31.5638	31.9183	4.703	22.9601	18.8181	47.2152	10.8398	19.7336	15.0016	17.9559	17.7266	12.0987	13.8291	18.1944	14.8987
MrorC26_Group1.ver1.0.g008920.m01	DUF domain-containing protein [hypothetical protein Moror_13639]							2	1	7	46	42	11	2351	2291	2645	24	3	4	1	12	9	0	3	7	0	3	10	8.04396	15.2175	6.66502	1.84087	7.82207	18.7942	6.31275	29.0166	0	11.48	4.34264	0	7.22654	4.93341	13.1264	63.5364	24.8173	10.2374	53.8283	37.9976	51.5799
MrorC26_Group1.ver1.0.g008930.m01	carbohydrate-binding module family 50 protein							9	3	16	15	51	29	629	627	614	45	9	16	55	63	16	24	5	25	7	17	9	28.7284	28.5328	19.9951	101.248	41.0659	33.4118	25.251	26.1149	112.872	19.1334	24.6083	41.3133	32.5194	14.8002	30.0032	20.7184	30.1353	26.9895	14.4015	10.3992	11.9736
MrorC26_Group1.ver1.0.g008940.m01	carbohydrate-binding module family 50 protein							81	65	130	17	84	116	40	90	53	254	139	117	543	484	86	140	0	186	11	61	0	213.74	161.052	308.813	999.593	315.49	179.589	184.648	0	658.421	0	88.3003	64.9208	292.675	320.672	243.776	23.4809	49.6346	107.958	0.915836	1.4927	1.03355
MrorC26_Group1.ver1.0.g008950.m01	HECT-domain-containing protein							12	9	13	775	546	117	3832	4152	4817	98	28	44	54	66	18	17	54	91	23	66	12	104.571	62.1381	62.2069	99.407	43.0214	37.5883	69.4403	34.8199	79.9511	206.64	95.538	135.744	43.3593	44.4007	24.3776	1070.45	322.625	108.889	87.7371	68.8634	93.9359
MrorC26_Group1.ver1.0.g008960.m01	rrm domain-containing protein							7	4	10	20	65	42	888	1151	914	44	16	13	17	54	16	9	9	42	6	16	14	48.2638	27.8987	35.5468	31.2948	35.1993	33.4118	20.5165	40.6232	42.327	34.4401	23.1607	35.4114	25.2929	19.7336	18.752	27.6245	38.4077	39.0883	20.3316	19.09	17.8238
MrorC26_Group1.ver1.0.g008970.m01	tetratricopeptide repeat protein [hypothetical protein Moror_13634]							0	1	0	1	184	30	434286	456826	316687	13	2	2	5	10	1	3	2	1	0	7	0	1.14914	8.24281	4.44335	9.20435	6.51839	2.08824	3.15638	0	14.109	7.65335	10.1328	0	0	4.93341	0	1.38123	108.723	27.9202	9943.37	7576.73	6175.68
MrorC26_Group1.ver1.0.g008980.m01	antiviral protein							5	5	17	8	25	24	874	1339	1074	21	10	7	16	27	11	10	3	22	4	15	6	25.281	13.3153	22.2167	29.4539	17.5997	22.9706	11.0473	17.41	47.03	11.48	21.7132	23.6076	18.0664	24.667	31.8784	11.0498	14.7722	22.3361	20.011	22.2081	20.944
MrorC26_Group1.ver1.0.g008990.m01	TPR-like protein							5	8	17	5	29	21	2733	2895	3028	43	12	11	2	42	18	0	4	23	3	12	9	26.4302	27.2647	26.6601	3.68174	27.3773	37.5883	17.3601	26.1149	0	15.3067	17.3705	17.7057	18.0664	39.4673	31.8784	6.90613	17.1357	19.5441	62.5745	48.0153	59.0488
MrorC26_Group1.ver1.0.g009000.m01	transferase family protein							3	0	6	35	101	41	448	525	605	41	3	5	173	18	7	122	40	22	6	25	15	25.281	25.9966	6.66502	318.471	11.7331	14.6177	7.89094	43.5249	573.766	153.067	36.1886	35.4114	10.8398	0	11.2512	48.3429	59.6797	38.1576	10.2574	8.70744	11.798
MrorC26_Group1.ver1.0.g009010.m01	epoxide hydrolase							10	2	14	39	28	27	1418	1664	1990	24	12	16	20	23	11	5	7	9	3	18	7	10.3422	15.2175	26.6601	36.8174	14.9923	22.9706	25.251	20.3116	23.515	26.7867	26.0558	17.7057	36.1327	9.86682	26.2528	53.8678	16.5449	25.1282	32.4664	27.5984	38.8068
MrorC26_Group1.ver1.0.g009020.m01	ras GEF							0	0	4	13	29	13	214	388	367	29	10	20	5	8	10	2	4	19	2	19	9	21.8336	18.3878	22.2167	9.20435	5.21471	20.8824	31.5638	26.1149	9.40601	15.3067	27.5034	11.8038	0	0	7.50079	17.9559	17.1357	12.0987	4.89972	6.43521	7.15683
MrorC26_Group1.ver1.0.g009030.m01	putative methylenetetrahydrofolate reductase							0	0	1	1	1	0	3	9	9	2	0	2	0	0	1	0	0	2	0	3	0	2.29827	1.26812	0	0	0	2.08824	3.15638	0	0	0	4.34264	0	0	0	1.8752	1.38123	0.590888	0	0.0686877	0.14927	0.175508
MrorC26_Group1.ver1.0.g009040.m01	60S ribosomal protein L17/L23							133	97	155	72	298	275	29271	62654	40996	350	327	220	106	766	202	11	63	284	63	232	446	326.355	221.922	726.487	195.132	499.309	421.825	347.201	1294.14	51.733	241.081	335.831	371.819	480.565	478.541	290.656	99.4483	176.085	255.935	670.186	1039.15	799.459
MrorC26_Group1.ver1.0.g009050.m01	cytosolic regulator pianissimo							12	5	12	5	49	30	936	1383	1051	49	15	17	13	45	16	4	6	33	5	27	14	37.9215	31.0691	33.3251	23.9313	29.3328	33.4118	26.8292	40.6232	18.812	22.9601	39.0837	29.5095	43.3593	24.667	22.5024	6.90613	28.9535	27.9202	21.4306	22.9379	20.4955
MrorC26_Group1.ver1.0.g009060.m01	nadh-ubiquinone oxidoreductase 18 kda							27	49	79	32	114	89	13022	19152	15979	104	59	88	53	246	59	13	19	58	11	63	84	66.65	65.9425	131.079	97.5661	160.352	123.206	138.881	243.739	61.1391	72.7068	91.1954	64.9208	97.5583	241.737	148.141	44.1992	67.3612	82.8299	298.15	317.647	311.605
MrorC26_Group1.ver1.0.g009070.m01	DUF221-domain-containing protein							2	2	10	121	116	35	1145	994	1140	45	11	17	8	30	6	9	10	23	8	7	2	26.4302	28.5328	24.4384	14.727	19.5552	12.5294	26.8292	5.80332	42.327	38.2668	10.1328	47.2152	7.22654	9.86682	18.752	167.128	68.543	32.5736	26.2158	16.4861	22.231
MrorC26_Group1.ver1.0.g009080.m01	carbohydrate-binding module family 1 protein		Clstr_5427					2	2	0	5	2	2	134	301	215	1	1	4	1	0	2	0	2	2	0	2	0	2.29827	0.634062	2.22167	1.84087	0	4.17648	6.31275	0	0	7.65335	2.89509	0	7.22654	9.86682	0	6.90613	1.18178	1.86135	3.06805	4.99226	4.1927
MrorC26_Group1.ver1.0.g009090.m01	HEAT repeat-containing protein 1 isoform X1							0	0	0	2	1	0	132	210	173	3	0	0	1	5	0	0	0	2	1	0	0	2.29827	1.90219	0	1.84087	3.2592	0	0	0	0	0	0	5.90189	0	0	0	2.76245	0.590888	0	3.02226	3.48297	3.37366
MrorC26_Group1.ver1.0.g009100.m01	VAMP-associated protein							30	9	28	31	109	54	529	1231	762	86	31	41	45	85	26	17	22	58	10	30	27	66.65	54.5294	68.8719	82.8392	55.4063	54.2943	64.7057	78.3448	79.9511	84.1869	43.4264	59.0189	108.398	44.4007	52.5056	42.818	64.4068	50.2563	12.1119	20.4169	14.8597
MrorC26_Group1.ver1.0.g009110.m01	No description							8	0	4	12	28	31	200	319	292	33	4	13	10	28	11	3	2	10	1	12	7	11.4914	20.9241	8.8867	18.4087	18.2515	22.9706	20.5165	20.3116	14.109	7.65335	17.3705	5.90189	28.9062	0	7.50079	16.5747	16.5449	28.8509	4.57918	5.2908	5.69427
MrorC26_Group1.ver1.0.g009120.m01	lysophospholipase a		Clstr_5201					2	5	0	7	5	12	1954	3095	2588	21	3	6	7	13	2	1	6	10	0	4	3	11.4914	13.3153	6.66502	12.8861	8.47391	4.17648	9.46913	8.70498	4.703	22.9601	5.79018	0	7.22654	24.667	0	9.66859	2.95444	11.1681	44.7386	51.3324	50.4684
MrorC26_Group1.ver1.0.g009130.m01	retrovirus-related pol polyprotein from transposon tnt 1-94 [hypothetical protein Moror_13621]							0	0	0	0	0	0	0	0	0	0	0	0	0	0	0	0	0	0	0	0	0	0	0	0	0	0	0	0	0	0	0	0	0	0	0	0	0	0	0	0	0	0
MrorC26_Group1.ver1.0.g009140.m01	P-loop containing nucleoside triphosphate hydrolase protein							8	3	17	427	842	310	1891	2895	2553	91	18	25	223	78	32	118	266	203	157	361	122	233.275	57.6997	39.9901	410.514	50.8435	66.8237	39.4547	354.003	554.954	1017.9	522.564	926.597	28.9062	14.8002	31.8784	589.784	497.527	288.509	43.2962	48.0153	49.7858
MrorC26_Group1.ver1.0.g009150.m01	AGC/Akt protein kinase							31	15	30	115	244	153	2285	4229	3031	133	56	43	72	66	40	46	57	106	29	91	36	121.809	84.3303	124.414	132.543	43.0214	83.5296	67.8621	104.46	216.338	218.12	131.727	171.155	112.011	74.0011	56.2559	158.841	144.177	142.393	52.3171	70.1405	59.1073
MrorC26_Group1.ver1.0.g009160.m01	G patch domain and ankyrin repeat-containing protein 1 homolog [hypothetical protein Moror_13618]							4	2	13	39	67	27	953	1551	1026	48	12	13	5	37	5	13	6	25	8	22	14	28.7284	30.435	26.6601	9.20435	24.1181	10.4412	20.5165	40.6232	61.1391	22.9601	31.846	47.2152	14.4531	9.86682	24.3776	53.8678	39.5895	25.1282	21.8198	25.7243	20.0079
MrorC26_Group1.ver1.0.g009170.m01	glycosyltransferase family 49 protein [hypothetical protein Moror_13617]							16	1	12	15	25	16	1040	1470	1468	14	6	14	13	7	14	8	3	10	4	17	12	11.4914	8.87687	13.33	23.9313	4.56288	29.2354	22.0946	34.8199	37.624	11.48	24.6083	23.6076	57.8123	4.93341	22.5024	20.7184	14.7722	14.8908	23.8117	24.3808	28.6273
MrorC26_Group1.ver1.0.g009180.m01	proteolysis and peptidolysis-related protein							10	21	46	229	142	106	5016	5915	5540	120	50	48	49	167	34	6	24	62	11	57	65	71.2465	76.0875	111.084	90.2026	108.857	71.0002	75.7531	188.608	28.218	91.8402	82.5101	64.9208	36.1327	103.602	86.2591	316.301	83.906	98.6513	114.846	98.1038	108.035
MrorC26_Group1.ver1.0.g009190.m01	dna mismatch repair protein msh5							5	3	22	1	22	7	979	1485	1305	34	7	19	2	12	14	0	6	19	4	13	1	21.8336	21.5581	15.5517	3.68174	7.82207	29.2354	29.9856	2.90166	0	22.9601	18.8181	23.6076	18.0664	14.8002	41.2544	1.38123	12.9995	6.51471	22.4151	24.6296	25.4487
MrorC26_Group1.ver1.0.g009200.m01	mitochondrial carrier							8	4	9	11	62	112	1056	1301	1482	41	11	7	10	76	16	3	9	18	1	5	11	20.6845	25.9966	24.4384	18.4087	49.5398	33.4118	11.0473	31.9183	14.109	34.4401	7.23773	5.90189	28.9062	19.7336	16.8768	15.1935	36.635	104.235	24.1781	21.5779	28.9003
MrorC26_Group1.ver1.0.g009210.m01	f-box domain protein							3	3	7	9	23	16	248	429	326	12	6	5	5	32	10	1	0	16	1	9	2	18.3862	7.60875	13.33	9.20435	20.8589	20.8824	7.89094	5.80332	4.703	0	13.0279	5.90189	10.8398	14.8002	13.1264	12.431	13.5904	14.8908	5.67818	7.11522	6.3573
MrorC26_Group1.ver1.0.g009220.m01	hsp90-like protein							27	22	59	73	145	70	6349	9480	8135	189	40	55	60	197	69	14	30	97	13	53	34	111.466	119.838	88.867	110.452	128.412	144.089	86.8004	98.6564	65.8421	114.8	76.7199	76.7246	97.5583	108.535	110.637	100.83	85.6787	65.1471	145.366	157.231	158.64
MrorC26_Group1.ver1.0.g009230.m01	GDSL lipase/acylhydrolase		Clstr_9823					18	21	72	15	48	61	2618	4315	3671	109	17	50	23	133	51	5	26	92	12	80	37	105.721	69.1128	37.7685	42.34	86.6946	106.5	78.9094	107.361	23.515	99.4936	115.804	70.8227	65.0389	103.602	135.014	20.7184	28.3626	56.771	59.9415	71.5668	71.5878
MrorC26_Group1.ver1.0.g009240.m01	RuvB-like helicase 1							21	21	51	17	55	55	3397	6014	4185	103	46	42	25	125	54	13	7	54	11	50	26	62.0534	65.3084	102.197	46.0218	81.4799	112.765	66.2839	75.4432	61.1391	26.7867	72.3773	64.9208	75.8787	103.602	95.6351	23.4809	32.4988	51.187	77.7774	99.7458	81.6113
MrorC26_Group1.ver1.0.g009250.m01	predicted protein [hypothetical protein Moror_13608]							14	10	31	14	42	40	1527	1815	1545	76	25	34	0	55	12	6	2	22	3	22	15	25.281	48.1887	55.5419	0	35.8512	25.0589	53.6584	43.5249	28.218	7.65335	31.846	17.7057	50.5858	49.3341	58.1311	19.3372	24.8173	37.2269	34.962	30.1029	30.1289
MrorC26_Group1.ver1.0.g009260.m01	S-adenosyl-L-methionine-dependent methyltransferase							10	4	8	23	67	28	208	158	200	46	10	18	7	19	8	4	3	30	6	20	4	34.4741	29.1669	22.2167	12.8861	12.3849	16.7059	28.4074	11.6066	18.812	11.48	28.9509	35.4114	36.1327	19.7336	15.0016	31.7682	39.5895	26.0588	4.76235	2.62052	3.90018
MrorC26_Group1.ver1.0.g009270.m01	related actin-binding protein							17	13	19	81	80	53	1068	1224	1247	71	27	28	33	71	24	32	11	55	7	24	13	63.2026	45.0184	59.9852	60.7487	46.2806	50.1178	44.1893	37.7216	150.496	42.0934	34.7411	41.3133	61.4256	64.1343	35.6288	111.879	47.271	49.3257	24.4528	20.3008	24.3176
MrorC26_Group1.ver1.0.g009280.m01	No description							0	0	1	2	12	5	13	39	20	6	1	3	2	6	4	7	1	6	1	4	0	6.89482	3.80437	2.22167	3.68174	3.91104	8.35296	4.73457	0	32.921	3.82668	5.79018	5.90189	0	0	1.8752	2.76245	7.09065	4.65336	0.297647	0.646838	0.390018
MrorC26_Group1.ver1.0.g009290.m01	expressed protein, partial [hypothetical protein Moror_2352]							4	4	10	95	69	32	4983	1899	4369	46	6	23	6	37	14	2	4	29	5	18	24	33.325	29.1669	13.33	11.0452	24.1181	29.2354	36.2983	69.6398	9.40601	15.3067	26.0558	29.5095	14.4531	19.7336	18.752	131.217	40.7712	29.7815	114.09	31.496	85.1995
MrorC26_Group1.ver1.0.g009300.m01	predicted protein [hypothetical protein Moror_16394]							1	0	6	3	4	4	302	343	304	9	2	6	1	13	5	3	2	9	1	4	1	10.3422	5.70656	4.44335	1.84087	8.47391	10.4412	9.46913	2.90166	14.109	7.65335	5.79018	5.90189	3.61327	0	11.2512	4.14368	2.36355	3.72269	6.91456	5.68886	5.92828
MrorC26_Group1.ver1.0.g009310.m01	alpha/beta-hydrolase		Clstr_5530					0	0	0	3	2	1	8692	5610	6680	0	0	0	1	0	0	1	2	0	0	1	4	0	0	0	1.84087	0	0	0	11.6066	4.703	7.65335	1.44755	0	0	0	0	4.14368	1.18178	0.930673	199.011	93.0452	130.266
MrorC26_Group1.ver1.0.g009320.m01	Killer toxin, Kp4		Clstr_8992	Clstr_8992				0	0	0	4	1	2	26	45	21	1	0	0	1	0	0	0	0	0	0	0	0	0	0.634062	0	1.84087	0	0	0	0	0	0	0	0	0	0	0	5.52491	0.590888	1.86135	0.595294	0.746352	0.409519
MrorC26_Group1.ver1.0.g009330.m01	related actin-binding protein							4	4	10	12	22	18	1004	977	1138	20	8	5	22	32	5	19	3	9	0	8	6	10.3422	12.6812	17.7734	40.4991	20.8589	10.4412	7.89094	17.41	89.3571	11.48	11.5804	0	14.4531	19.7336	18.752	16.5747	12.9995	16.7521	22.9875	16.2041	22.192
MrorC26_Group1.ver1.0.g009340.m01	expressed protein, partial [hypothetical protein Moror_2352]							5	4	7	49	19	14	3614	1652	3388	20	7	6	3	28	11	1	6	9	6	11	12	10.3422	12.6812	15.5517	5.52261	18.2515	22.9706	9.46913	34.8199	4.703	22.9601	15.923	35.4114	18.0664	19.7336	13.1264	67.6801	11.2269	13.0294	82.7458	27.3994	66.0691
MrorC26_Group1.ver1.0.g009350.m01	predicted protein [hypothetical protein Moror_16394]							2	0	6	1	4	7	265	306	292	10	1	3	2	9	0	2	0	2	1	3	4	2.29827	6.34062	2.22167	3.68174	5.86655	0	4.73457	11.6066	9.40601	0	4.34264	5.90189	7.22654	0	11.2512	1.38123	2.36355	6.51471	6.06742	5.07519	5.69427
MrorC26_Group1.ver1.0.g009360.m01	alpha/beta-hydrolase		Clstr_5530					0	0	0	2	8	2	8644	5581	6707	2	1	0	0	0	0	1	0	0	0	0	3	0	1.26812	2.22167	0	0	0	0	8.70498	4.703	0	0	0	0	0	0	2.76245	4.7271	1.86135	197.912	92.5642	130.793
MrorC26_Group1.ver1.0.g009370.m01	Killer toxin, Kp4		Clstr_8992	Clstr_8992				0	0	0	5	1	1	29	45	23	1	0	0	1	2	0	0	0	0	0	0	0	0	0.634062	0	1.84087	1.30368	0	0	0	0	0	0	0	0	0	0	6.90613	0.590888	0.930673	0.663981	0.746352	0.448521
MrorC26_Group1.ver1.0.g009380.m01	related actin-binding protein							1	6	7	15	19	14	1030	971	1147	16	4	15	20	32	8	12	6	10	1	2	7	11.4914	10.145	8.8867	36.8174	20.8589	16.7059	23.6728	20.3116	56.436	22.9601	2.89509	5.90189	3.61327	29.6005	13.1264	20.7184	11.2269	13.0294	23.5828	16.1046	22.3675
MrorC26_Group1.ver1.0.g009390.m01	expressed protein, partial [hypothetical protein Moror_2352]							4	1	7	37	25	15	3577	1587	3306	14	10	2	3	25	6	4	1	7	2	13	10	8.04396	8.87687	22.2167	5.52261	16.296	12.5294	3.15638	29.0166	18.812	3.82668	18.8181	11.8038	14.4531	4.93341	13.1264	51.1054	14.7722	13.9601	81.8987	26.3213	64.47
MrorC26_Group1.ver1.0.g009400.m01	predicted protein [hypothetical protein Moror_16394]							0	0	2	0	4	0	77	101	124	2	4	1	1	1	3	0	0	0	1	1	1	0	1.26812	8.8867	1.84087	0.651839	6.26472	1.57819	2.90166	0	0	1.44755	5.90189	0	0	3.7504	0	2.36355	0	1.76298	1.67515	2.41811
MrorC26_Group1.ver1.0.g009410.m01	alpha/beta-hydrolase		Clstr_5530					0	0	0	2	3	5	7221	5160	5531	1	1	0	0	0	0	2	0	0	0	0	1	0	0.634062	2.22167	0	0	0	0	2.90166	9.40601	0	0	0	0	0	0	2.76245	1.77266	4.65336	165.331	85.5817	107.86
MrorC26_Group1.ver1.0.g009420.m01	Killer toxin, Kp4		Clstr_8992	Clstr_8992				0	0	0	3	1	0	28	49	32	0	0	1	0	1	0	0	1	1	0	0	0	1.14914	0	0	0	0.651839	0	1.57819	0	0	3.82668	0	0	0	0	0	4.14368	0.590888	0	0.641085	0.812694	0.624029
MrorC26_Group1.ver1.0.g009430.m01	related actin-binding protein							2	11	8	18	18	17	976	999	1212	20	8	10	24	32	5	8	2	21	0	8	4	24.1319	12.6812	17.7734	44.1809	20.8589	10.4412	15.7819	11.6066	37.624	7.65335	11.5804	0	7.22654	54.2675	15.0016	24.8621	10.636	15.8214	22.3464	16.569	23.6351
MrorC26_Group1.ver1.0.g009440.m01	expressed protein, partial [hypothetical protein Moror_2352]							1	1	11	27	27	16	3565	1594	3333	27	7	11	3	24	5	2	5	11	1	12	14	12.6405	17.1197	15.5517	5.52261	15.6441	10.4412	17.3601	40.6232	9.40601	19.1334	17.3705	5.90189	3.61327	4.93341	20.6272	37.2931	15.954	14.8908	81.6239	26.4374	64.9965
MrorC26_Group1.ver1.0.g009450.m01	predicted protein [hypothetical protein Moror_16394]							0	2	4	2	4	0	66	120	135	8	1	1	0	2	2	0	1	0	1	0	3	0	5.0725	2.22167	0	1.30368	4.17648	1.57819	8.70498	0	3.82668	0	5.90189	0	9.86682	7.50079	2.76245	2.36355	0	1.51113	1.99027	2.63262
MrorC26_Group1.ver1.0.g009460.m01	alpha/beta-hydrolase		Clstr_5530					0	0	0	1	6	1	7698	5184	5683	2	0	1	1	0	1	3	0	0	0	2	1	0	1.26812	0	1.84087	0	2.08824	1.57819	2.90166	14.109	0	2.89509	0	0	0	0	1.38123	3.54533	0.930673	176.253	85.9797	110.824
MrorC26_Group1.ver1.0.g009470.m01	Killer toxin, Kp4							0	1	0	4	3	1	34	51	33	0	0	0	0	3	0	0	0	0	0	0	0	0	0	0	0	1.95552	0	0	0	0	0	0	0	0	4.93341	0	5.52491	1.77266	0.930673	0.778461	0.845865	0.64353
MrorC26_Group1.ver1.0.g009480.m01	SRF-TF-domain-containing protein							29	9	41	87	203	88	1700	3298	2368	130	42	44	189	128	37	49	49	68	8	62	35	78.1413	82.4281	93.3103	347.924	83.4354	77.2649	69.4403	101.558	230.447	187.507	89.7478	47.2152	104.785	44.4007	76.8831	120.167	119.95	81.8992	38.923	54.6993	46.1782
MrorC26_Group1.ver1.0.g009490.m01	predicted protein [hypothetical protein Moror_12499]							2	0	6	16	31	7	30	106	21	28	3	12	0	5	6	0	3	10	0	9	0	11.4914	17.7537	6.66502	0	3.2592	12.5294	18.9383	0	0	11.48	13.0279	0	7.22654	0	11.2512	22.0996	18.3175	6.51471	0.686877	1.75807	0.409519
MrorC26_Group1.ver1.0.g009500.m01	TRI7-like toxin biosynthesis protein [hypothetical protein Moror_12498]							10	7	22	35	74	76	2901	2110	2180	80	18	34	40	86	14	33	19	50	6	41	8	57.4569	50.725	39.9901	73.6348	56.0582	29.2354	53.6584	23.2133	155.199	72.7068	59.3494	35.4114	36.1327	34.5339	41.2544	48.3429	43.7257	70.7311	66.421	34.9956	42.512
MrorC26_Group1.ver1.0.g009510.m01	cyclin-like protein							5	3	8	23	11	24	1155	919	985	28	16	9	14	34	3	2	1	8	2	6	5	9.1931	17.7537	35.5468	25.7722	22.1625	6.26472	14.2037	14.5083	9.40601	3.82668	8.68527	11.8038	18.0664	14.8002	15.0016	31.7682	6.49976	22.3361	26.4448	15.2422	19.2084
MrorC26_Group1.ver1.0.g009520.m01	expressed protein [hypothetical protein Moror_12496]		Clstr_8043	Clstr_8043			Clstr_8043	10	1	7	61	121	41	22635	6092	19678	25	13	0	194	60	9	17	10	12	1	13	51	13.7896	15.8516	28.8818	357.129	39.1104	18.7942	0	147.985	79.9511	38.2668	18.8181	5.90189	36.1327	4.93341	13.1264	84.2548	71.4974	38.1576	518.249	101.039	383.739
MrorC26_Group1.ver1.0.g009530.m01	NCA2-domain-containing protein							3	5	12	13	31	30	1778	2308	1971	34	17	25	15	47	11	0	5	23	2	28	16	26.4302	21.5581	37.7685	27.6131	30.6364	22.9706	39.4547	46.4266	0	19.1334	40.5313	11.8038	10.8398	24.667	22.5024	17.9559	18.3175	27.9202	40.7089	38.2796	38.4363
MrorC26_Group1.ver1.0.g009540.m01	glycoside hydrolase family 61 protein		Clstr_4739	Clstr_4739				1	0	0	22	33	6	34	57	21	0	0	0	0	0	0	0	3	5	3	0	3	5.74569	0	0	0	0	0	0	8.70498	0	11.48	0	17.7057	3.61327	0	0	30.387	19.4993	5.58404	0.778461	0.945379	0.409519
MrorC26_Group1.ver1.0.g009550.m01	glycoside hydrolase family 61 protein		Clstr_4739	Clstr_4739				1	1	4	10	7	9	421	383	466	12	4	8	16	18	4	12	7	5	1	4	0	5.74569	7.60875	8.8867	29.4539	11.7331	8.35296	12.6255	0	56.436	26.7867	5.79018	5.90189	3.61327	4.93341	7.50079	13.8123	4.13621	8.37606	9.63918	6.35228	9.08742
MrorC26_Group1.ver1.0.g009560.m01	williams-beuren syndrome critical region							8	6	12	6	28	23	896	1339	878	30	4	22	1	28	10	1	4	9	2	17	10	10.3422	19.0219	8.8867	1.84087	18.2515	20.8824	34.7201	29.0166	4.703	15.3067	24.6083	11.8038	28.9062	29.6005	22.5024	8.28736	16.5449	21.4055	20.5147	22.2081	17.1218
MrorC26_Group1.ver1.0.g009570.m01	exosome complex exonuclease rrp40							8	7	13	9	18	27	1728	2450	2511	36	19	8	5	71	10	4	3	17	2	12	9	19.5353	22.8262	42.2118	9.20435	46.2806	20.8824	12.6255	26.1149	18.812	11.48	17.3705	11.8038	28.9062	34.5339	24.3776	12.431	10.636	25.1282	39.5641	40.6347	48.9668
MrorC26_Group1.ver1.0.g009580.m01	NuA4-domain-containing protein							3	5	10	3	30	17	3347	4529	3646	36	8	9	12	69	12	0	4	15	0	12	18	17.2371	22.8262	17.7734	22.0904	44.9769	25.0589	14.2037	52.2299	0	15.3067	17.3705	0	10.8398	24.667	18.752	4.14368	17.7266	15.8214	76.6326	75.1162	71.1003
MrorC26_Group1.ver1.0.g009590.m01	26S proteasome subunit P45							28	32	90	42	158	98	12266	15616	15558	193	74	69	59	260	55	15	23	78	19	83	66	89.6327	122.374	164.404	108.611	169.478	114.853	108.895	191.51	70.5451	88.0135	120.146	112.136	101.172	157.869	168.768	58.0115	93.3602	91.2059	280.841	259.001	303.395
MrorC26_Group1.ver1.0.g009600.m01	expressed protein [hypothetical protein Moror_12488]		Clstr_8043	Clstr_8043			Clstr_8043	37	19	47	28	106	67	13878	16931	13771	131	46	53	25	87	31	12	30	77	47	122	460	88.4836	83.0622	102.197	46.0218	56.71	64.7355	83.644	1334.76	56.436	114.8	176.601	277.389	133.691	93.7348	88.1343	38.6743	62.6341	62.3551	317.749	280.811	268.547
MrorC26_Group1.ver1.0.g009610.m01	predicted protein [hypothetical protein Moror_12487]							2	0	0	2	1	5	1248	800	941	12	4	1	2	9	3	0	4	1	0	1	0	1.14914	7.60875	8.8867	3.68174	5.86655	6.26472	1.57819	0	0	15.3067	1.44755	0	7.22654	0	0	2.76245	0.590888	4.65336	28.5741	13.2685	18.3504
MrorC26_Group1.ver1.0.g009620.m01	signal recognition particle protein Ffh		Clstr_8043	Clstr_8043			Clstr_8043	4	1	8	213	221	93	1300	786	939	51	5	6	11	48	8	4	84	20	16	49	122	22.9827	32.3372	11.1084	20.2496	31.2883	16.7059	9.46913	354.003	18.812	321.441	70.9297	94.4303	14.4531	4.93341	15.0016	294.201	130.586	86.5526	29.7647	13.0363	18.3114
MrorC26_Group1.ver1.0.g009630.m01	dipeptidyl-peptidase 5							52	66	173	97	263	121	2618	3985	3148	339	125	144	121	367	164	38	49	235	15	111	41	270.047	214.947	277.709	222.745	239.225	342.471	227.259	118.968	178.714	187.507	160.678	88.5284	187.89	325.605	324.409	133.979	155.403	112.611	59.9415	66.0936	61.3889
MrorC26_Group1.ver1.0.g009640.m01	mrna turnover protein 4-like protein							8	10	17	37	47	27	1455	2455	2367	72	31	27	31	77	22	14	7	36	2	29	26	41.3689	45.6525	68.8719	57.067	50.1916	45.9413	42.6111	75.4432	65.8421	26.7867	41.9788	11.8038	28.9062	49.3341	31.8784	51.1054	27.7717	25.1282	33.3135	40.7176	46.1587
MrorC26_Group1.ver1.0.g009650.m01	deoxyhypusine hydroxylase							23	18	42	33	90	78	5141	7194	6940	82	43	41	68	155	41	7	13	57	4	48	27	65.5008	51.9931	95.532	125.179	101.035	85.6179	64.7057	78.3448	32.921	49.7468	69.4822	23.6076	83.1052	88.8014	78.7583	45.5805	53.1799	72.5925	117.708	119.317	135.336
MrorC26_Group1.ver1.0.g009660.m01	pc-fam-1 protein							0	0	1	10	15	4	158	121	102	6	0	3	3	12	1	0	0	6	1	0	0	6.89482	3.80437	0	5.52261	7.82207	2.08824	4.73457	0	0	0	0	5.90189	0	0	1.8752	13.8123	8.86331	3.72269	3.61755	2.00686	1.98909
MrorC26_Group1.ver1.0.g009670.m01	ribosome biogenesis protein							19	3	8	9	35	29	648	986	696	41	18	20	16	52	12	2	4	15	1	9	7	17.2371	25.9966	39.9901	29.4539	33.8956	25.0589	31.5638	20.3116	9.40601	15.3067	13.0279	5.90189	68.6521	14.8002	15.0016	12.431	20.6811	26.9895	14.8365	16.3534	13.5726
MrorC26_Group1.ver1.0.g009680.m01	elongation factor-2 kinase							21	46	80	131	136	103	4299	6270	5907	173	60	69	128	146	53	48	28	83	17	59	27	95.3784	109.693	133.3	235.631	95.1685	110.677	108.895	78.3448	225.744	107.147	85.4052	100.332	75.8787	226.937	150.016	180.941	80.3607	95.8593	98.4295	103.992	115.192
MrorC26_Group1.ver1.0.g009690.m01	mitochondrial Rho GTPase							15	8	28	34	65	68	1875	2925	2250	49	17	32	19	56	12	13	6	38	8	38	16	43.6672	31.0691	37.7685	34.9765	36.503	25.0589	50.502	46.4266	61.1391	22.9601	55.0067	47.2152	54.1991	39.4673	52.5056	46.9617	38.4077	63.2858	42.9298	48.5129	43.877
MrorC26_Group1.ver1.0.g009700.m01	F-box domain protein [hypothetical protein Moror_12477]							4	2	8	15	26	11	392	375	357	27	6	6	4	21	5	5	2	9	3	9	3	10.3422	17.1197	13.33	7.36348	13.6886	10.4412	9.46913	8.70498	23.515	7.65335	13.0279	17.7057	14.4531	9.86682	15.0016	20.7184	15.3631	10.2374	8.9752	6.2196	6.96182
MrorC26_Group1.ver1.0.g009710.m01	ras GEF							5	2	10	18	36	9	212	202	238	26	10	13	2	16	8	2	3	17	6	5	4	19.5353	16.4856	22.2167	3.68174	10.4294	16.7059	20.5165	11.6066	9.40601	11.48	7.23773	35.4114	18.0664	9.86682	18.752	24.8621	21.272	8.37606	4.85393	3.35029	4.64122
MrorC26_Group1.ver1.0.g009720.m01	predicted protein [hypothetical protein Moror_12475]							7	6	12	18	41	31	819	1316	1374	50	15	28	9	54	17	10	14	31	9	21	10	35.6233	31.7031	33.3251	16.5678	35.1993	35.5001	44.1893	29.0166	47.03	53.5735	30.3985	53.117	25.2929	29.6005	22.5024	24.8621	24.2264	28.8509	18.7517	21.8266	26.7942
MrorC26_Group1.ver1.0.g009730.m01	fibroin heavy chain-like							0	0	2	2	3	1	10	15	10	3	1	3	0	2	1	1	2	1	1	3	0	1.14914	1.90219	2.22167	0	1.30368	2.08824	4.73457	0	4.703	7.65335	4.34264	5.90189	0	0	3.7504	2.76245	1.77266	0.930673	0.228959	0.248784	0.195009
MrorC26_Group1.ver1.0.g009740.m01	expressed protein [hypothetical protein Moror_12474]							1	0	1	3	6	5	2104	1295	2516	1	0	1	5	5	0	3	0	0	0	0	2	0	0.634062	0	9.20435	3.2592	0	1.57819	5.80332	14.109	0	0	0	3.61327	0	1.8752	4.14368	3.54533	4.65336	48.173	21.4783	49.0643
MrorC26_Group1.ver1.0.g009750.m01	predicted protein [hypothetical protein Moror_12472]							6	6	22	30	77	58	2621	3475	2728	60	16	20	20	76	19	26	8	32	12	27	16	36.7724	38.0437	35.5468	36.8174	49.5398	39.6766	31.5638	46.4266	122.278	30.6134	39.0837	70.8227	21.6796	29.6005	41.2544	41.4368	45.4983	53.979	60.0102	57.6349	53.1985
MrorC26_Group1.ver1.0.g009760.m01	endoplasmic reticulum-derived transport vesicle ERV46							69	117	251	268	396	278	26704	28489	28864	597	143	208	148	639	130	46	43	172	42	155	83	197.652	378.535	317.699	272.449	416.525	271.471	328.263	240.838	216.338	164.547	224.37	247.88	249.316	577.209	470.675	370.169	233.992	258.727	611.412	472.507	562.874
MrorC26_Group1.ver1.0.g009770.m01	vacuolar protein sorting-associated protein 45							11	9	10	58	65	27	2231	2376	2679	40	21	14	32	59	15	14	12	27	5	25	5	31.0267	25.3625	46.6552	58.9078	38.4585	31.3236	22.0946	14.5083	65.8421	45.9201	36.1886	29.5095	39.746	44.4007	18.752	80.1111	38.4077	25.1282	51.0808	39.4074	52.2429
MrorC26_Group1.ver1.0.g009780.m01	kelch-like protein 18							1	0	3	3	3	2	301	381	398	5	1	0	8	5	1	5	0	2	2	3	4	2.29827	3.17031	2.22167	14.727	3.2592	2.08824	0	11.6066	23.515	0	4.34264	11.8038	3.61327	0	5.62559	4.14368	1.77266	1.86135	6.89167	6.31911	7.76136
MrorC26_Group1.ver1.0.g009790.m01	opioid growth factor receptor-like 1-like							13	18	30	20	82	64	10232	7469	7488	78	15	22	102	77	26	17	13	36	9	29	29	41.3689	49.4569	33.3251	187.769	50.1916	54.2943	34.7201	84.1481	79.9511	49.7468	41.9788	53.117	46.9725	88.8014	56.2559	27.6245	48.4528	59.5631	234.271	123.878	146.023
MrorC26_Group1.ver1.0.g009800.m01	microtubule-actin cross-linking factor 1 isoform X27 [hypothetical protein Moror_12468]							12	9	16	9	158	30	201	513	227	43	11	34	3	10	12	3	20	46	16	27	3	52.8603	27.2647	24.4384	5.52261	6.51839	25.0589	53.6584	8.70498	14.109	76.5335	39.0837	94.4303	43.3593	44.4007	30.0032	12.431	93.3602	27.9202	4.60208	8.50841	4.42671
MrorC26_Group1.ver1.0.g009810.m01	peptidyl-prolyl cis-trans isomerase							0	0	0	1	4	0	804	827	1034	0	0	0	1	1	0	1	0	0	0	2	6	0	0	0	1.84087	0.651839	0	0	17.41	4.703	0	2.89509	0	0	0	0	1.38123	2.36355	0	18.4083	13.7163	20.1639
MrorC26_Group1.ver1.0.g009820.m01	glycosyl hydrolase 53 domain-containing protein		Clstr_438					0	0	0	0	4	3	94	260	189	1	0	1	1	3	1	0	0	0	0	2	1	0	0.634062	0	1.84087	1.95552	2.08824	1.57819	2.90166	0	0	2.89509	0	0	0	0	0	2.36355	2.79202	2.15222	4.31225	3.68567
MrorC26_Group1.ver1.0.g009830.m01	pyridoxamine-phosphate oxidase							0	1	5	1	15	8	1378	2239	1865	25	3	9	7	27	13	5	3	13	3	6	19	14.9388	15.8516	6.66502	12.8861	17.5997	27.1471	14.2037	55.1315	23.515	11.48	8.68527	17.7057	0	4.93341	9.37599	1.38123	8.86331	7.44538	31.5506	37.1351	36.3692
MrorC26_Group1.ver1.0.g009840.m01	fructose-bisphosphate aldolase							0	0	6	20	54	17	2229	2535	2555	17	3	6	2	1	4	1	21	6	2	9	19	6.89482	10.7791	6.66502	3.68174	0.651839	8.35296	9.46913	55.1315	4.703	80.3602	13.0279	11.8038	0	0	11.2512	27.6245	31.9079	15.8214	51.035	42.0445	49.8248
MrorC26_Group1.ver1.0.g009850.m01	pyridoxamine 5'-phosphate oxidase							7	24	48	128	111	57	2268	3601	3524	82	15	41	17	102	25	0	31	35	8	28	16	40.2198	51.9931	33.3251	31.2948	66.4876	52.206	64.7057	46.4266	0	118.627	40.5313	47.2152	25.2929	118.402	90.0095	176.797	65.5885	53.0484	51.9279	59.7247	68.7212
MrorC26_Group1.ver1.0.g009860.m01	galactose oxidase							13	6	19	52	102	62	2128	2278	2168	76	27	27	39	63	24	42	19	70	21	35	13	80.4396	48.1887	59.9852	71.7939	41.0659	50.1178	42.6111	37.7216	197.526	72.7068	50.6641	123.94	46.9725	29.6005	35.6288	71.8238	60.2705	57.7017	48.7225	37.782	42.278
MrorC26_Group1.ver1.0.g009870.m01	xylosidase arabinosidase							6	3	7	48	63	30	443	507	452	30	12	18	19	42	3	3	11	28	3	13	15	32.1758	19.0219	26.6601	34.9765	27.3773	6.26472	28.4074	43.5249	14.109	42.0934	18.8181	17.7057	21.6796	14.8002	13.1264	66.2989	37.2259	27.9202	10.1429	8.4089	8.81441
MrorC26_Group1.ver1.0.g009880.m01	d-lactaldehyde dehydrogenase							4	1	0	1	11	21	219	462	312	9	3	1	0	11	1	1	0	4	2	3	3	4.59655	5.70656	6.66502	0	7.17023	2.08824	1.57819	8.70498	4.703	0	4.34264	11.8038	14.4531	4.93341	0	1.38123	6.49976	19.5441	5.0142	7.66254	6.08428
MrorC26_Group1.ver1.0.g009890.m01	Emopamil-binding protein							2	6	18	126	89	56	2299	2342	2024	44	9	17	12	32	4	3	23	23	8	17	16	26.4302	27.8987	19.9951	22.0904	20.8589	8.35296	26.8292	46.4266	14.109	88.0135	24.6083	47.2152	7.22654	29.6005	33.7536	174.035	52.589	52.1177	52.6377	38.8435	39.4698
MrorC26_Group1.ver1.0.g009900.m01	glycosyl hydrolase 53 domain-containing protein		Clstr_438					3	0	5	31	64	42	5901	3677	5766	19	3	3	3	11	4	0	18	7	7	19	77	8.04396	12.0472	6.66502	5.52261	7.17023	8.35296	4.73457	223.428	0	68.8802	27.5034	41.3133	10.8398	0	9.37599	42.818	37.8168	39.0883	135.109	60.9852	112.442
MrorC26_Group1.ver1.0.g009910.m01	Metallo-dependent hydrolase							2	8	10	12	29	19	994	1328	1242	24	9	14	2	31	7	0	10	18	1	8	2	20.6845	15.2175	19.9951	3.68174	20.207	14.6177	22.0946	5.80332	0	38.2668	11.5804	5.90189	7.22654	39.4673	18.752	16.5747	17.1357	17.6828	22.7585	22.0257	24.2201
MrorC26_Group1.ver1.0.g009920.m01	galactose mutarotase-like protein [hypothetical protein Moror_12453]							1	1	2	8	12	13	336	543	437	10	5	4	1	7	7	0	0	6	0	8	0	6.89482	6.34062	11.1084	1.84087	4.56288	14.6177	6.31275	0	0	0	11.5804	0	3.61327	4.93341	3.7504	11.0498	7.09065	12.0987	7.69302	9.00598	8.5219
MrorC26_Group1.ver1.0.g009930.m01	vacuolar fusion protein mon1							10	17	39	22	77	54	3763	5310	4434	98	26	31	18	99	31	2	9	40	8	45	37	45.9655	62.1381	57.7635	33.1357	64.5321	64.7355	48.9238	107.361	9.40601	34.4401	65.1396	47.2152	36.1327	83.868	73.1327	30.387	45.4983	50.2563	86.1573	88.0695	86.467
MrorC26_Group1.ver1.0.g009940.m01	alpha-2-antiplasmin isoform X2							0	0	0	0	0	0	99	121	128	0	0	0	0	0	0	1	3	0	1	0	0	0	0	0	0	0	0	0	0	4.703	11.48	0	5.90189	0	0	0	0	0	0	2.26669	2.00686	2.49612
MrorC26_Group1.ver1.0.g009950.m01	CRE-UNC-89 protein [hypothetical protein Moror_12450]							3	0	0	0	0	1	202	341	257	1	0	0	0	0	0	0	7	1	0	1	0	1.14914	0.634062	0	0	0	0	0	0	0	26.7867	1.44755	0	10.8398	0	0	0	0	0.930673	4.62497	5.65569	5.01173
MrorC26_Group1.ver1.0.g009960.m01	SMAD/FHA domain-containing protein							1	9	14	7	25	13	3813	5120	4578	27	8	17	6	27	12	0	5	20	4	12	16	22.9827	17.1197	17.7734	11.0452	17.5997	25.0589	26.8292	46.4266	0	19.1334	17.3705	23.6076	3.61327	44.4007	26.2528	9.66859	14.7722	12.0987	87.3021	84.9182	89.2752
MrorC26_Group1.ver1.0.g009970.m01	rod cGMP-specific 3',5'-cyclic phosphodiesterase subunit alpha isoform X1							0	0	0	0	0	0	0	5	8	0	0	0	0	0	0	0	0	0	0	0	0	0	0	0	0	0	0	0	0	0	0	0	0	0	0	0	0	0	0	0	0.082928	0.156007
MrorC26_Group1.ver1.0.g009980.m01	C6 transcription factor, putative [hypothetical protein Moror_12448, partial]							14	7	34	3	40	27	1500	1053	1119	111	27	43	12	69	23	2	6	54	6	40	8	62.0534	70.3809	59.9852	22.0904	44.9769	48.0295	67.8621	23.2133	9.40601	22.9601	57.9018	35.4114	50.5858	34.5339	63.7567	4.14368	23.6355	25.1282	34.3439	17.4646	21.8215
MrorC26_Group1.ver1.0.g009990.m01	xylosidase arabinosidase							0	0	5	1	3	3	98	141	85	14	3	0	0	3	2	0	0	0	0	1	0	0	8.87687	6.66502	0	1.95552	4.17648	0	0	0	0	1.44755	0	0	0	9.37599	1.38123	1.77266	2.79202	2.2438	2.33857	1.65758
MrorC26_Group1.ver1.0.g010000.m01	cyclopropane-fatty-acyl-phospholipid synthase							17	18	47	8	63	36	1968	3038	1825	68	15	42	17	115	21	1	2	43	12	22	9	49.4129	43.1162	33.3251	31.2948	74.9615	43.8531	66.2839	26.1149	4.703	7.65335	31.846	70.8227	61.4256	88.8014	88.1343	11.0498	37.2259	33.5042	45.0591	50.387	35.5892
MrorC26_Group1.ver1.0.g010010.m01	putative short chain dehydrogenase protein							2	1	0	3	2	1	46	125	74	1	1	1	0	0	2	0	2	7	0	4	0	8.04396	0.634062	2.22167	0	0	4.17648	1.57819	0	0	7.65335	5.79018	0	7.22654	4.93341	0	4.14368	1.18178	0.930673	1.05321	2.0732	1.44307
MrorC26_Group1.ver1.0.g010020.m01	kinase-like protein							4	10	8	17	24	10	513	731	677	48	9	23	12	35	16	3	2	7	3	19	7	8.04396	30.435	19.9951	22.0904	22.8144	33.4118	36.2983	20.3116	14.109	7.65335	27.5034	17.7057	14.4531	49.3341	15.0016	23.4809	14.1813	9.30673	11.7456	12.1241	13.2021
MrorC26_Group1.ver1.0.g010030.m01	very large low complexity protein [hypothetical protein Moror_12444]							8	1	5	19	128	48	5704	4994	7490	24	6	20	13	63	17	7	30	27	8	67	33	31.0267	15.2175	13.33	23.9313	41.0659	35.5001	31.5638	95.7548	32.921	114.8	96.9856	47.2152	28.9062	4.93341	9.37599	26.2433	75.6336	44.6723	130.598	82.8285	146.062
MrorC26_Group1.ver1.0.g010040.m01	very large low complexity protein [hypothetical protein Moror_12444]							0	1	1	2	6	0	449	231	550	2	0	5	0	0	0	0	1	1	0	0	0	1.14914	1.26812	0	0	0	0	7.89094	0	0	3.82668	0	0	0	4.93341	1.8752	2.76245	3.54533	0	10.2803	3.83127	10.7255
MrorC26_Group1.ver1.0.g010050.m01	actin-like ATPase domain-containing protein [hypothetical protein Moror_12443]							5	5	16	3	23	7	534	787	457	29	9	17	7	32	7	1	0	20	1	11	8	22.9827	18.3878	19.9951	12.8861	20.8589	14.6177	26.8292	23.2133	4.703	0	15.923	5.90189	18.0664	24.667	30.0032	4.14368	13.5904	6.51471	12.2264	13.0529	8.91192
MrorC26_Group1.ver1.0.g010060.m01	smc-domain containing protein							5	5	8	2	13	7	1697	2219	1456	12	1	4	14	31	10	0	3	7	3	6	4	8.04396	7.60875	2.22167	25.7722	20.207	20.8824	6.31275	11.6066	0	11.48	8.68527	17.7057	18.0664	24.667	15.0016	2.76245	7.68154	6.51471	38.8544	36.8034	28.3933
MrorC26_Group1.ver1.0.g010070.m01	glutathione transferase fungal specific class A							4	1	1	3	6	42	202	426	299	9	2	2	1	7	5	5	1	5	4	5	5	5.74569	5.70656	4.44335	1.84087	4.56288	10.4412	3.15638	14.5083	23.515	3.82668	7.23773	23.6076	14.4531	4.93341	1.8752	4.14368	3.54533	39.0883	4.62497	7.06546	5.83077
MrorC26_Group1.ver1.0.g010080.m01	transcription factor grauzone							0	2	0	2	4	2	90	224	98	8	3	2	2	4	1	0	1	3	0	4	2	3.44741	5.0725	6.66502	3.68174	2.60736	2.08824	3.15638	5.80332	0	3.82668	5.79018	0	0	9.86682	0	2.76245	2.36355	1.86135	2.06063	3.71517	1.91109
MrorC26_Group1.ver1.0.g010090.m01	F-box domain contaning protein [hypothetical protein Moror_12440]							0	4	8	7	14	14	815	1043	643	21	1	13	8	29	4	0	5	7	0	2	8	8.04396	13.3153	2.22167	14.727	18.9033	8.35296	20.5165	23.2133	0	19.1334	2.89509	0	0	19.7336	15.0016	9.66859	8.27243	13.0294	18.6602	17.2988	12.5391
MrorC26_Group1.ver1.0.g010100.m01	universal stress protein							33	15	50	30	86	56	3084	4468	3656	131	39	39	174	128	30	78	12	34	6	34	19	39.0707	83.0622	86.6453	320.311	83.4354	62.6472	61.5494	55.1315	366.834	45.9201	49.2166	35.4114	119.238	74.0011	93.7599	41.4368	50.8163	52.1177	70.611	74.1044	71.2953
MrorC26_Group1.ver1.0.g010110.m01	F-box domain contaning protein [hypothetical protein Moror_12438]							2	5	10	4	2	9	471	933	367	19	6	17	9	19	8	2	3	6	1	10	4	6.89482	12.0472	13.33	16.5678	12.3849	16.7059	26.8292	11.6066	9.40601	11.48	14.4755	5.90189	7.22654	24.667	18.752	5.52491	1.18178	8.37606	10.784	15.4744	7.15683
MrorC26_Group1.ver1.0.g010120.m01	short chain dehydrogenase [hypothetical protein Moror_12437]							5	8	5	18	15	9	332	365	390	31	5	8	8	18	8	2	0	6	1	9	7	6.89482	19.6559	11.1084	14.727	11.7331	16.7059	12.6255	20.3116	9.40601	0	13.0279	5.90189	18.0664	39.4673	9.37599	24.8621	8.86331	8.37606	7.60144	6.05374	7.60535
MrorC26_Group1.ver1.0.g010130.m01	telomere length regulator protein (Rif1), putative [hypothetical protein Moror_12436]							0	0	1	0	2	1	243	280	212	3	2	10	9	11	2	0	4	12	2	7	4	13.7896	1.90219	4.44335	16.5678	7.17023	4.17648	15.7819	11.6066	0	15.3067	10.1328	11.8038	0	0	1.8752	0	1.18178	0.930673	5.56371	4.64397	4.13419
MrorC26_Group1.ver1.0.g010140.m01	predicted protein [hypothetical protein Moror_12435]		Clstr_9011	Clstr_9011				32	7	8	64	146	115	2805	3086	3385	47	23	9	537	67	12	113	84	56	41	44	84	64.3517	29.8009	51.0985	988.547	43.6732	25.0589	14.2037	243.739	531.439	321.441	63.692	241.978	115.625	34.5339	15.0016	88.3985	86.2696	107.027	64.223	51.1831	66.0106
MrorC26_Group1.ver1.0.g010150.m01	predicted protein [hypothetical protein Moror_12434]		Clstr_6246					4	1	11	62	307	73	10170	8661	11226	21	4	12	9	15	10	11	26	24	14	29	25	27.5793	13.3153	8.8867	16.5678	9.77759	20.8824	18.9383	72.5415	51.733	99.4936	41.9788	82.6265	14.4531	4.93341	20.6272	85.636	181.403	67.9391	232.851	143.648	218.917
MrorC26_Group1.ver1.0.g010160.m01	pyruvate dehydrogenase kinase							4	9	6	7	38	16	548	1029	1070	19	3	22	0	6	6	0	3	23	3	9	14	26.4302	12.0472	6.66502	0	3.91104	12.5294	34.7201	40.6232	0	11.48	13.0279	17.7057	14.4531	44.4007	11.2512	9.66859	22.4537	14.8908	12.547	17.0666	20.866
MrorC26_Group1.ver1.0.g010170.m01	Cdc15 domain-containing protein							4	7	16	25	51	26	384	979	628	35	7	31	21	26	12	3	13	24	5	10	14	27.5793	22.1922	15.5517	38.6583	16.9478	25.0589	48.9238	40.6232	14.109	49.7468	14.4755	29.5095	14.4531	34.5339	30.0032	34.5307	30.1353	24.1975	8.79203	16.2373	12.2466
MrorC26_Group1.ver1.0.g010180.m01	HHE domain-containing protein							1	5	8	9	43	19	7378	10662	12223	22	6	17	14	20	35	2	4	19	3	5	2	21.8336	13.9494	13.33	25.7722	13.0368	73.0884	26.8292	5.80332	9.40601	15.3067	7.23773	17.7057	3.61327	24.667	15.0016	12.431	25.4082	17.6828	168.926	176.836	238.36
MrorC26_Group1.ver1.0.g010190.m01	fungal-specific transcription factor							4	1	5	10	20	18	464	586	500	23	10	10	43	19	4	5	3	12	4	14	6	13.7896	14.5834	22.2167	79.1574	12.3849	8.35296	15.7819	17.41	23.515	11.48	20.2656	23.6076	14.4531	4.93341	9.37599	13.8123	11.8178	16.7521	10.6237	9.71916	9.75045
MrorC26_Group1.ver1.0.g010200.m01	CAF1-domain-containing protein							9	7	20	33	79	42	3283	4036	3656	61	28	14	22	73	21	14	10	43	9	29	27	49.4129	38.6778	62.2069	40.4991	47.5843	43.8531	22.0946	78.3448	65.8421	38.2668	41.9788	53.117	32.5194	34.5339	37.504	45.5805	46.6801	39.0883	75.1673	66.9395	71.2953
MrorC26_Group1.ver1.0.g010210.m01	fungal-specific transcription factor							20	11	21	119	236	79	4292	6519	6675	126	39	47	40	124	40	12	50	76	11	83	49	87.3344	79.8919	86.6453	73.6348	80.8281	83.5296	74.1749	142.181	56.436	191.334	120.146	64.9208	72.2654	54.2675	39.3792	164.366	139.449	73.5232	98.2692	108.121	130.169
MrorC26_Group1.ver1.0.g010220.m01	acyltransferase ChoActase/COT/CPT							18	16	42	37	135	106	5334	5842	7009	138	30	48	45	173	29	5	44	58	12	78	51	66.65	87.5006	66.6502	82.8392	112.768	60.559	75.7531	147.985	23.515	168.374	112.909	70.8227	65.0389	78.9345	78.7583	51.1054	79.7698	98.6513	122.127	96.893	136.682
MrorC26_Group1.ver1.0.g010230.m01	DUF862-domain-containing protein							5	9	16	36	81	56	1768	2507	2321	82	19	24	17	66	8	5	21	24	10	26	13	27.5793	51.9931	42.2118	31.2948	43.0214	16.7059	37.8765	37.7216	23.515	80.3602	37.6362	59.0189	18.0664	44.4007	30.0032	49.7242	47.8619	52.1177	40.48	41.5801	45.2616
MrorC26_Group1.ver1.0.g010240.m01	mitochondrial nad transporter							28	26	65	40	128	60	6158	8489	7606	115	26	49	36	191	60	15	24	57	14	59	48	65.5008	72.9172	57.7635	66.2713	124.501	125.294	77.3312	139.28	70.5451	91.8402	85.4052	82.6265	101.172	128.269	121.888	55.2491	75.6336	55.8404	140.993	140.795	148.324
MrorC26_Group1.ver1.0.g010250.m01	SH3 domain containing protein [hypothetical protein Moror_12423]							10	9	17	38	80	27	547	1180	578	40	14	21	31	32	19	24	8	47	6	21	4	54.0095	25.3625	31.1034	57.067	20.8589	39.6766	33.142	11.6066	112.872	30.6134	30.3985	35.4114	36.1327	44.4007	31.8784	52.4866	47.271	25.1282	12.5241	19.571	11.2715
MrorC26_Group1.ver1.0.g010260.m01	contactin-associated protein-like 4 isoform X1							5	1	3	9	18	7	247	331	162	12	0	2	11	10	1	6	2	12	0	5	1	13.7896	7.60875	0	20.2496	6.51839	2.08824	3.15638	2.90166	28.218	7.65335	7.23773	0	18.0664	4.93341	5.62559	12.431	10.636	6.51471	5.65529	5.48983	3.15915
MrorC26_Group1.ver1.0.g010270.m01	peroxisomal membrane protein							5	3	8	40	51	19	369	545	358	22	9	10	1	17	6	2	13	19	8	15	6	21.8336	13.9494	19.9951	1.84087	11.0813	12.5294	15.7819	17.41	9.40601	49.7468	21.7132	47.2152	18.0664	14.8002	15.0016	55.2491	30.1353	17.6828	8.44859	9.03915	6.98133
MrorC26_Group1.ver1.0.g010280.m01	amp dependent CoA ligase							0	0	1	5	29	4	80	84	79	20	5	4	0	4	0	0	2	6	0	6	0	6.89482	12.6812	11.1084	0	2.60736	0	6.31275	0	0	7.65335	8.68527	0	0	0	1.8752	6.90613	17.1357	3.72269	1.83167	1.39319	1.54057
MrorC26_Group1.ver1.0.g010290.m01	amp dependent CoA ligase							9	4	10	10	98	30	3455	4373	3718	44	10	7	7	29	17	11	2	40	4	21	6	45.9655	27.8987	22.2167	12.8861	18.9033	35.5001	11.0473	17.41	51.733	7.65335	30.3985	23.6076	32.5194	19.7336	18.752	13.8123	57.907	27.9202	79.1054	72.5288	72.5044
MrorC26_Group1.ver1.0.g010300.m01	polyketide synthase							3	4	6	4	16	17	356	398	192	21	5	10	10	17	6	3	7	19	2	12	4	21.8336	13.3153	11.1084	18.4087	11.0813	12.5294	15.7819	11.6066	14.109	26.7867	17.3705	11.8038	10.8398	19.7336	11.2512	5.52491	9.4542	15.8214	8.15094	6.60107	3.74417
MrorC26_Group1.ver1.0.g010310.m01	AGC/PKC protein kinase							35	15	46	209	292	131	3504	4216	4017	226	51	87	132	128	56	42	48	123	24	80	36	141.344	143.298	113.305	242.995	83.4354	116.941	137.302	104.46	197.526	183.68	115.804	141.645	126.464	74.0011	86.2591	288.676	172.539	121.918	80.2273	69.9249	78.3352
MrorC26_Group1.ver1.0.g010320.m01	predicted protein [hypothetical protein Moror_12415]							0	0	0	2	3	7	170	203	229	12	5	0	5	7	2	5	2	1	0	4	0	1.14914	7.60875	11.1084	9.20435	4.56288	4.17648	0	0	23.515	7.65335	5.79018	0	0	0	0	2.76245	1.77266	6.51471	3.8923	3.36688	4.46571
MrorC26_Group1.ver1.0.g010330.m01	Endosulfine-domain-containing protein							31	29	38	27	95	78	4160	5615	5151	157	45	46	124	131	41	34	33	55	7	34	25	63.2026	99.5478	99.9753	228.268	85.3909	85.6179	72.5967	72.5415	159.902	126.28	49.2166	41.3133	112.011	143.069	71.2575	37.2931	56.1343	72.5925	95.247	93.1281	100.449
MrorC26_Group1.ver1.0.g010340.m01	DNA polymerase alpha subunit B							10	0	14	13	35	28	994	1795	1091	42	9	20	15	40	18	14	5	18	4	18	10	20.6845	26.6306	19.9951	27.6131	26.0736	37.5883	31.5638	29.0166	65.8421	19.1334	26.0558	23.6076	36.1327	0	26.2528	17.9559	20.6811	26.0588	22.7585	29.7711	21.2755
MrorC26_Group1.ver1.0.g010350.m01	cell cycle control protein cwf19							8	3	11	45	49	32	566	868	548	21	7	26	12	28	14	8	13	24	5	23	9	27.5793	13.3153	15.5517	22.0904	18.2515	29.2354	41.0329	26.1149	37.624	49.7468	33.2935	29.5095	28.9062	14.8002	20.6272	62.1552	28.9535	29.7815	12.9591	14.3963	10.6865
MrorC26_Group1.ver1.0.g010360.m01	DNA repair helicase							2	1	7	2	5	11	1198	1820	1288	16	3	3	9	7	4	1	4	8	2	10	0	9.1931	10.145	6.66502	16.5678	4.56288	8.35296	4.73457	0	4.703	15.3067	14.4755	11.8038	7.22654	4.93341	13.1264	2.76245	2.95444	10.2374	27.4293	30.1858	25.1172
MrorC26_Group1.ver1.0.g010370.m01	sumo-activating enzyme subunit 1							5	5	3	3	10	8	876	1341	1208	18	10	1	5	21	1	1	3	8	2	6	3	9.1931	11.4131	22.2167	9.20435	13.6886	2.08824	1.57819	8.70498	4.703	11.48	8.68527	11.8038	18.0664	24.667	5.62559	4.14368	5.90888	7.44538	20.0568	22.2413	23.5571
MrorC26_Group1.ver1.0.g010380.m01	quinate utilization pathway activator							10	0	10	26	67	33	986	1118	1024	53	16	21	9	27	12	10	11	38	8	22	6	43.6672	33.6053	35.5468	16.5678	17.5997	25.0589	33.142	17.41	47.03	42.0934	31.846	47.2152	36.1327	0	18.752	35.9119	39.5895	30.7122	22.5754	18.5427	19.9689
MrorC26_Group1.ver1.0.g010390.m01	pentatricopeptide repeat-containing protein							13	4	18	5	36	22	212	470	397	54	15	35	5	46	22	7	1	22	1	20	14	25.281	34.2394	33.3251	9.20435	29.9846	45.9413	55.2366	40.6232	32.921	3.82668	28.9509	5.90189	46.9725	19.7336	33.7536	6.90613	21.272	20.4748	4.85393	7.79523	7.74186
MrorC26_Group1.ver1.0.g010400.m01	golgi reassembly stacking protein 2							8	7	17	25	49	31	2783	3329	3049	50	16	19	10	48	15	1	9	32	6	21	17	36.7724	31.7031	35.5468	18.4087	31.2883	31.3236	29.9856	49.3282	4.703	34.4401	30.3985	35.4114	28.9062	34.5339	31.8784	34.5307	28.9535	28.8509	63.7193	55.2134	59.4583
MrorC26_Group1.ver1.0.g010410.m01	rna-binding protein prp24							14	13	27	17	71	32	4558	4741	4706	68	24	34	16	65	25	7	8	45	11	25	16	51.7112	43.1162	53.3202	29.4539	42.3696	52.206	53.6584	46.4266	32.921	30.6134	36.1886	64.9208	50.5858	64.1343	50.6304	23.4809	41.953	29.7815	104.36	78.6323	91.7713
MrorC26_Group1.ver1.0.g010420.m01	glycosyltransferase family 49 protein [hypothetical protein Moror_12405]							7	0	9	24	25	13	2229	2752	2830	17	3	10	7	18	3	4	5	11	4	5	4	12.6405	10.7791	6.66502	12.8861	11.7331	6.26472	15.7819	11.6066	18.812	19.1334	7.23773	23.6076	25.2929	0	16.8768	33.1494	14.7722	12.0987	51.035	45.6436	55.1876
MrorC26_Group1.ver1.0.g010430.m01	short-chain dehydrogenase							41	50	76	36	107	125	4152	8362	4998	470	106	102	66	313	117	14	16	218	24	114	71	250.512	298.009	235.497	121.497	204.026	244.324	160.975	206.018	65.8421	61.2268	165.02	141.645	148.144	246.67	142.515	49.7242	63.225	116.334	95.0638	138.689	97.4655
MrorC26_Group1.ver1.0.g010440.m01	glycoside hydrolase family 16 protein							0	2	5	27	46	17	297	380	421	18	3	10	0	18	3	0	5	6	8	11	3	6.89482	11.4131	6.66502	0	11.7331	6.26472	15.7819	8.70498	0	19.1334	15.923	47.2152	0	9.86682	9.37599	37.2931	27.1808	15.8214	6.80008	6.30253	8.20988
MrorC26_Group1.ver1.0.g010450.m01	Mur ligase							11	3	7	22	43	20	1872	2910	2377	51	10	23	9	33	7	8	7	30	6	16	3	34.4741	32.3372	22.2167	16.5678	21.5107	14.6177	36.2983	8.70498	37.624	26.7867	23.1607	35.4114	39.746	14.8002	13.1264	30.387	25.4082	18.6135	42.8611	48.2641	46.3537
MrorC26_Group1.ver1.0.g010460.m01	tRNA-guanine transglycosylase							7	3	19	42	61	32	2020	2405	1851	64	17	35	18	17	15	6	2	31	1	25	21	35.6233	40.58	37.7685	33.1357	11.0813	31.3236	55.2366	60.9349	28.218	7.65335	36.1886	5.90189	25.2929	14.8002	35.6288	58.0115	36.0441	29.7815	46.2497	39.8884	36.0962
MrorC26_Group1.ver1.0.g010470.m01	sumo deconjugating cysteine peptidase ulp2							8	1	4	4	20	18	792	780	792	20	5	12	10	9	4	2	5	13	4	11	3	14.9388	12.6812	11.1084	18.4087	5.86655	8.35296	18.9383	8.70498	9.40601	19.1334	15.923	23.6076	28.9062	4.93341	7.50079	5.52491	11.8178	16.7521	18.1336	12.9368	15.4447
MrorC26_Group1.ver1.0.g010480.m01	Zinc/iron permease							7	14	21	29	35	25	2370	3147	2677	34	7	13	14	57	23	2	11	23	5	20	9	26.4302	21.5581	15.5517	25.7722	37.1548	48.0295	20.5165	26.1149	9.40601	42.0934	28.9509	29.5095	25.2929	69.0677	39.3792	40.0556	20.6811	23.2668	54.2633	52.1949	52.2039
MrorC26_Group1.ver1.0.g010490.m01	branched-chain alpha-keto acid dehydrogenase e1-alpha subunit							26	12	48	208	264	87	3951	5245	4340	92	22	37	71	118	30	16	33	63	6	59	28	72.3957	58.3337	48.8768	130.702	76.917	62.6472	58.393	81.2465	75.2481	126.28	85.4052	35.4114	93.945	59.2009	90.0095	287.295	155.994	80.9685	90.4617	86.9914	84.6339
MrorC26_Group1.ver1.0.g010500.m01	acid protease		Clstr_5621					1	3	10	206	144	68	2525	2263	2633	27	7	7	27	19	2	14	33	26	12	37	39	29.8776	17.1197	15.5517	49.7035	12.3849	4.17648	11.0473	113.165	65.8421	126.28	53.5592	70.8227	3.61327	14.8002	18.752	284.533	85.0878	63.2858	57.8122	37.5332	51.3459
MrorC26_Group1.ver1.0.g010510.m01	UBC-like protein							10	11	18	5	23	17	2422	3370	2596	35	14	19	17	30	6	4	0	14	2	12	8	16.0879	22.1922	31.1034	31.2948	19.5552	12.5294	29.9856	23.2133	18.812	0	17.3705	11.8038	36.1327	54.2675	33.7536	6.90613	13.5904	15.8214	55.4539	55.8935	50.6244
MrorC26_Group1.ver1.0.g010520.m01	P-loop containing nucleoside triphosphate hydrolase protein							0	0	0	0	0	0	15	6	8	0	0	0	0	0	0	0	0	0	0	0	0	0	0	0	0	0	0	0	0	0	0	0	0	0	0	0	0	0	0	0.343439	0.0995136	0.156007
MrorC26_Group1.ver1.0.g010530.m01	P-loop containing nucleoside triphosphate hydrolase protein							5	6	25	21	37	17	1800	2540	1790	61	20	37	36	48	21	4	7	35	6	26	5	40.2198	38.6778	44.4335	66.2713	31.2883	43.8531	58.393	14.5083	18.812	26.7867	37.6362	35.4114	18.0664	29.6005	46.88	29.0058	21.8628	15.8214	41.2126	42.1274	34.9066
MrorC26_Group1.ver1.0.g010540.m01	WD40 repeat-like protein							23	16	43	31	120	72	7389	12266	9420	80	27	31	51	106	32	3	14	55	17	54	52	63.2026	50.725	59.9852	93.8844	69.095	66.8237	48.9238	150.886	14.109	53.5735	78.1675	100.332	83.1052	78.9345	80.6335	42.818	70.9065	67.0084	169.178	203.439	183.699
MrorC26_Group1.ver1.0.g010550.m01	K+-H+ exchange-like protein [hypothetical protein Moror_12392]							5	2	16	6	33	16	632	1008	797	35	9	13	30	31	12	1	2	14	1	14	5	16.0879	22.1922	19.9951	55.2261	20.207	25.0589	20.5165	14.5083	4.703	7.65335	20.2656	5.90189	18.0664	9.86682	30.0032	8.28736	19.4993	14.8908	14.4702	16.7183	15.5422
MrorC26_Group1.ver1.0.g010560.m01	Killer toxin, Kp4		Clstr_8992	Clstr_8992				0	0	3	0	26	573	65	85	115	2	0	1	0	1	1	0	1	2	0	0	0	2.29827	1.26812	0	0	0.651839	2.08824	1.57819	0	0	3.82668	0	0	0	0	5.62559	0	15.3631	533.276	1.48823	1.40978	2.2426
MrorC26_Group1.ver1.0.g010570.m01	profilin							40	37	90	36	87	85	72256	59981	64555	162	61	79	127	242	58	20	24	70	14	45	122	80.4396	102.718	135.522	233.791	157.745	121.118	124.677	354.003	94.0601	91.8402	65.1396	82.6265	144.531	182.536	168.768	49.7242	51.4072	79.1072	1654.37	994.821	1258.88
MrorC26_Group1.ver1.0.g010580.m01	predicted protein [hypothetical protein Moror_12389]							3	5	2	11	28	20	365	338	337	18	7	10	5	24	8	7	4	13	4	11	3	14.9388	11.4131	15.5517	9.20435	15.6441	16.7059	15.7819	8.70498	32.921	15.3067	15.923	23.6076	10.8398	24.667	3.7504	15.1935	16.5449	18.6135	8.35701	5.60593	6.57181
MrorC26_Group1.ver1.0.g010590.m01	predicted protein [hypothetical protein Moror_12388]							41	7	19	17	75	40	1925	2207	1958	70	16	33	19	43	15	10	13	66	13	22	20	75.8431	44.3844	35.5468	34.9765	28.0291	31.3236	52.0802	58.0332	47.03	49.7468	31.846	76.7246	148.144	34.5339	35.6288	23.4809	44.3166	37.2269	44.0746	36.6044	38.1828
MrorC26_Group1.ver1.0.g010600.m01	expressed protein [hypothetical protein Moror_12387]							40	9	34	124	185	94	830	1596	908	142	45	47	40	69	63	22	29	115	26	74	14	132.151	90.0369	99.9753	73.6348	44.9769	131.559	74.1749	40.6232	103.466	110.974	107.118	153.449	144.531	44.4007	63.7567	171.272	109.314	87.4833	19.0036	26.4706	17.7068
MrorC26_Group1.ver1.0.g010610.m01	cytoplasmic protein							6	9	7	13	18	24	532	738	462	51	20	21	5	34	11	1	11	17	0	14	2	19.5353	32.3372	44.4335	9.20435	22.1625	22.9706	33.142	5.80332	4.703	42.0934	20.2656	0	21.6796	44.4007	13.1264	17.9559	10.636	22.3361	12.1806	12.2402	9.00942
MrorC26_Group1.ver1.0.g010620.m01	expressed protein [hypothetical protein Moror_12385]							29	30	37	37	93	55	3761	4983	4671	121	33	45	9	83	48	3	13	46	12	41	17	52.8603	76.7215	73.3152	16.5678	54.1027	100.236	71.0185	49.3282	14.109	49.7468	59.3494	70.8227	104.785	148.002	69.3823	51.1054	54.9526	51.187	86.1115	82.646	91.0887
MrorC26_Group1.ver1.0.g010630.m01	probable E3 ubiquitin-protein ligase HECTD4 [hypothetical protein Moror_12384]							0	0	0	0	0	0	0	0	0	0	0	0	0	0	0	0	0	0	0	0	0	0	0	0	0	0	0	0	0	0	0	0	0	0	0	0	0	0	0	0	0	0
MrorC26_Group1.ver1.0.g010640.m01	interferon-inducible GTPase 1-like [hypothetical protein Moror_3970]							1	0	4	4	12	7	272	375	339	12	1	1	1	7	2	0	2	6	0	2	2	6.89482	7.60875	2.22167	1.84087	4.56288	4.17648	1.57819	5.80332	0	7.65335	2.89509	0	3.61327	0	7.50079	5.52491	7.09065	6.51471	6.22769	6.2196	6.61081
MrorC26_Group1.ver1.0.g010650.m01	BSD domain-containing protein 1-A							0	0	1	0	0	0	15	19	15	0	0	0	0	3	0	2	0	1	0	0	2	1.14914	0	0	0	1.95552	0	0	5.80332	9.40601	0	0	0	0	0	1.8752	0	0	0	0.343439	0.315126	0.292514
MrorC26_Group1.ver1.0.g010660.m01	protein phosphatase V, isoform D [hypothetical protein Moror_3973]							0	0	2	5	10	4	348	270	354	9	1	1	4	3	1	0	0	5	0	1	1	5.74569	5.70656	2.22167	7.36348	1.95552	2.08824	1.57819	2.90166	0	0	1.44755	0	0	0	3.7504	6.90613	5.90888	3.72269	7.96778	4.47811	6.90332
MrorC26_Group1.ver1.0.g010670.m01	mRNA triphosphatase CET1							3	11	11	14	33	22	3305	3910	3111	32	5	18	1	25	6	4	7	26	5	14	16	29.8776	20.29	11.1084	1.84087	16.296	12.5294	28.4074	46.4266	18.812	26.7867	20.2656	29.5095	10.8398	54.2675	20.6272	19.3372	19.4993	20.4748	75.671	64.8497	60.6673
MrorC26_Group1.ver1.0.g010680.m01	expressed protein [hypothetical protein Moror_3975]							7	0	20	9	25	17	812	1010	783	18	11	10	13	28	7	16	8	14	2	20	8	16.0879	11.4131	24.4384	23.9313	18.2515	14.6177	15.7819	23.2133	75.2481	30.6134	28.9509	11.8038	25.2929	0	37.504	12.431	14.7722	15.8214	18.5915	16.7515	15.2692
MrorC26_Group1.ver1.0.g010690.m01	U-box kinase family protein [hypothetical protein Moror_3976]							0	0	2	3	8	6	263	326	341	10	2	1	8	2	2	8	5	6	0	3	0	6.89482	6.34062	4.44335	14.727	1.30368	4.17648	1.57819	0	37.624	19.1334	4.34264	0	0	0	3.7504	4.14368	4.7271	5.58404	6.02162	5.4069	6.64981
MrorC26_Group1.ver1.0.g010700.m01	Ubiquitin conjugation factor E4 [hypothetical protein Moror_3976]							7	9	19	133	153	70	1609	2005	1726	54	14	29	26	53	18	4	7	42	8	40	15	48.2638	34.2394	31.1034	47.8626	34.5475	37.5883	45.7675	43.5249	18.812	26.7867	57.9018	47.2152	25.2929	44.4007	35.6288	183.703	90.4058	65.1471	36.8395	33.2541	33.6586
MrorC26_Group1.ver1.0.g010710.m01	Rhodanese-like protein							2	5	11	21	29	22	2147	3132	2637	32	9	10	9	34	12	0	8	10	5	10	11	11.4914	20.29	19.9951	16.5678	22.1625	25.0589	15.7819	31.9183	0	30.6134	14.4755	29.5095	7.22654	24.667	20.6272	29.0058	17.1357	20.4748	49.1575	51.9461	51.4239
MrorC26_Group1.ver1.0.g010720.m01	DDB1- and CUL4-associated factor 4 isoform 3							0	3	8	6	16	6	151	335	243	14	4	3	1	6	2	2	1	6	1	2	0	6.89482	8.87687	8.8867	1.84087	3.91104	4.17648	4.73457	0	9.40601	3.82668	2.89509	5.90189	0	14.8002	15.0016	8.28736	9.4542	5.58404	3.45728	5.55617	4.73872
MrorC26_Group1.ver1.0.g010730.m01	leucyl aminopeptidase							11	22	43	46	63	57	2389	1678	2214	138	12	43	13	31	35	10	10	66	17	77	10	75.8431	87.5006	26.6601	23.9313	20.207	73.0884	67.8621	29.0166	47.03	38.2668	111.461	100.332	39.746	108.535	80.6335	63.5364	37.2259	53.0484	54.6983	27.8306	43.175
MrorC26_Group1.ver1.0.g010740.m01	leucyl aminopeptidase							17	12	42	10	60	49	2709	3109	5152	103	25	38	18	63	32	9	18	49	6	35	17	56.3077	65.3084	55.5419	33.1357	41.0659	66.8237	59.9712	49.3282	42.327	68.8802	50.6641	35.4114	61.4256	59.2009	78.7583	13.8123	35.4533	45.603	62.025	51.5646	100.469
MrorC26_Group1.ver1.0.g010750.m01	DNA repair protein							28	26	60	47	152	101	851	2113	1235	131	25	56	71	170	40	17	11	116	8	60	56	133.3	83.0622	55.5419	130.702	110.813	83.5296	88.3786	162.493	79.9511	42.0934	86.8527	47.2152	101.172	128.269	112.512	64.9176	89.8149	93.998	19.4844	35.0454	24.0836
MrorC26_Group1.ver1.0.g010760.m01	voltage-dependent anion channel protein 2							147	89	243	199	530	501	6559	14101	9753	502	197	287	415	928	188	114	98	399	60	254	373	458.506	318.299	437.67	763.961	604.907	392.589	452.94	1082.32	536.142	375.014	367.677	354.114	531.151	439.073	455.673	274.864	313.17	466.267	150.174	233.873	190.192
MrorC26_Group1.ver1.0.g010770.m01	actin depolymerizing factor							85	125	194	1312	790	385	71346	63275	67140	552	163	172	381	924	219	134	91	242	45	176	261	278.091	350.002	362.133	701.372	602.3	457.325	271.448	757.333	630.203	348.227	254.768	265.585	307.128	616.676	363.788	1812.17	466.801	358.309	1633.53	1049.45	1309.29
MrorC26_Group1.ver1.0.g010780.m01	actinin-like protein							15	22	34	103	84	32	3565	3781	3971	74	21	41	18	80	27	21	12	34	3	49	18	39.0707	46.9206	46.6552	33.1357	52.1471	56.3825	64.7057	52.2299	98.7631	45.9201	70.9297	17.7057	54.1991	108.535	63.7567	142.266	49.6346	29.7815	81.6239	62.7101	77.4381
MrorC26_Group1.ver1.0.g010790.m01	SSrecog-domain-containing protein							9	9	12	40	44	23	235	615	289	50	17	12	34	43	12	9	11	19	6	33	4	21.8336	31.7031	37.7685	62.5896	28.0291	25.0589	18.9383	11.6066	42.327	42.0934	47.769	35.4114	32.5194	44.4007	22.5024	55.2491	25.9991	21.4055	5.38054	10.2001	5.63576
MrorC26_Group1.ver1.0.g010800.m01	cytochrome p450							6	5	16	8	21	22	753	1210	750	38	9	19	25	54	11	4	2	11	1	19	2	12.6405	24.0944	19.9951	46.0218	35.1993	22.9706	29.9856	5.80332	18.812	7.65335	27.5034	5.90189	21.6796	24.667	30.0032	11.0498	12.4086	20.4748	17.2406	20.0686	14.6257
MrorC26_Group1.ver1.0.g010810.m01	zinc metalloprotease							7	8	14	6	58	33	334	383	329	64	18	46	18	17	10	11	3	39	14	27	2	44.8164	40.58	39.9901	33.1357	11.0813	20.8824	72.5967	5.80332	51.733	11.48	39.0837	82.6265	25.2929	39.4673	26.2528	8.28736	34.2715	30.7122	7.64723	6.35228	6.4158
MrorC26_Group1.ver1.0.g010820.m01	Protein lap1							0	0	0	0	1	3	321	300	298	1	1	0	0	8	2	0	1	1	0	2	0	1.14914	0.634062	2.22167	0	5.21471	4.17648	0	0	0	3.82668	2.89509	0	0	0	0	0	0.590888	2.79202	7.34959	4.97568	5.81127
MrorC26_Group1.ver1.0.g010830.m01	carbamoyl-phosphate synth							18	4	36	21	149	62	864	1184	1150	133	40	71	24	80	48	1	15	78	17	45	37	89.6327	84.3303	88.867	44.1809	52.1471	100.236	112.051	107.361	4.703	57.4001	65.1396	100.332	65.0389	19.7336	67.5071	29.0058	88.0423	57.7017	19.7821	19.6373	22.426
MrorC26_Group1.ver1.0.g010840.m01	putative ring finger domain protein							0	0	0	0	1	0	0	0	0	0	0	1	0	0	0	0	0	0	1	0	0	0	0	0	0	0	0	1.57819	0	0	0	0	5.90189	0	0	0	0	0.590888	0	0	0	0
MrorC26_Group1.ver1.0.g010850.m01	protein phosphatase V, isoform D [hypothetical protein Moror_3990]							5	3	13	22	48	33	612	776	720	85	10	18	9	28	7	7	7	25	4	9	10	28.7284	53.8953	22.2167	16.5678	18.2515	14.6177	28.4074	29.0166	32.921	26.7867	13.0279	23.6076	18.0664	14.8002	24.3776	30.387	28.3626	30.7122	14.0123	12.8704	14.0407
MrorC26_Group1.ver1.0.g010860.m01	calpain-2 catalytic subunit-like							1	1	4	8	10	5	143	188	151	24	0	11	0	1	5	0	3	10	3	7	0	11.4914	15.2175	0	0	0.651839	10.4412	17.3601	0	0	11.48	10.1328	17.7057	3.61327	4.93341	7.50079	11.0498	5.90888	4.65336	3.27411	3.11809	2.94464
MrorC26_Group1.ver1.0.g010870.m01	BSD domain-containing protein 1-A							0	0	0	0	0	0	21	35	10	1	0	0	0	0	0	0	0	1	0	0	0	1.14914	0.634062	0	0	0	0	0	0	0	0	0	0	0	0	0	0	0	0	0.480814	0.580496	0.195009
MrorC26_Group1.ver1.0.g010880.m01	spherulin 4-like cell surface		Clstr_8032					2	2	22	40	61	35	2496	2360	2542	32	2	19	3	36	13	0	28	10	6	28	40	11.4914	20.29	4.44335	5.52261	23.4662	27.1471	29.9856	116.066	0	107.147	40.5313	35.4114	7.22654	9.86682	41.2544	55.2491	36.0441	32.5736	57.1482	39.142	49.5713
MrorC26_Group1.ver1.0.g010890.m01	mfs transporter							23	22	60	36	62	45	818	1085	797	118	42	44	11	100	50	2	5	80	13	48	8	91.931	74.8194	93.3103	20.2496	65.1839	104.412	69.4403	23.2133	9.40601	19.1334	69.4822	76.7246	83.1052	108.535	112.512	49.7242	36.635	41.8803	18.7289	17.9954	15.5422
MrorC26_Group1.ver1.0.g010900.m01	dynein light chain roadblock-type							13	6	30	45	42	44	2048	2514	2172	60	16	18	44	72	28	8	5	10	2	24	7	11.4914	38.0437	35.5468	80.9983	46.9324	58.4707	28.4074	20.3116	37.624	19.1334	34.7411	11.8038	46.9725	29.6005	56.2559	62.1552	24.8173	40.9496	46.8908	41.6962	42.356
MrorC26_Group1.ver1.0.g010910.m01	RNI-like protein							22	33	57	8	69	52	2030	3972	2507	128	38	45	33	161	50	7	12	55	9	48	35	63.2026	81.16	84.4236	60.7487	104.946	104.412	71.0185	101.558	32.921	45.9201	69.4822	53.117	79.492	162.803	106.886	11.0498	40.7712	48.395	46.4787	65.878	48.8888
MrorC26_Group1.ver1.0.g010920.m01	pre-mrna-splicing factor cwc22							7	3	13	10	22	13	1806	2245	2460	27	9	11	12	38	4	22	9	20	1	10	4	22.9827	17.1197	19.9951	22.0904	24.7699	8.35296	17.3601	11.6066	103.466	34.4401	14.4755	5.90189	25.2929	14.8002	24.3776	13.8123	12.9995	12.0987	41.35	37.2347	47.9722
MrorC26_Group1.ver1.0.g010930.m01	cytoplasm protein [hypothetical protein Moror_3996]							10	14	45	13	31	45	2112	2243	2395	65	12	16	34	84	26	8	6	13	5	16	11	14.9388	41.2141	26.6601	62.5896	54.7545	54.2943	25.251	31.9183	37.624	22.9601	23.1607	29.5095	36.1327	69.0677	84.3839	17.9559	18.3175	41.8803	48.3562	37.2015	46.7047
MrorC26_Group1.ver1.0.g010940.m01	flavo protein							13	19	48	21	70	74	9072	8667	10306	86	22	34	14	108	28	4	12	29	5	33	43	33.325	54.5294	48.8768	25.7722	70.3986	58.4707	53.6584	124.771	18.812	45.9201	47.769	29.5095	46.9725	93.7348	90.0095	29.0058	41.3621	68.8698	207.712	143.747	200.976
MrorC26_Group1.ver1.0.g010950.m01	serine-threonine rich		Clstr_5179					27	24	76	745	975	473	18662	17950	18913	193	27	68	88	166	36	47	91	241	87	193	89	276.942	122.374	59.9852	161.997	108.205	75.1767	107.317	258.248	221.041	348.227	279.376	513.465	97.5583	118.402	142.515	1029.01	576.115	440.208	427.283	297.711	368.821
MrorC26_Group1.ver1.0.g010960.m01	LRR receptor-like serine/threonine-protein kinase HSL2							7	8	13	229	212	125	5898	5595	5791	69	6	14	22	46	12	18	33	61	16	54	32	70.0974	43.7503	13.33	40.4991	29.9846	25.0589	22.0946	92.8531	84.6541	126.28	78.1675	94.4303	25.2929	39.4673	24.3776	316.301	125.268	116.334	135.04	92.7964	112.93
MrorC26_Group1.ver1.0.g010970.m01	maintenance of ploidy protein mob2							23	35	81	58	121	103	6434	7401	6860	149	52	72	51	192	48	5	12	101	11	66	44	116.063	94.4753	115.527	93.8844	125.153	100.236	113.63	127.673	23.515	45.9201	95.538	64.9208	83.1052	172.669	151.891	80.1111	71.4974	95.8593	147.312	122.75	133.776
MrorC26_Group1.ver1.0.g010980.m01	40s ribosomal protein s20							131	105	211	57	227	218	44802	68571	60510	370	182	220	134	786	191	13	39	242	48	181	436	278.091	234.603	404.345	246.677	512.346	398.854	347.201	1265.12	61.1391	149.24	262.006	283.291	473.339	518.008	395.667	78.7299	134.131	202.887	1025.78	1137.29	1180
MrorC26_Group1.ver1.0.g010990.m01	nucleoprotein TPR							17	12	31	104	162	58	670	1456	1139	122	35	59	57	68	46	13	36	102	16	50	19	117.212	77.3556	77.7586	104.93	44.3251	96.0591	93.1131	55.1315	61.1391	137.76	72.3773	94.4303	61.4256	59.2009	58.1311	143.648	95.7238	53.979	15.3403	24.1486	22.2115
MrorC26_Group1.ver1.0.g011000.m01	kinase-like protein							8	0	3	6	11	4	204	336	265	12	8	24	6	21	10	0	4	21	4	10	3	24.1319	7.60875	17.7734	11.0452	13.6886	20.8824	37.8765	8.70498	0	15.3067	14.4755	23.6076	28.9062	0	5.62559	8.28736	6.49976	3.72269	4.67076	5.57276	5.16774
MrorC26_Group1.ver1.0.g011010.m01	asparagine synthase							5	7	20	64	65	23	1983	2274	1981	42	6	16	10	27	10	1	7	19	4	10	2	21.8336	26.6306	13.33	18.4087	17.5997	20.8824	25.251	5.80332	4.703	26.7867	14.4755	23.6076	18.0664	34.5339	37.504	88.3985	38.4077	21.4055	45.4026	37.7156	38.6313
MrorC26_Group1.ver1.0.g011020.m01	transposase 21 superfamily [hypothetical protein Moror_4005]							0	0	0	0	0	0	46	6	18	1	0	0	0	0	0	0	0	0	0	0	0	0	0.634062	0	0	0	0	0	0	0	0	0	0	0	0	0	0	0	0	1.05321	0.0995136	0.351016
MrorC26_Group1.ver1.0.g011030.m01	predicted protein [hypothetical protein Moror_4006]							7	4	17	68	104	45	986	931	713	70	20	13	49	53	14	25	14	27	10	24	13	31.0267	44.3844	44.4335	90.2026	34.5475	29.2354	20.5165	37.7216	117.575	53.5735	34.7411	59.0189	25.2929	19.7336	31.8784	93.9234	61.4523	41.8803	22.5754	15.4412	13.9041
MrorC26_Group1.ver1.0.g011040.m01	No description							1	2	4	11	16	8	64	112	95	11	1	5	10	6	4	3	3	2	1	5	1	2.29827	6.97469	2.22167	18.4087	3.91104	8.35296	7.89094	2.90166	14.109	11.48	7.23773	5.90189	3.61327	9.86682	7.50079	15.1935	9.4542	7.44538	1.46534	1.85759	1.85259
MrorC26_Group1.ver1.0.g011050.m01	short-chain dehydrogenase reductase sdr							0	0	0	0	10	4	1934	920	1410	0	0	6	0	4	0	0	0	2	0	0	0	2.29827	0	0	0	2.60736	0	9.46913	0	0	0	0	0	0	0	0	0	5.90888	3.72269	44.2807	15.2587	27.4963
MrorC26_Group1.ver1.0.g011060.m01	Aldo/keto reductase							2	3	12	14	38	49	931	1236	1100	22	2	4	10	27	2	2	7	13	5	31	71	14.9388	13.9494	4.44335	18.4087	17.5997	4.17648	6.31275	206.018	9.40601	26.7867	44.8739	29.5095	7.22654	14.8002	22.5024	19.3372	22.4537	45.603	21.3161	20.4998	21.451
MrorC26_Group1.ver1.0.g011070.m01	short-chain dehydrogenase reductase sdr							21	10	18	29	57	51	4989	4727	3729	82	25	23	19	127	23	7	5	23	8	42	27	26.4302	51.9931	55.5419	34.9765	82.7836	48.0295	36.2983	78.3448	32.921	19.1334	60.7969	47.2152	75.8787	49.3341	33.7536	40.0556	33.6806	47.4643	114.228	78.4001	72.7189
MrorC26_Group1.ver1.0.g011080.m01	predicted protein [hypothetical protein Moror_4010]							30	36	65	31	115	99	5814	10481	7357	138	29	51	24	196	40	4	19	45	14	73	86	51.7112	87.5006	64.4286	44.1809	127.761	83.5296	80.4876	249.543	18.812	72.7068	105.671	82.6265	108.398	177.603	121.888	42.818	67.9521	92.1366	133.117	173.834	143.468
MrorC26_Group1.ver1.0.g011090.m01	LIM/homeobox protein Lhx6 isoform 4							0	0	1	3	3	1	12	78	24	4	0	1	12	1	0	1	0	3	0	1	0	3.44741	2.53625	0	22.0904	0.651839	0	1.57819	0	4.703	0	1.44755	0	0	0	1.8752	4.14368	1.77266	0.930673	0.274751	1.29368	0.468022
MrorC26_Group1.ver1.0.g011100.m01	P-loop containing nucleoside triphosphate hydrolase protein							7	4	12	138	100	54	1499	1644	1912	51	21	39	10	51	35	22	21	76	15	36	12	87.3344	32.3372	46.6552	18.4087	33.2438	73.0884	61.5494	34.8199	103.466	80.3602	52.1116	88.5284	25.2929	19.7336	22.5024	190.609	59.0888	50.2563	34.321	27.2667	37.2857
MrorC26_Group1.ver1.0.g011110.m01	expressed protein [hypothetical protein Moror_4014]		Clstr_3547					9	3	10	8	35	12	124	222	134	18	9	10	13	15	2	7	2	23	6	14	1	26.4302	11.4131	19.9951	23.9313	9.77759	4.17648	15.7819	2.90166	32.921	7.65335	20.2656	35.4114	32.5194	14.8002	18.752	11.0498	20.6811	11.1681	2.83909	3.682	2.61312
MrorC26_Group1.ver1.0.g011120.m01	melanoma-associated antigen B17							0	0	2	0	6	4	32	50	148	8	0	1	2	1	1	4	0	3	1	1	0	3.44741	5.0725	0	3.68174	0.651839	2.08824	1.57819	0	18.812	0	1.44755	5.90189	0	0	3.7504	0	3.54533	3.72269	0.732669	0.82928	2.88613
MrorC26_Group1.ver1.0.g011130.m01	putative ubiquitin-activating enzyme UBA2 [hypothetical protein Moror_4015]							3	1	4	0	3	2	235	251	318	6	7	3	4	7	2	4	0	3	0	1	1	3.44741	3.80437	15.5517	7.36348	4.56288	4.17648	4.73457	2.90166	18.812	0	1.44755	0	10.8398	4.93341	7.50079	0	1.77266	1.86135	5.38054	4.16298	6.20129
MrorC26_Group1.ver1.0.g011140.m01	peroxisomal oxidase							4	4	14	11	40	25	3152	2975	3635	73	5	17	12	55	14	1	14	35	6	23	11	40.2198	46.2866	11.1084	22.0904	35.8512	29.2354	26.8292	31.9183	4.703	53.5735	33.2935	35.4114	14.4531	19.7336	26.2528	15.1935	23.6355	23.2668	72.1679	49.3421	70.8858
MrorC26_Group1.ver1.0.g011150.m01	UDP-N-acetylglucosamine 2-epimerase [hypothetical protein Moror_4017]							0	3	4	6	7	4	208	550	329	13	3	5	5	8	6	0	0	1	1	0	1	1.14914	8.24281	6.66502	9.20435	5.21471	12.5294	7.89094	2.90166	0	0	0	5.90189	0	14.8002	7.50079	8.28736	4.13621	3.72269	4.76235	9.12208	6.4158
MrorC26_Group1.ver1.0.g011160.m01	cell division control protein 24							4	4	1	46	26	15	3581	3264	4162	13	0	0	8	4	1	2	3	4	1	3	4	4.59655	8.24281	0	14.727	2.60736	2.08824	0	11.6066	9.40601	11.48	4.34264	5.90189	14.4531	19.7336	1.8752	63.5364	15.3631	13.9601	81.9902	54.1354	81.1628
MrorC26_Group1.ver1.0.g011170.m01	ferritin-like protein [hypothetical protein Moror_4020]							1	2	2	2	14	18	1860	1619	1958	18	4	1	0	10	2	0	4	3	2	5	2	3.44741	11.4131	8.8867	0	6.51839	4.17648	1.57819	5.80332	0	15.3067	7.23773	11.8038	3.61327	9.86682	3.7504	2.76245	8.27243	16.7521	42.5864	26.8521	38.1828
MrorC26_Group1.ver1.0.g011180.m01	DUF500-domain-containing protein							22	24	58	1799	775	233	8519	9706	9562	201	62	50	315	412	99	47	113	94	25	84	44	108.019	127.447	137.744	579.874	268.558	206.736	78.9094	127.673	221.041	432.414	121.594	147.547	79.492	118.402	108.761	2484.83	457.938	216.847	195.05	160.98	186.468
MrorC26_Group1.ver1.0.g011190.m01	Phosphodiest-domain-containing protein							17	10	21	36	78	46	4002	4134	4979	82	24	38	127	90	26	51	26	48	12	23	26	55.1586	51.9931	53.3202	233.791	58.6655	54.2943	59.9712	75.4432	239.853	99.4936	33.2935	70.8227	61.4256	49.3341	39.3792	49.7242	46.0892	42.811	91.6294	68.5648	97.095
MrorC26_Group1.ver1.0.g011200.m01	predicted protein [hypothetical protein Moror_4025]							14	3	17	7	19	28	631	738	655	23	15	14	3	21	25	2	7	19	8	10	3	21.8336	14.5834	33.3251	5.52261	13.6886	52.206	22.0946	8.70498	9.40601	26.7867	14.4755	47.2152	50.5858	14.8002	31.8784	9.66859	11.2269	26.0588	14.4473	12.2402	12.7731
MrorC26_Group1.ver1.0.g011210.m01	cell cycle progression 1 isoform X1							6	2	5	3	3	5	40	40	25	13	4	4	1	5	6	2	1	4	1	1	1	4.59655	8.24281	8.8867	1.84087	3.2592	12.5294	6.31275	2.90166	9.40601	3.82668	1.44755	5.90189	21.6796	9.86682	9.37599	4.14368	1.77266	4.65336	0.915836	0.663424	0.487523
MrorC26_Group1.ver1.0.g011220.m01	predicted protein [hypothetical protein Moror_4026]							15	5	21	11	40	30	618	801	666	44	12	29	10	34	24	1	7	55	4	28	14	63.2026	27.8987	26.6601	18.4087	22.1625	50.1178	45.7675	40.6232	4.703	26.7867	40.5313	23.6076	54.1991	24.667	39.3792	15.1935	23.6355	27.9202	14.1497	13.2851	12.9876
MrorC26_Group1.ver1.0.g011230.m01	cytochrome p450							0	4	3	1	9	5	1312	1161	1179	13	4	8	0	10	3	0	0	5	1	1	0	5.74569	8.24281	8.8867	0	6.51839	6.26472	12.6255	0	0	0	1.44755	5.90189	0	19.7336	5.62559	1.38123	5.31799	4.65336	30.0394	19.2559	22.9916
MrorC26_Group1.ver1.0.g011240.m01	cytochrome p450							0	0	0	1	1	2	94	94	79	7	1	2	1	8	0	3	0	2	1	5	4	2.29827	4.43844	2.22167	1.84087	5.21471	0	3.15638	11.6066	14.109	0	7.23773	5.90189	0	0	0	1.38123	0.590888	1.86135	2.15222	1.55905	1.54057
MrorC26_Group1.ver1.0.g011250.m01	eukaryotic translation initiation factor 3 subunit B							1	0	0	0	2	1	423	299	338	0	0	3	1	4	1	0	0	1	0	4	0	1.14914	0	0	1.84087	2.60736	2.08824	4.73457	0	0	0	5.79018	0	3.61327	0	0	0	1.18178	0.930673	9.68497	4.95909	6.59131
MrorC26_Group1.ver1.0.g011260.m01	serine threonine sps1							2	0	1	0	2	4	168	202	158	7	3	0	1	0	1	0	0	1	1	4	0	1.14914	4.43844	6.66502	1.84087	0	2.08824	0	0	0	0	5.79018	5.90189	7.22654	0	1.8752	0	1.18178	3.72269	3.84651	3.35029	3.08114
MrorC26_Group1.ver1.0.g011270.m01	LRR receptor-like kinase plant							0	0	0	0	0	0	163	244	177	3	0	0	0	4	1	0	0	4	0	0	0	4.59655	1.90219	0	0	2.60736	2.08824	0	0	0	0	0	0	0	0	0	0	0	0	3.73203	4.04689	3.45166
MrorC26_Group1.ver1.0.g011280.m01	zf-DHHC-domain-containing protein							6	5	6	39	80	39	1424	2151	1592	49	7	12	0	25	16	0	14	18	6	20	20	20.6845	31.0691	15.5517	0	16.296	33.4118	18.9383	58.0332	0	53.5735	28.9509	35.4114	21.6796	24.667	11.2512	53.8678	47.271	36.2962	32.6038	35.6756	31.0454
MrorC26_Group1.ver1.0.g011290.m01	retrotransposon nucleocapsid protein							0	0	0	0	0	0	0	0	0	0	0	0	0	0	0	0	0	0	0	0	0	0	0	0	0	0	0	0	0	0	0	0	0	0	0	0	0	0	0	0	0	0
MrorC26_Group1.ver1.0.g011300.m01	No description							0	0	0	0	0	0	0	0	0	0	0	0	0	0	0	0	0	0	0	0	0	0	0	0	0	0	0	0	0	0	0	0	0	0	0	0	0	0	0	0	0	0
MrorC26_Group1.ver1.0.g011310.m01	pol polyprotein							0	0	0	0	0	0	0	0	0	0	0	0	0	0	0	0	0	0	0	0	0	0	0	0	0	0	0	0	0	0	0	0	0	0	0	0	0	0	0	0	0	0
MrorC26_Group1.ver1.0.g011320.m01	reverse transcriptase-rnase h-integrase							0	0	0	0	0	0	0	0	0	0	0	0	0	0	0	0	0	0	0	0	0	0	0	0	0	0	0	0	0	0	0	0	0	0	0	0	0	0	0	0	0	0
MrorC26_Group1.ver1.0.g011330.m01	reverse transcriptase-rnase h-integrase							0	0	0	0	0	0	0	0	0	0	0	0	0	0	0	0	0	0	0	0	0	0	0	0	0	0	0	0	0	0	0	0	0	0	0	0	0	0	0	0	0	0
MrorC26_Group1.ver1.0.g011340.m01	putative extracellular elastinolytic metalloproteinase precursor							0	0	0	0	0	0	0	0	0	0	0	0	0	0	0	0	0	0	0	0	0	0	0	0	0	0	0	0	0	0	0	0	0	0	0	0	0	0	0	0	0	0
MrorC26_Group1.ver1.0.g011350.m01	cytochrome p450							0	0	0	0	0	0	35	12	119	0	0	0	0	0	1	0	0	0	0	0	0	0	0	0	0	0	2.08824	0	0	0	0	0	0	0	0	0	0	0	0	0.801357	0.199027	2.32061
MrorC26_Group1.ver1.0.g011360.m01	expressed protein							0	0	4	2	6	6	810	721	1204	5	2	1	7	7	2	0	5	2	1	1	0	2.29827	3.17031	4.44335	12.8861	4.56288	4.17648	1.57819	0	0	19.1334	1.44755	5.90189	0	0	7.50079	2.76245	3.54533	5.58404	18.5457	11.9582	23.4791
MrorC26_Group1.ver1.0.g011370.m01	duf323 domain-containing protein							28	47	149	170	316	169	7442	9016	9775	278	129	142	46	238	89	15	78	113	10	49	28	129.853	176.269	286.596	84.68	155.138	185.853	224.103	81.2465	70.5451	298.481	70.9297	59.0189	101.172	231.87	279.405	234.809	186.72	157.284	170.391	149.536	190.621
MrorC26_Group1.ver1.0.g011380.m01	diphthine synthase							2	11	5	6	20	17	766	1290	1070	26	10	4	11	35	9	6	4	14	4	11	7	16.0879	16.4856	22.2167	20.2496	22.8144	18.7942	6.31275	20.3116	28.218	15.3067	15.923	23.6076	7.22654	54.2675	9.37599	8.28736	11.8178	15.8214	17.5383	21.3954	20.866
MrorC26_Group1.ver1.0.g011390.m01	acid protease							6	2	26	25	38	33	2446	3138	2703	88	13	22	25	64	18	5	3	24	3	22	11	27.5793	55.7975	28.8818	46.0218	41.7177	37.5883	34.7201	31.9183	23.515	11.48	31.846	17.7057	21.6796	9.86682	48.7552	34.5307	22.4537	30.7122	56.0034	52.0456	52.711
MrorC26_Group1.ver1.0.g011400.m01	lamin-B receptor isoform X1 [hypothetical protein Moror_1010]							10	7	29	16	390	216	2424	3461	3844	33	30	2	17	254	19	4	24	19	1	22	15	21.8336	20.9241	66.6502	31.2948	165.567	39.6766	3.15638	43.5249	18.812	91.8402	31.846	5.90189	36.1327	34.5339	54.3807	22.0996	230.446	201.025	55.4997	57.4027	74.9615
MrorC26_Group1.ver1.0.g011410.m01	ABC transporter							0	0	3	2	4	1	16	99	22	5	2	2	0	2	0	0	1	1	2	2	2	1.14914	3.17031	4.44335	0	1.30368	0	3.15638	5.80332	0	3.82668	2.89509	11.8038	0	0	5.62559	2.76245	2.36355	0.930673	0.366335	1.64197	0.42902
MrorC26_Group1.ver1.0.g011420.m01	abc transporter							0	0	0	0	2	0	0	22	3	2	3	5	0	0	0	0	0	0	2	2	0	0	1.26812	6.66502	0	0	0	7.89094	0	0	0	2.89509	11.8038	0	0	0	0	1.18178	0	0	0.364883	0.0585027
MrorC26_Group1.ver1.0.g011430.m01	WD40 repeat-like protein							2	8	15	4	16	18	937	1074	1250	44	14	12	11	47	8	0	4	16	4	12	7	18.3862	27.8987	31.1034	20.2496	30.6364	16.7059	18.9383	20.3116	0	15.3067	17.3705	23.6076	7.22654	39.4673	28.128	5.52491	9.4542	16.7521	21.4535	17.8129	24.3761
MrorC26_Group1.ver1.0.g011440.m01	kit ligand isoform X2 [hypothetical protein Moror_1015]							1	0	5	11	16	9	157	318	201	14	6	4	4	7	2	4	0	6	3	0	0	6.89482	8.87687	13.33	7.36348	4.56288	4.17648	6.31275	0	18.812	0	0	17.7057	3.61327	0	9.37599	15.1935	9.4542	8.37606	3.59466	5.27422	3.91968
MrorC26_Group1.ver1.0.g011450.m01	cytochrome p450		Clstr_9691					12	17	47	41	73	65	7199	6000	7413	105	14	38	24	91	30	3	19	54	16	41	16	62.0534	66.5765	31.1034	44.1809	59.3174	62.6472	59.9712	46.4266	14.109	72.7068	59.3494	94.4303	43.3593	83.868	88.1343	56.6303	43.1348	60.4937	164.828	99.5136	144.56
MrorC26_Group1.ver1.0.g011460.m01	AAA family ATPase ELf1							0	3	3	10	11	10	123	181	165	13	2	1	11	8	2	4	0	1	0	6	0	1.14914	8.24281	4.44335	20.2496	5.21471	4.17648	1.57819	0	18.812	0	8.68527	0	0	14.8002	5.62559	13.8123	6.49976	9.30673	2.8162	3.00199	3.21765
MrorC26_Group1.ver1.0.g011470.m01	glutamyl-tRNA(Gln) amidotransferase subunit C [hypothetical protein Moror_1607]							1	0	3	19	19	5	30	139	58	5	2	1	2	1	1	1	1	3	2	2	1	3.44741	3.17031	4.44335	3.68174	0.651839	2.08824	1.57819	2.90166	4.703	3.82668	2.89509	11.8038	3.61327	0	5.62559	26.2433	11.2269	4.65336	0.686877	2.3054	1.13105
MrorC26_Group1.ver1.0.g011480.m01	DNA-binding protein cre-1							12	2	16	38	63	38	169	416	399	44	8	38	22	27	32	5	24	36	14	24	4	41.3689	27.8987	17.7734	40.4991	17.5997	66.8237	59.9712	11.6066	23.515	91.8402	34.7411	82.6265	43.3593	9.86682	30.0032	52.4866	37.2259	35.3656	3.86941	6.89961	7.78086
MrorC26_Group1.ver1.0.g011490.m01	putative iron reductase							6	8	13	21	40	59	3567	3692	3504	29	7	19	18	22	6	4	10	15	7	41	11	17.2371	18.3878	15.5517	33.1357	14.3405	12.5294	29.9856	31.9183	18.812	38.2668	59.3494	41.3133	21.6796	39.4673	24.3776	29.0058	23.6355	54.9097	81.6697	61.234	68.3312
MrorC26_Group1.ver1.0.g011500.m01	Integral membrane protein [hypothetical protein Moror_1021]							7	4	8	4	31	11	524	406	547	12	4	6	4	11	4	0	0	9	0	4	1	10.3422	7.60875	8.8867	7.36348	7.17023	8.35296	9.46913	2.90166	0	0	5.79018	0	25.2929	19.7336	15.0016	5.52491	18.3175	10.2374	11.9975	6.73375	10.667
MrorC26_Group1.ver1.0.g011510.m01	FHA domain-containing protein [hypothetical protein Moror_1022]							20	12	43	13	46	38	4601	5535	5576	40	26	20	33	49	31	4	8	65	8	23	33	74.6939	25.3625	57.7635	60.7487	31.9401	64.7355	31.5638	95.7548	18.812	30.6134	33.2935	47.2152	72.2654	59.2009	80.6335	17.9559	27.1808	35.3656	105.344	91.8013	108.737
MrorC26_Group1.ver1.0.g011520.m01	FMN-dependent alpha-hydroxy acid dehydrogenase							5	3	1	59	118	423	129	233	285	21	5	5	6	11	4	1	37	15	21	145	3	17.2371	13.3153	11.1084	11.0452	7.17023	8.35296	7.89094	8.70498	4.703	141.587	209.894	123.94	18.0664	14.8002	1.8752	81.4924	69.7247	393.675	2.95357	3.86444	5.55776
MrorC26_Group1.ver1.0.g011530.m01	integral membrane protein [hypothetical protein Moror_1024]							0	1	6	6	1	1	94	30	122	10	3	2	2	11	1	2	0	2	0	2	3	2.29827	6.34062	6.66502	3.68174	7.17023	2.08824	3.15638	8.70498	9.40601	0	2.89509	0	0	4.93341	11.2512	8.28736	0.590888	0.930673	2.15222	0.497568	2.37911
MrorC26_Group1.ver1.0.g011540.m01	predicted protein [hypothetical protein Moror_13793, partial]							0	0	0	0	0	0	0	0	0	0	0	0	0	0	0	0	0	0	0	0	0	0	0	0	0	0	0	0	0	0	0	0	0	0	0	0	0	0	0	0	0	0
MrorC26_Group1.ver1.0.g011550.m01	integral membrane protein [hypothetical protein Moror_1024]							1	2	5	6	2	3	62	39	52	15	3	5	4	22	5	2	0	1	0	5	2	1.14914	9.51094	6.66502	7.36348	14.3405	10.4412	7.89094	5.80332	9.40601	0	7.23773	0	3.61327	9.86682	9.37599	8.28736	1.18178	2.79202	1.41955	0.646838	1.01405
MrorC26_Group1.ver1.0.g011560.m01	integral membrane protein [hypothetical protein Moror_13795]							0	0	1	2	5	8	181	208	257	2	2	3	4	1	0	3	3	3	1	5	4	3.44741	1.26812	4.44335	7.36348	0.651839	0	4.73457	11.6066	14.109	11.48	7.23773	5.90189	0	0	1.8752	2.76245	2.95444	7.44538	4.14416	3.4498	5.01173
MrorC26_Group1.ver1.0.g011570.m01	UbiD family decarboxylase [hypothetical protein Moror_13796]							0	1	5	4	5	12	663	662	600	8	1	3	0	11	2	0	3	6	0	1	6	6.89482	5.0725	2.22167	0	7.17023	4.17648	4.73457	17.41	0	11.48	1.44755	0	0	4.93341	9.37599	5.52491	2.95444	11.1681	15.18	10.9797	11.7005
MrorC26_Group1.ver1.0.g011580.m01	SNF5-domain-containing protein							8	2	24	26	40	20	225	653	235	31	13	15	30	52	7	4	7	13	3	22	15	14.9388	19.6559	28.8818	55.2261	33.8956	14.6177	23.6728	43.5249	18.812	26.7867	31.846	17.7057	28.9062	9.86682	45.0048	35.9119	23.6355	18.6135	5.15158	10.8304	4.58271
MrorC26_Group1.ver1.0.g011590.m01	dna polymerase beta							3	4	7	3	22	9	581	1141	751	17	1	13	15	15	5	8	0	12	2	5	19	13.7896	10.7791	2.22167	27.6131	9.77759	10.4412	20.5165	55.1315	37.624	0	7.23773	11.8038	10.8398	19.7336	13.1264	4.14368	12.9995	8.37606	13.3025	18.9242	14.6452
MrorC26_Group1.ver1.0.g011600.m01	reverse transcriptase-rnase h-integrase							0	0	0	0	0	0	0	0	0	0	0	0	0	0	0	0	0	0	0	0	0	0	0	0	0	0	0	0	0	0	0	0	0	0	0	0	0	0	0	0	0	0
MrorC26_Group1.ver1.0.g011610.m01	reverse transcriptase-rnase h-integrase							0	0	0	0	0	0	0	0	0	0	0	0	0	0	0	0	0	0	0	0	0	0	0	0	0	0	0	0	0	0	0	0	0	0	0	0	0	0	0	0	0	0
MrorC26_Group1.ver1.0.g011620.m01	reverse transcriptase-rnase h-integrase							0	0	0	0	0	0	0	0	0	0	0	0	0	0	0	0	0	0	0	0	0	0	0	0	0	0	0	0	0	0	0	0	0	0	0	0	0	0	0	0	0	0
MrorC26_Group1.ver1.0.g011630.m01	reverse transcriptase-rnase h-integrase							0	0	0	0	0	0	0	0	0	0	0	0	0	0	0	0	0	0	0	0	0	0	0	0	0	0	0	0	0	0	0	0	0	0	0	0	0	0	0	0	0	0
MrorC26_Group1.ver1.0.g011640.m01	reverse transcriptase-rnase h-integrase							0	0	0	0	0	0	0	0	0	0	0	0	0	0	0	0	0	0	0	0	0	0	0	0	0	0	0	0	0	0	0	0	0	0	0	0	0	0	0	0	0	0
MrorC26_Group1.ver1.0.g011650.m01	reverse transcriptase-rnase h-integrase							0	0	0	0	0	0	0	0	0	0	0	0	0	0	0	0	0	0	0	0	0	0	0	0	0	0	0	0	0	0	0	0	0	0	0	0	0	0	0	0	0	0
MrorC26_Group1.ver1.0.g011660.m01	reverse transcriptase-rnase h-integrase [hypothetical protein Moror_13230]							0	0	0	0	0	0	0	0	0	0	0	0	0	0	0	0	0	0	0	0	0	0	0	0	0	0	0	0	0	0	0	0	0	0	0	0	0	0	0	0	0	0
MrorC26_Group1.ver1.0.g011670.m01	reverse transcriptase-rnase h-integrase							0	0	0	0	0	0	0	0	0	0	0	0	0	0	0	0	0	0	0	0	0	0	0	0	0	0	0	0	0	0	0	0	0	0	0	0	0	0	0	0	0	0
MrorC26_Group1.ver1.0.g011680.m01	predicted protein [hypothetical protein Moror_13802]							2	6	3	0	6	4	137	424	159	5	3	8	0	3	3	0	0	2	0	5	0	2.29827	3.17031	6.66502	0	1.95552	6.26472	12.6255	0	0	0	7.23773	0	7.22654	29.6005	5.62559	0	3.54533	3.72269	3.13674	7.03229	3.10064
MrorC26_Group1.ver1.0.g011690.m01	DUF590-domain-containing protein							1	5	13	4	40	15	212	348	251	9	2	14	16	16	6	2	3	13	1	9	4	14.9388	5.70656	4.44335	29.4539	10.4294	12.5294	22.0946	11.6066	9.40601	11.48	13.0279	5.90189	3.61327	24.667	24.3776	5.52491	23.6355	13.9601	4.85393	5.77179	4.89473
MrorC26_Group1.ver1.0.g011700.m01	actin regulatory protein							9	2	6	17	24	29	891	1181	848	31	12	9	23	39	22	4	5	16	4	16	4	18.3862	19.6559	26.6601	42.34	25.4217	45.9413	14.2037	11.6066	18.812	19.1334	23.1607	23.6076	32.5194	9.86682	11.2512	23.4809	14.1813	26.9895	20.4003	19.5876	16.5368
MrorC26_Group1.ver1.0.g011710.m01	nwd2							2	3	0	1	6	4	49	77	73	9	3	9	0	3	3	0	0	5	0	6	0	5.74569	5.70656	6.66502	0	1.95552	6.26472	14.2037	0	0	0	8.68527	0	7.22654	14.8002	0	1.38123	3.54533	3.72269	1.1219	1.27709	1.42357
MrorC26_Group1.ver1.0.g011720.m01	salicylate hydroxylase							2	6	2	28	24	5	252	279	294	10	1	3	1	2	2	3	2	4	0	1	4	4.59655	6.34062	2.22167	1.84087	1.30368	4.17648	4.73457	11.6066	14.109	7.65335	1.44755	0	7.22654	29.6005	3.7504	38.6743	14.1813	4.65336	5.76977	4.62738	5.73327
MrorC26_Group1.ver1.0.g011730.m01	alpha/beta-hydrolase							2	4	6	5	20	10	395	593	566	22	7	8	3	18	3	4	1	14	2	4	3	16.0879	13.9494	15.5517	5.52261	11.7331	6.26472	12.6255	8.70498	18.812	3.82668	5.79018	11.8038	7.22654	19.7336	11.2512	6.90613	11.8178	9.30673	9.04388	9.83526	11.0375
MrorC26_Group1.ver1.0.g011740.m01	phosphoribosylaminoimidazole carboxylase							14	11	32	17	47	37	661	1192	778	66	25	41	2	41	31	2	1	40	8	24	15	45.9655	41.8481	55.5419	3.68174	26.7254	64.7355	64.7057	43.5249	9.40601	3.82668	34.7411	47.2152	50.5858	54.2675	60.0063	23.4809	27.7717	34.4349	15.1342	19.77	15.1717
MrorC26_Group1.ver1.0.g011750.m01	baseplate hub subunit and tail lysozyme [hypothetical protein Moror_13809]							6	23	56	10	28	39	274	693	1042	41	35	43	131	56	15	17	15	19	4	13	5	21.8336	25.9966	77.7586	241.154	36.503	31.3236	67.8621	14.5083	79.9511	57.4001	18.8181	23.6076	21.6796	113.468	105.011	13.8123	16.5449	36.2962	6.27348	11.4938	20.3199
MrorC26_Group1.ver1.0.g011760.m01	protein phosphatase [hypothetical protein Moror_13810]							46	73	135	101	401	311	42885	47395	45937	290	75	137	95	331	94	15	72	174	40	125	117	199.95	183.878	166.626	174.883	215.759	196.295	216.212	339.494	70.5451	275.521	180.943	236.076	166.21	360.139	253.152	139.504	236.946	289.439	981.891	786.074	895.813
MrorC26_Group1.ver1.0.g011770.m01	cytochrome p450							0	8	8	18	142	202	325	404	654	20	7	6	14	30	6	3	2	10	3	86	2	11.4914	12.6812	15.5517	25.7722	19.5552	12.5294	9.46913	5.80332	14.109	7.65335	124.489	17.7057	0	39.4673	15.0016	24.8621	83.906	187.996	7.44117	6.70058	12.7536
MrorC26_Group1.ver1.0.g011780.m01	retrotransposon ty3-gypsy subclass							5	7	4	6	19	21	9	24	23	29	19	11	110	46	3	44	1	34	5	21	1	39.0707	18.3878	42.2118	202.496	29.9846	6.26472	17.3601	2.90166	206.932	3.82668	30.3985	29.5095	18.0664	34.5339	7.50079	8.28736	11.2269	19.5441	0.206063	0.398054	0.448521
MrorC26_Group1.ver1.0.g011790.m01	retrotransposon ty3-gypsy subclass							0	0	0	0	0	0	0	0	0	0	0	0	0	0	1	0	0	0	0	2	6	0	0	0	0	0	2.08824	0	17.41	0	0	2.89509	0	0	0	0	0	0	0	0	0	0
MrorC26_Group1.ver1.0.g011800.m01	zinc finger protein 420							0	0	0	0	0	0	0	0	0	0	0	0	0	0	0	0	1	0	0	0	1	0	0	0	0	0	0	0	2.90166	0	3.82668	0	0	0	0	0	0	0	0	0	0	0
MrorC26_Group1.ver1.0.g011810.m01	retrotransposon ty3-gypsy subclass							0	0	0	0	0	0	0	0	0	0	0	0	0	0	0	0	4	0	0	0	6	0	0	0	0	0	0	0	17.41	0	15.3067	0	0	0	0	0	0	0	0	0	0	0
MrorC26_Group1.ver1.0.g011820.m01	ribonuclease H-like protein							14	0	0	18	6	1	0	0	0	0	0	0	35	36	27	85	0	363	22	89	6	417.137	0	0	64.4305	23.4662	56.3825	0	17.41	399.755	0	128.832	129.842	50.5858	0	0	24.8621	3.54533	0.930673	0	0	0
MrorC26_Group1.ver1.0.g011830.m01	heme oxygenase-like protein							12	13	28	433	361	322	18846	17466	19038	66	37	22	40	120	36	28	119	95	44	128	175	109.168	41.8481	82.2019	73.6348	78.2207	75.1767	34.7201	507.791	131.684	455.374	185.286	259.683	43.3593	64.1343	52.5056	598.071	213.31	299.677	431.496	289.684	371.258
MrorC26_Group1.ver1.0.g011840.m01	predicted protein [hypothetical protein Moror_1169]							0	1	0	2	15	23	480	825	526	8	0	0	0	0	0	0	8	3	4	7	4	3.44741	5.0725	0	0	0	0	0	11.6066	0	30.6134	10.1328	23.6076	0	4.93341	0	2.76245	8.86331	21.4055	10.99	13.6831	10.2575
MrorC26_Group1.ver1.0.g011850.m01	transferrin receptor ectodomain, apical domain-containing protein		Clstr_4890					10	9	8	95	111	43	2034	3037	2361	67	28	18	12	50	14	6	15	26	7	21	13	29.8776	42.4822	62.2069	22.0904	32.592	29.2354	28.4074	37.7216	28.218	57.4001	30.3985	41.3133	36.1327	44.4007	15.0016	131.217	65.5885	40.0189	46.5703	50.3705	46.0416
MrorC26_Group1.ver1.0.g011860.m01	trans-sialidase		Clstr_8642	Clstr_8642	Clstr_8642			0	0	0	4	8	2	49	48	65	1	0	0	7	9	0	6	6	0	0	5	1	0	0.634062	0	12.8861	5.86655	0	0	2.90166	28.218	22.9601	7.23773	0	0	0	0	5.52491	4.7271	1.86135	1.1219	0.796109	1.26756
MrorC26_Group1.ver1.0.g011870.m01	acid protease		Clstr_2789					3	5	15	4	39	20	1183	1759	1533	47	13	14	3	19	11	2	8	23	3	6	13	26.4302	29.8009	28.8818	5.52261	12.3849	22.9706	22.0946	37.7216	9.40601	30.6134	8.68527	17.7057	10.8398	24.667	28.128	5.52491	23.0446	18.6135	27.0859	29.1741	29.8949
MrorC26_Group1.ver1.0.g011880.m01	acid protease		Clstr_2789					20	20	46	184	389	178	3065	4704	2762	88	30	57	44	123	49	36	69	122	34	92	73	140.195	55.7975	66.6502	80.9983	80.1762	102.324	89.9567	211.821	169.308	264.041	133.174	200.664	72.2654	98.6682	86.2591	254.146	229.855	165.66	70.176	78.0186	53.8615
MrorC26_Group1.ver1.0.g011890.m01	ace1 transcription factor							54	22	72	506	567	194	3089	4732	3431	268	98	141	89	238	140	67	64	146	32	91	46	167.774	169.929	217.724	163.837	155.138	292.354	222.525	133.476	315.101	244.907	131.727	188.861	195.117	108.535	135.014	698.901	335.033	180.551	70.7255	78.483	66.9076
MrorC26_Group1.ver1.0.g011900.m01	serum amyloid A protein precursor							6	2	7	50	24	16	1327	1356	1077	9	5	4	2	21	3	2	4	5	3	5	3	5.74569	5.70656	11.1084	3.68174	13.6886	6.26472	6.31275	8.70498	9.40601	15.3067	7.23773	17.7057	21.6796	9.86682	13.1264	69.0613	14.1813	14.8908	30.3829	22.4901	21.0025
MrorC26_Group1.ver1.0.g011910.m01	integral membrane protein [hypothetical protein Moror_1176]							1	0	3	2	19	16	115	319	230	21	1	4	0	5	4	0	0	7	2	9	0	8.04396	13.3153	2.22167	0	3.2592	8.35296	6.31275	0	0	0	13.0279	11.8038	3.61327	0	5.62559	2.76245	11.2269	14.8908	2.63303	5.2908	4.48521
MrorC26_Group1.ver1.0.g011920.m01	YjeF N-terminal domain-like protein							2	6	31	2	17	26	1380	1696	1939	62	11	19	2	80	17	0	3	30	5	9	8	34.4741	39.3119	24.4384	3.68174	52.1471	35.5001	29.9856	23.2133	0	11.48	13.0279	29.5095	7.22654	29.6005	58.1311	2.76245	10.0451	24.1975	31.5964	28.1292	37.8123
MrorC26_Group1.ver1.0.g011930.m01	(S)-2-hydroxy-acid oxidase		Clstr_4333					3	7	17	18	35	28	200	339	166	34	10	35	12	40	13	5	8	5	5	34	1	5.74569	21.5581	22.2167	22.0904	26.0736	27.1471	55.2366	2.90166	23.515	30.6134	49.2166	29.5095	10.8398	34.5339	31.8784	24.8621	20.6811	26.0588	4.57918	5.62252	3.23715
MrorC26_Group1.ver1.0.g011940.m01	No description							1	0	4	2	3	1	39	51	39	8	5	8	4	13	1	1	1	5	0	5	0	5.74569	5.0725	11.1084	7.36348	8.47391	2.08824	12.6255	0	4.703	3.82668	7.23773	0	3.61327	0	7.50079	2.76245	1.77266	0.930673	0.89294	0.845865	0.760535
MrorC26_Group1.ver1.0.g011950.m01	cytoplasmic protein							12	6	13	48	64	33	681	1029	1258	48	17	27	32	35	17	38	21	28	5	21	8	32.1758	30.435	37.7685	58.9078	22.8144	35.5001	42.6111	23.2133	178.714	80.3602	30.3985	29.5095	43.3593	29.6005	24.3776	66.2989	37.8168	30.7122	15.5921	17.0666	24.5321
MrorC26_Group1.ver1.0.g011960.m01	GRAM domain-containing protein 1A isoform X9							4	0	0	4	10	4	64	146	152	10	6	1	6	1	3	3	3	5	0	5	0	5.74569	6.34062	13.33	11.0452	0.651839	6.26472	1.57819	0	14.109	11.48	7.23773	0	14.4531	0	0	5.52491	5.90888	3.72269	1.46534	2.4215	2.96414
MrorC26_Group1.ver1.0.g011970.m01	secreted protein		Clstr_7157					30	15	33	191	130	73	7624	5736	7174	125	18	30	163	114	25	150	23	65	15	43	10	74.6939	79.2578	39.9901	300.062	74.3097	52.206	47.3457	29.0166	705.451	88.0135	62.2445	88.5284	108.398	74.0011	61.8815	263.814	76.8154	67.9391	174.558	95.135	139.9
MrorC26_Group1.ver1.0.g011980.m01	nwd2							4	2	0	24	11	15	726	831	930	33	10	15	9	18	10	9	4	9	3	9	2	10.3422	20.9241	22.2167	16.5678	11.7331	20.8824	23.6728	5.80332	42.327	15.3067	13.0279	17.7057	14.4531	9.86682	0	33.1494	6.49976	13.9601	16.6224	13.7826	18.1358
MrorC26_Group1.ver1.0.g011990.m01	No description [hypothetical protein Moror_5834]							0	0	0	0	0	1	29	24	31	0	0	1	0	0	1	1	0	0	0	0	0	0	0	0	0	0	2.08824	1.57819	0	4.703	0	0	0	0	0	0	0	0	0.930673	0.663981	0.398054	0.604528
MrorC26_Group1.ver1.0.g012000.m01	WD40 repeat-like protein [hypothetical protein Moror_1182]							0	0	0	0	4	1	384	243	550	0	1	0	2	0	0	0	0	1	0	2	0	1.14914	0	2.22167	3.68174	0	0	0	0	0	0	2.89509	0	0	0	0	0	2.36355	0.930673	8.79203	4.0303	10.7255
MrorC26_Group1.ver1.0.g012010.m01	acid protease							8	6	14	11	29	26	983	1702	1379	55	18	22	40	47	20	11	2	30	2	14	1	34.4741	34.8734	39.9901	73.6348	30.6364	41.7648	34.7201	2.90166	51.733	7.65335	20.2656	11.8038	28.9062	29.6005	26.2528	15.1935	17.1357	24.1975	22.5067	28.2287	26.8918
MrorC26_Group1.ver1.0.g012020.m01	putative s- glutathione dehydrogenase protein							0	0	0	0	3	0	1	0	4	0	0	0	1	0	0	0	0	0	0	1	0	0	0	0	1.84087	0	0	0	0	0	0	1.44755	0	0	0	0	0	1.77266	0	0.0228959	0	0.0780036
MrorC26_Group1.ver1.0.g012030.m01	unknown (plasmid) [hypothetical protein Moror_13573]							11	12	24	55	83	24	2390	4511	3089	59	28	16	37	105	17	7	14	17	9	17	21	19.5353	37.4097	62.2069	68.1122	68.4431	35.5001	25.251	60.9349	32.921	53.5735	24.6083	53.117	39.746	59.2009	45.0048	75.9675	49.0437	22.3361	54.7212	74.8176	60.2383
MrorC26_Group1.ver1.0.g012040.m01	putative meiosis protein [hypothetical protein Moror_13574]							17	19	35	77	116	83	5243	4832	4947	102	22	37	27	97	29	8	16	67	11	44	37	76.9922	64.6744	48.8768	49.7035	63.2284	60.559	58.393	107.361	37.624	61.2268	63.692	64.9208	61.4256	93.7348	65.6319	106.354	68.543	77.2459	120.043	80.1416	96.471
MrorC26_Group1.ver1.0.g012050.m01	Aldo/keto reductase							30	11	38	130	127	80	4382	4219	4530	57	12	22	26	59	20	3	6	46	12	28	28	52.8603	36.1416	26.6601	47.8626	38.4585	41.7648	34.7201	81.2465	14.109	22.9601	40.5313	70.8227	108.398	54.2675	71.2575	179.559	75.0427	74.4538	100.33	69.9746	88.3391
MrorC26_Group1.ver1.0.g012060.m01	L-ornithine 5-monooxygenase							82	54	179	366	504	644	3950	5786	4789	532	146	125	8	492	145	23	168	584	87	393	109	671.096	337.321	324.364	14.727	320.705	302.795	197.274	316.281	108.169	642.881	568.885	513.465	296.288	266.404	335.66	505.529	297.807	599.353	90.4388	95.9642	93.3899
MrorC26_Group1.ver1.0.g012070.m01	ribonucleotide reductase alpha subunit							37	12	50	59	106	68	881	2003	1616	94	39	78	78	164	45	15	20	94	12	101	39	108.019	59.6019	86.6453	143.588	106.902	93.9708	123.099	113.165	70.5451	76.5335	146.202	70.8227	133.691	59.2009	93.7599	81.4924	62.6341	63.2858	20.1713	33.2209	31.5135
MrorC26_Group1.ver1.0.g012080.m01	alpha beta hydrolase fold family		Clstr_1523					0	0	1	2	20	4	16946	5370	16739	4	0	4	0	10	3	2	7	1	0	2	0	1.14914	2.53625	0	0	6.51839	6.26472	6.31275	0	9.40601	26.7867	2.89509	0	0	0	1.8752	2.76245	11.8178	3.72269	387.994	89.0646	326.426
MrorC26_Group1.ver1.0.g012090.m01	5 ampactivated protein kinase subunit beta							0	2	5	62	92	35	1077	789	969	18	5	10	4	16	3	7	5	13	1	14	5	14.9388	11.4131	11.1084	7.36348	10.4294	6.26472	15.7819	14.5083	32.921	19.1334	20.2656	5.90189	0	9.86682	9.37599	85.636	54.3617	32.5736	24.6589	13.086	18.8964
MrorC26_Group1.ver1.0.g012100.m01	transcriptional regulatory protein [hypothetical protein Moror_13580]							3	1	10	30	44	17	973	1197	992	25	9	3	3	18	7	4	5	16	2	15	9	18.3862	15.8516	19.9951	5.52261	11.7331	14.6177	4.73457	26.1149	18.812	19.1334	21.7132	11.8038	10.8398	4.93341	18.752	41.4368	25.9991	15.8214	22.2777	19.853	19.3449
MrorC26_Group1.ver1.0.g012110.m01	peptidase S28		Clstr_1985					19	18	31	103	99	67	4005	2859	3893	86	51	36	20	135	38	4	34	31	9	39	35	35.6233	54.5294	113.305	36.8174	87.9983	79.3531	56.8148	101.558	18.812	130.107	56.4543	53.117	68.6521	88.8014	58.1311	142.266	58.4979	62.3551	91.6981	47.4182	75.917
MrorC26_Group1.ver1.0.g012120.m01	mynd finger domain-like protein							2	6	14	18	30	24	1584	1417	1372	48	9	25	21	50	8	4	4	24	3	20	4	27.5793	30.435	19.9951	38.6583	32.592	16.7059	39.4547	11.6066	18.812	15.3067	28.9509	17.7057	7.22654	29.6005	26.2528	24.8621	17.7266	22.3361	36.2671	23.5018	26.7552
MrorC26_Group1.ver1.0.g012130.m01	glycoside hydrolase family 47 protein							23	41	79	48	85	88	788	1036	1078	152	70	140	43	182	54	15	10	115	12	57	13	132.151	96.3775	155.517	79.1574	118.635	112.765	220.946	37.7216	70.5451	38.2668	82.5101	70.8227	83.1052	202.27	148.141	66.2989	50.2254	81.8992	18.042	17.1827	21.022
MrorC26_Group1.ver1.0.g012140.m01	P-loop containing nucleoside triphosphate hydrolase protein							2	3	5	11	45	25	720	1232	1259	33	15	11	18	26	8	8	6	28	8	12	10	32.1758	20.9241	33.3251	33.1357	16.9478	16.7059	17.3601	29.0166	37.624	22.9601	17.3705	47.2152	7.22654	14.8002	9.37599	15.1935	26.5899	23.2668	16.4851	20.4335	24.5516
MrorC26_Group1.ver1.0.g012150.m01	amp deaminase							7	5	7	4	13	10	144	268	278	20	1	8	1	14	9	0	2	9	4	5	2	10.3422	12.6812	2.22167	1.84087	9.12575	18.7942	12.6255	5.80332	0	7.65335	7.23773	23.6076	25.2929	24.667	13.1264	5.52491	7.68154	9.30673	3.29701	4.44494	5.42125
MrorC26_Group1.ver1.0.g012160.m01	amp deaminase							8	9	19	15	36	31	2113	2516	2320	59	11	13	20	54	19	2	11	17	4	24	8	19.5353	37.4097	24.4384	36.8174	35.1993	39.6766	20.5165	23.2133	9.40601	42.0934	34.7411	23.6076	28.9062	44.4007	35.6288	20.7184	21.272	28.8509	48.3791	41.7294	45.2421
MrorC26_Group1.ver1.0.g012170.m01	spindle-pole body protein (Pcp1), putative							0	0	0	0	0	0	1	0	0	0	0	0	0	0	0	0	0	0	0	0	0	0	0	0	0	0	0	0	0	0	0	0	0	0	0	0	0	0	0	0.0228959	0	0
MrorC26_Group1.ver1.0.g012180.m01	signal recognition particle protein							0	0	0	2	3	2	468	170	336	0	0	2	2	0	0	0	0	0	0	0	5	0	0	0	3.68174	0	0	3.15638	14.5083	0	0	0	0	0	0	0	2.76245	1.77266	1.86135	10.7153	2.81955	6.55231
MrorC26_Group1.ver1.0.g012190.m01	1,2-dihydroxy-3-keto-5-methylthiopentene dioxygenase							0	0	2	181	503	39	40198	17899	38372	2	1	0	0	2	3	0	45	1	10	2	22	1.14914	1.26812	2.22167	0	1.30368	6.26472	0	63.8365	0	172.2	2.89509	59.0189	0	0	3.7504	250.002	297.216	36.2962	920.37	296.866	748.289
MrorC26_Group1.ver1.0.g012200.m01	dimeric dihydrodiol							3	2	5	34	93	29	1670	1135	1649	56	2	4	11	9	2	26	15	21	6	27	12	24.1319	35.5075	4.44335	20.2496	5.86655	4.17648	6.31275	34.8199	122.278	57.4001	39.0837	35.4114	10.8398	9.86682	9.37599	46.9617	54.9526	26.9895	38.2362	18.8246	32.157
MrorC26_Group1.ver1.0.g012210.m01	calcium channel		Clstr_3060					11	7	11	17	61	35	4624	4937	5268	41	13	12	14	57	21	8	9	23	13	28	10	26.4302	25.9966	28.8818	25.7722	37.1548	43.8531	18.9383	29.0166	37.624	34.4401	40.5313	76.7246	39.746	34.5339	20.6272	23.4809	36.0441	32.5736	105.871	81.8831	102.731
MrorC26_Group1.ver1.0.g012220.m01	integral membrane protein							0	0	0	0	5	10	1543	1125	1511	1	0	1	0	1	0	0	0	1	0	4	0	1.14914	0.634062	0	0	0.651839	0	1.57819	0	0	0	5.79018	0	0	0	0	0	2.95444	9.30673	35.3284	18.6588	29.4659
MrorC26_Group1.ver1.0.g012230.m01	integral membrane protein							1	1	5	2	15	5	101	63	137	15	3	15	2	2	1	0	0	4	1	1	1	4.59655	9.51094	6.66502	3.68174	1.30368	2.08824	23.6728	2.90166	0	0	1.44755	5.90189	3.61327	4.93341	9.37599	2.76245	8.86331	4.65336	2.31249	1.04489	2.67162
MrorC26_Group1.ver1.0.g012240.m01	integral membrane protein							1	2	11	5	10	6	271	313	336	16	7	4	6	25	8	0	0	9	0	4	1	10.3422	10.145	15.5517	11.0452	16.296	16.7059	6.31275	2.90166	0	0	5.79018	0	3.61327	9.86682	20.6272	6.90613	5.90888	5.58404	6.20479	5.19129	6.55231
MrorC26_Group1.ver1.0.g012250.m01	heat shock 70kDa protein 1/8 [hypothetical protein Moror_13594]							0	0	0	0	0	0	12	13	6	0	0	0	0	0	0	0	0	0	0	0	0	0	0	0	0	0	0	0	0	0	0	0	0	0	0	0	0	0	0	0.274751	0.215613	0.117005
MrorC26_Group1.ver1.0.g012260.m01	glycoside hydrolase		Clstr_3731					1	0	6	13	19	12	270	242	351	15	5	6	4	2	3	1	19	6	8	8	9	6.89482	9.51094	11.1084	7.36348	1.30368	6.26472	9.46913	26.1149	4.703	72.7068	11.5804	47.2152	3.61327	0	11.2512	17.9559	11.2269	11.1681	6.18189	4.01371	6.84482
MrorC26_Group1.ver1.0.g012270.m01	RTA1-domain-containing protein							0	0	0	13	2	4	0	0	7	3	0	0	0	0	0	4	3	0	0	5	0	0	1.90219	0	0	0	0	0	0	18.812	11.48	7.23773	0	0	0	0	17.9559	1.18178	3.72269	0	0	0.136506
MrorC26_Group1.ver1.0.g012280.m01	60s acidic ribosomal protein							6	0	3	84	65	28	596	751	729	36	6	10	0	23	4	1	14	24	2	16	0	27.5793	22.8262	13.33	0	14.9923	8.35296	15.7819	0	4.703	53.5735	23.1607	11.8038	21.6796	0	5.62559	116.023	38.4077	26.0588	13.646	12.4558	14.2162
MrorC26_Group1.ver1.0.g012290.m01	multidrug resistance-associated protein 4-like							0	0	2	12	7	5	99	174	119	8	2	2	0	6	0	0	1	3	2	6	0	3.44741	5.0725	4.44335	0	3.91104	0	3.15638	0	0	3.82668	8.68527	11.8038	0	0	3.7504	16.5747	4.13621	4.65336	2.26669	2.88589	2.32061
MrorC26_Group1.ver1.0.g012300.m01	vegetative cell wall protein gp1-like							1	3	3	12	17	9	157	142	120	10	0	4	0	3	1	0	2	13	2	1	0	14.9388	6.34062	0	0	1.95552	2.08824	6.31275	0	0	7.65335	1.44755	11.8038	3.61327	14.8002	5.62559	16.5747	10.0451	8.37606	3.59466	2.35515	2.34011
MrorC26_Group1.ver1.0.g012310.m01	60s acidic ribosomal protein							11	5	31	19	50	41	883	1037	975	81	38	43	15	58	18	12	7	21	6	29	6	24.1319	51.3591	84.4236	27.6131	37.8067	37.5883	67.8621	17.41	56.436	26.7867	41.9788	35.4114	39.746	24.667	58.1311	26.2433	29.5444	38.1576	20.2171	17.1993	19.0134
MrorC26_Group1.ver1.0.g012320.m01	F-box domain contaning protein [hypothetical protein Moror_13599]							26	14	39	36	89	64	2022	2176	2330	115	24	41	12	89	41	2	11	60	3	51	19	68.9482	72.9172	53.3202	22.0904	58.0137	85.6179	64.7057	55.1315	9.40601	42.0934	73.8248	17.7057	93.945	69.0677	73.1327	49.7242	52.589	59.5631	46.2955	36.0903	45.4371
MrorC26_Group1.ver1.0.g012330.m01	short-chain dehydrogenase							2	0	2	0	9	4	296	333	250	17	1	4	6	22	3	10	0	6	1	10	1	6.89482	10.7791	2.22167	11.0452	14.3405	6.26472	6.31275	2.90166	47.03	0	14.4755	5.90189	7.22654	0	3.7504	0	5.31799	3.72269	6.77719	5.523	4.87523
MrorC26_Group1.ver1.0.g012340.m01	nwd2							2	1	1	4	4	1	165	122	113	15	2	4	1	4	2	0	0	1	0	4	0	1.14914	9.51094	4.44335	1.84087	2.60736	4.17648	6.31275	0	0	0	5.79018	0	7.22654	4.93341	1.8752	5.52491	2.36355	0.930673	3.77782	2.02344	2.2036
MrorC26_Group1.ver1.0.g012350.m01	predicted protein [hypothetical protein Moror_13602]							1	0	2	2	0	3	220	205	170	2	0	1	2	1	0	0	3	1	0	3	1	1.14914	1.26812	0	3.68174	0.651839	0	1.57819	2.90166	0	11.48	4.34264	0	3.61327	0	3.7504	2.76245	0	2.79202	5.0371	3.40005	3.31515
MrorC26_Group1.ver1.0.g012360.m01	F-box domain contaning protein [hypothetical protein Moror_13603]							1	0	2	1	6	6	207	354	138	14	4	2	1	0	1	0	0	8	2	1	0	9.1931	8.87687	8.8867	1.84087	0	2.08824	3.15638	0	0	0	1.44755	11.8038	3.61327	0	3.7504	1.38123	3.54533	5.58404	4.73945	5.8713	2.69113
MrorC26_Group1.ver1.0.g012370.m01	FYRN-domain-containing protein							22	7	20	142	105	51	800	1330	999	65	10	32	36	61	27	19	17	56	2	26	10	64.3517	41.2141	22.2167	66.2713	39.7622	56.3825	50.502	29.0166	89.3571	65.0535	37.6362	11.8038	79.492	34.5339	37.504	196.134	62.0432	47.4643	18.3167	22.0588	19.4814
MrorC26_Group1.ver1.0.g012380.m01	QCR6 subunit 6 of the ubiquinol cytochrome-c reductase complex [hypothetical protein Moror_8449]							8	11	43	40	80	73	133	202	120	141	18	34	12	53	13	15	7	90	20	49	6	103.422	89.4028	39.9901	22.0904	34.5475	27.1471	53.6584	17.41	70.5451	26.7867	70.9297	118.038	28.9062	54.2675	80.6335	55.2491	47.271	67.9391	3.04516	3.35029	2.34011
MrorC26_Group1.ver1.0.g012390.m01	QCR6 subunit 6 of the ubiquinol cytochrome-c reductase complex [hypothetical protein Moror_8450]							3	5	6	6	17	21	145	159	97	23	3	9	0	13	3	4	0	11	0	7	1	12.6405	14.5834	6.66502	0	8.47391	6.26472	14.2037	2.90166	18.812	0	10.1328	0	10.8398	24.667	11.2512	8.28736	10.0451	19.5441	3.31991	2.63711	1.89159
MrorC26_Group1.ver1.0.g012400.m01	NAD-dependent deacetylase sirtuin-2							6	2	9	10	35	26	1067	1019	1057	23	5	10	11	22	4	6	3	12	4	8	5	13.7896	14.5834	11.1084	20.2496	14.3405	8.35296	15.7819	14.5083	28.218	11.48	11.5804	23.6076	21.6796	9.86682	16.8768	13.8123	20.6811	24.1975	24.4299	16.9007	20.6125
MrorC26_Group1.ver1.0.g012410.m01	nwd2							0	0	1	0	6	4	1068	444	914	0	0	0	1	1	0	4	3	1	1	0	0	1.14914	0	0	1.84087	0.651839	0	0	0	18.812	11.48	0	5.90189	0	0	1.8752	0	3.54533	3.72269	24.4528	7.364	17.8238
MrorC26_Group1.ver1.0.g012420.m01	putative integrase core domain protein							0	0	0	0	1	0	881	77	764	0	0	0	0	0	0	0	0	0	0	0	0	0	0	0	0	0	0	0	0	0	0	0	0	0	0	0	0	0.590888	0	20.1713	1.27709	14.8987
MrorC26_Group1.ver1.0.g012430.m01	nwd2							1	0	2	0	3	0	50	46	39	2	0	1	0	4	0	0	1	1	0	1	0	1.14914	1.26812	0	0	2.60736	0	1.57819	0	0	3.82668	1.44755	0	3.61327	0	3.7504	0	1.77266	0	1.1448	0.762937	0.760535
MrorC26_Group1.ver1.0.g012440.m01	epithelial discoidin domain-containing receptor 1							1	0	2	1	4	5	52	44	79	2	0	0	0	13	0	0	0	0	1	3	0	0	1.26812	0	0	8.47391	0	0	0	0	0	4.34264	5.90189	3.61327	0	3.7504	1.38123	2.36355	4.65336	1.19059	0.729766	1.54057
MrorC26_Group1.ver1.0.g012450.m01	nwd2							11	3	10	18	37	30	971	586	768	42	2	29	5	56	12	1	3	37	4	13	0	42.5181	26.6306	4.44335	9.20435	36.503	25.0589	45.7675	0	4.703	11.48	18.8181	23.6076	39.746	14.8002	18.752	24.8621	21.8628	27.9202	22.2319	9.71916	14.9767
MrorC26_Group1.ver1.0.g012460.m01	ATPase 8B, isoform D							5	5	15	4	13	20	628	880	1165	48	10	18	25	36	9	3	2	19	1	9	4	21.8336	30.435	22.2167	46.0218	23.4662	18.7942	28.4074	11.6066	14.109	7.65335	13.0279	5.90189	18.0664	24.667	28.128	5.52491	7.68154	18.6135	14.3786	14.5953	22.7186
MrorC26_Group1.ver1.0.g012470.m01	rrna processing protein							18	7	37	5	32	22	547	1391	766	71	29	37	20	74	13	13	4	48	5	16	10	55.1586	45.0184	64.4286	36.8174	48.2361	27.1471	58.393	29.0166	61.1391	15.3067	23.1607	29.5095	65.0389	34.5339	69.3823	6.90613	18.9084	20.4748	12.5241	23.0706	14.9377
MrorC26_Group1.ver1.0.g012480.m01	short-chain dehydrogenase							3	2	6	35	37	26	2172	2289	1977	24	3	8	7	32	6	1	4	18	1	10	4	20.6845	15.2175	6.66502	12.8861	20.8589	12.5294	12.6255	11.6066	4.703	15.3067	14.4755	5.90189	10.8398	9.86682	11.2512	48.3429	21.8628	24.1975	49.7299	37.9644	38.5533
MrorC26_Group1.ver1.0.g012490.m01	F-box domain contaning protein [hypothetical protein Moror_13599]							17	5	20	5	14	9	561	1092	597	25	16	26	24	44	8	2	2	22	5	18	4	25.281	15.8516	35.5468	44.1809	28.6809	16.7059	41.0329	11.6066	9.40601	7.65335	26.0558	29.5095	61.4256	24.667	37.504	6.90613	8.27243	8.37606	12.8446	18.1115	11.642
MrorC26_Group1.ver1.0.g012500.m01	F-box domain contaning protein [hypothetical protein Moror_13599]							20	7	16	14	45	27	846	1284	902	43	9	23	14	45	20	9	8	37	3	34	2	42.5181	27.2647	19.9951	25.7722	29.3328	41.7648	36.2983	5.80332	42.327	30.6134	49.2166	17.7057	72.2654	34.5339	30.0032	19.3372	26.5899	25.1282	19.3699	21.2959	17.5898
MrorC26_Group1.ver1.0.g012510.m01	predicted protein							0	0	0	0	0	0	0	0	0	0	0	0	0	0	0	0	0	0	0	0	0	0	0	0	0	0	0	0	0	0	0	0	0	0	0	0	0	0	0	0	0	0
MrorC26_Group1.ver1.0.g012520.m01	reverse transcriptase-rnase h-integrase [hypothetical protein Moror_12183]							0	0	0	0	0	0	0	0	0	0	0	0	0	0	0	0	0	0	0	0	0	0	0	0	0	0	0	0	0	0	0	0	0	0	0	0	0	0	0	0	0	0
MrorC26_Group1.ver1.0.g012530.m01	pro-pol protein							0	0	0	0	0	0	0	0	0	0	0	0	0	0	0	0	0	0	0	0	0	0	0	0	0	0	0	0	0	0	0	0	0	0	0	0	0	0	0	0	0	0
MrorC26_Group1.ver1.0.g012540.m01	pro-pol protein							0	0	0	0	0	0	0	0	0	0	0	0	0	0	0	0	0	0	0	0	0	0	0	0	0	0	0	0	0	0	0	0	0	0	0	0	0	0	0	0	0	0
MrorC26_Group1.ver1.0.g012550.m01	pro-pol protein							0	0	0	0	0	0	0	0	0	0	0	0	0	0	0	0	0	0	0	0	0	0	0	0	0	0	0	0	0	0	0	0	0	0	0	0	0	0	0	0	0	0
MrorC26_Group1.ver1.0.g012560.m01	terpene synthase family protein							396	61	236	2	84	67	5085	10998	7482	725	370	305	41	526	147	1	8	208	10	36	18	239.021	459.695	822.019	75.4757	342.867	306.971	481.348	52.2299	4.703	30.6134	52.1116	59.0189	1430.86	300.938	442.547	2.76245	49.6346	62.3551	116.426	182.408	145.906
MrorC26_Group1.ver1.0.g012570.m01	nuclease harbi1-like							0	0	0	0	0	0	67	47	65	0	0	0	0	0	0	0	0	0	0	0	0	0	0	0	0	0	0	0	0	0	0	0	0	0	0	0	0	0	0	1.53403	0.779523	1.26756
MrorC26_Group1.ver1.0.g012580.m01	TCDD-inducible poly [ADP-ribose] polymerase							0	0	0	0	0	2	12	9	5	0	0	0	0	0	0	0	0	1	0	0	0	1.14914	0	0	0	0	0	0	0	0	0	0	0	0	0	0	0	0	1.86135	0.274751	0.14927	0.0975045
MrorC26_Group1.ver1.0.g012590.m01	potassium voltage-dependent transporter							10	7	23	131	209	54	1755	2677	1742	87	8	25	80	64	12	19	8	65	10	65	16	74.6939	55.1634	17.7734	147.27	41.7177	25.0589	39.4547	46.4266	89.3571	30.6134	94.0905	59.0189	36.1327	34.5339	43.1296	180.941	123.496	50.2563	40.1823	44.3996	33.9706
MrorC26_Group1.ver1.0.g012600.m01	tRNA (adenine-N(1)-)-methyltransferase catalytic subunit TRM61							7	11	23	42	56	37	1929	2592	2864	61	24	25	5	54	22	0	9	32	3	28	12	36.7724	38.6778	53.3202	9.20435	35.1993	45.9413	39.4547	34.8199	0	34.4401	40.5313	17.7057	25.2929	54.2675	43.1296	58.0115	33.0897	34.4349	44.1662	42.9899	55.8506
MrorC26_Group1.ver1.0.g012610.m01	probable peptidyl-tRNA hydrolase [hypothetical protein Moror_11796]							0	0	0	2	1	0	0	18	35	1	0	0	0	0	0	0	0	1	0	0	0	1.14914	0.634062	0	0	0	0	0	0	0	0	0	0	0	0	0	2.76245	0.590888	0	0	0.298541	0.682532
MrorC26_Group1.ver1.0.g012620.m01	integral membrane protein							1	1	3	2	6	4	234	742	461	23	3	4	4	17	0	0	0	4	4	7	0	4.59655	14.5834	6.66502	7.36348	11.0813	0	6.31275	0	0	0	10.1328	23.6076	3.61327	4.93341	5.62559	2.76245	3.54533	3.72269	5.35764	12.3065	8.98992
MrorC26_Group1.ver1.0.g012630.m01	MFS general substrate transporter							2	2	13	4	38	12	869	1337	977	21	0	10	12	27	5	3	5	7	3	13	11	8.04396	13.3153	0	22.0904	17.5997	10.4412	15.7819	31.9183	14.109	19.1334	18.8181	17.7057	7.22654	9.86682	24.3776	5.52491	22.4537	11.1681	19.8965	22.1749	19.0524
MrorC26_Group1.ver1.0.g012640.m01	snf1 kinase complex beta-subunit							3	2	14	73	46	15	313	340	422	23	8	7	4	18	5	8	4	17	5	8	11	19.5353	14.5834	17.7734	7.36348	11.7331	10.4412	11.0473	31.9183	37.624	15.3067	11.5804	29.5095	10.8398	9.86682	26.2528	100.83	27.1808	13.9601	7.16642	5.6391	8.22938
MrorC26_Group1.ver1.0.g012650.m01	Pkinase-domain-containing protein							34	18	31	27	96	60	3112	3654	3139	120	31	38	64	133	42	28	6	51	12	33	28	58.606	76.0875	68.8719	117.816	86.6946	87.7061	59.9712	81.2465	131.684	22.9601	47.769	70.8227	122.851	88.8014	58.1311	37.2931	56.7252	55.8404	71.2521	60.6038	61.2134
MrorC26_Group1.ver1.0.g012660.m01	fibronectin type III domain protein							1	0	3	4	9	8	287	260	328	9	0	4	0	14	1	0	2	4	1	6	6	4.59655	5.70656	0	0	9.12575	2.08824	6.31275	17.41	0	7.65335	8.68527	5.90189	3.61327	0	5.62559	5.52491	5.31799	7.44538	6.57113	4.31225	6.3963
MrorC26_Group1.ver1.0.g012670.m01	expressed protein [hypothetical protein Moror_10817]							2	0	0	1	3	3	242	539	289	4	4	7	1	11	3	0	0	0	0	1	0	0	2.53625	8.8867	1.84087	7.17023	6.26472	11.0473	0	0	0	1.44755	0	7.22654	0	0	1.38123	1.77266	2.79202	5.54081	8.93964	5.63576
MrorC26_Group1.ver1.0.g012680.m01	sporulation associated protein [hypothetical protein Moror_10818]							2	3	4	1	23	7	620	604	534	12	4	3	1	1	1	0	6	9	1	2	0	10.3422	7.60875	8.8867	1.84087	0.651839	2.08824	4.73457	0	0	22.9601	2.89509	5.90189	7.22654	14.8002	7.50079	1.38123	13.5904	6.51471	14.1955	10.0177	10.4135
MrorC26_Group1.ver1.0.g012690.m01	carbonic anhydrase		Clstr_6255					0	0	2	3	32	5	229	468	418	5	0	1	0	0	1	0	2	1	0	1	2	1.14914	3.17031	0	0	0	2.08824	1.57819	5.80332	0	7.65335	1.44755	0	0	0	3.7504	4.14368	18.9084	4.65336	5.24316	7.76206	8.15138
MrorC26_Group1.ver1.0.g012700.m01	dynein heavy chain, putative							0	1	1	1	4	0	64	120	109	1	1	0	0	0	1	0	0	0	0	0	0	0	0.634062	2.22167	0	0	2.08824	0	0	0	0	0	0	0	4.93341	1.8752	1.38123	2.36355	0	1.46534	1.99027	2.1256
MrorC26_Group1.ver1.0.g012710.m01	carbon-nitrogen hydrolase							6	7	10	40	35	20	1379	1701	1517	41	7	8	42	31	10	9	9	15	3	9	9	17.2371	25.9966	15.5517	77.3166	20.207	20.8824	12.6255	26.1149	42.327	34.4401	13.0279	17.7057	21.6796	34.5339	18.752	55.2491	20.6811	18.6135	31.5735	28.2121	29.5829
MrorC26_Group1.ver1.0.g012720.m01	rrna processing protein							0	1	2	1	2	3	18	30	22	0	2	3	2	0	2	4	1	2	0	0	0	2.29827	0	4.44335	3.68174	0	4.17648	4.73457	0	18.812	3.82668	0	0	0	4.93341	3.7504	1.38123	1.18178	2.79202	0.412126	0.497568	0.42902
MrorC26_Group1.ver1.0.g012730.m01	Ebp2-domain-containing protein							4	0	8	1	17	11	62	226	40	19	8	15	1	3	7	0	0	8	1	8	0	9.1931	12.0472	17.7734	1.84087	1.95552	14.6177	23.6728	0	0	0	11.5804	5.90189	14.4531	0	15.0016	1.38123	10.0451	10.2374	1.41955	3.74834	0.780036
MrorC26_Group1.ver1.0.g012740.m01	eukaryotic rRNA processing							2	6	5	5	26	27	269	721	496	27	9	10	4	28	10	0	7	16	5	8	9	18.3862	17.1197	19.9951	7.36348	18.2515	20.8824	15.7819	26.1149	0	26.7867	11.5804	29.5095	7.22654	29.6005	9.37599	6.90613	15.3631	25.1282	6.159	11.9582	9.67245
MrorC26_Group1.ver1.0.g012750.m01	predicted protein [hypothetical protein Moror_10822]							8	12	25	90	84	59	10408	12908	22088	31	22	18	0	139	14	0	4	18	8	14	32	20.6845	19.6559	48.8768	0	90.6057	29.2354	28.4074	92.8531	0	15.3067	20.2656	47.2152	28.9062	59.2009	46.88	124.31	49.6346	54.9097	238.301	214.087	430.736
MrorC26_Group1.ver1.0.g012760.m01	MFS general substrate transporter							26	15	42	283	232	109	5144	5029	4349	105	30	40	6	62	24	8	44	83	18	57	29	95.3784	66.5765	66.6502	11.0452	40.414	50.1178	63.1275	84.1481	37.624	168.374	82.5101	106.234	93.945	74.0011	78.7583	390.887	137.086	101.443	117.777	83.409	84.8095
MrorC26_Group1.ver1.0.g012770.m01	sulfite oxidase							0	0	0	5	4	1	90	92	79	1	0	0	0	1	0	0	1	0	1	0	1	0	0.634062	0	0	0.651839	0	0	2.90166	0	3.82668	0	5.90189	0	0	0	6.90613	2.36355	0.930673	2.06063	1.52587	1.54057
MrorC26_Group1.ver1.0.g012780.m01	oxidoreductase domain-containing protein							0	1	4	6	7	2	597	1054	1187	4	3	2	9	4	0	0	4	2	0	1	3	2.29827	2.53625	6.66502	16.5678	2.60736	0	3.15638	8.70498	0	15.3067	1.44755	0	0	4.93341	7.50079	8.28736	4.13621	1.86135	13.6689	17.4812	23.1476
MrorC26_Group1.ver1.0.g012790.m01	terpene synthase family protein							2	0	5	17	20	11	291	507	532	28	1	11	8	12	7	3	2	6	1	12	1	6.89482	17.7537	2.22167	14.727	7.82207	14.6177	17.3601	2.90166	14.109	7.65335	17.3705	5.90189	7.22654	0	9.37599	23.4809	11.8178	10.2374	6.66271	8.4089	10.3745
MrorC26_Group1.ver1.0.g012800.m01	maternal protein tudor isoform X2 [hypothetical protein Moror_10827]							0	0	1	2	6	1	81	37	33	0	0	1	0	0	0	0	1	1	0	1	1	1.14914	0	0	0	0	0	1.57819	2.90166	0	3.82668	1.44755	0	0	0	1.8752	2.76245	3.54533	0.930673	1.85457	0.613667	0.64353
MrorC26_Group1.ver1.0.g012810.m01	Rho GTPase activation protein domain containing protein [hypothetical protein Moror_10828]							3	5	6	8	24	22	1709	1093	1824	9	3	5	1	5	5	2	6	31	5	6	25	35.6233	5.70656	6.66502	1.84087	3.2592	10.4412	7.89094	72.5415	9.40601	22.9601	8.68527	29.5095	10.8398	24.667	11.2512	11.0498	14.1813	20.4748	39.1291	18.1281	35.5697
MrorC26_Group1.ver1.0.g012820.m01	dihomomethionine N-hydroxylase [hypothetical protein Moror_10829]							2	1	3	3	6	2	75	177	74	1	0	0	0	0	3	0	1	1	1	0	2	1.14914	0.634062	0	0	0	6.26472	0	5.80332	0	3.82668	0	5.90189	7.22654	4.93341	5.62559	4.14368	3.54533	1.86135	1.71719	2.93565	1.44307
MrorC26_Group1.ver1.0.g012830.m01	transcription factor Zn, C2H2 [hypothetical protein Moror_10830]							4	1	0	6	14	15	1005	1081	1149	32	6	11	2	18	7	2	4	12	3	6	2	13.7896	20.29	13.33	3.68174	11.7331	14.6177	17.3601	5.80332	9.40601	15.3067	8.68527	17.7057	14.4531	4.93341	0	8.28736	8.27243	13.9601	23.0104	17.929	22.4065
MrorC26_Group1.ver1.0.g012840.m01	transcription factor Zn, C2H2 [hypothetical protein Moror_10830]							0	0	0	0	6	20	50	64	56	0	0	0	0	0	0	0	4	0	0	2	1	0	0	0	0	0	0	0	2.90166	0	15.3067	2.89509	0	0	0	0	0	3.54533	18.6135	1.1448	1.06148	1.09205
MrorC26_Group1.ver1.0.g012850.m01	terpenoid synthase							0	0	0	16	15	6	132	102	149	4	0	2	1	1	1	0	0	3	0	1	0	3.44741	2.53625	0	1.84087	0.651839	2.08824	3.15638	0	0	0	1.44755	0	0	0	0	22.0996	8.86331	5.58404	3.02226	1.69173	2.90564
MrorC26_Group1.ver1.0.g012860.m01	terpenoid synthase							3	1	2	19	27	26	638	708	923	6	4	1	0	2	2	2	4	6	2	9	5	6.89482	3.80437	8.8867	0	1.30368	4.17648	1.57819	14.5083	9.40601	15.3067	13.0279	11.8038	10.8398	4.93341	3.7504	26.2433	15.954	24.1975	14.6076	11.7426	17.9993
MrorC26_Group1.ver1.0.g012870.m01	integrin alpha-PS2-like							0	0	2	2	2	1	46	48	44	0	0	0	0	0	0	2	0	0	0	1	1	0	0	0	0	0	0	0	2.90166	9.40601	0	1.44755	0	0	0	3.7504	2.76245	1.18178	0.930673	1.05321	0.796109	0.85804
MrorC26_Group1.ver1.0.g012880.m01	antibiotic biosynthesis monooxygenase							8	8	13	4	14	4	2805	1787	2388	28	15	14	3	58	11	0	6	1	2	3	5	1.14914	17.7537	33.3251	5.52261	37.8067	22.9706	22.0946	14.5083	0	22.9601	4.34264	11.8038	28.9062	39.4673	24.3776	5.52491	8.27243	3.72269	64.223	29.6385	46.5682
MrorC26_Group1.ver1.0.g012890.m01	secreted protein		Clstr_5686	Clstr_5686				21	12	22	77	68	38	706	908	770	61	32	23	3	42	18	4	8	36	7	24	7	41.3689	38.6778	71.0936	5.52261	27.3773	37.5883	36.2983	20.3116	18.812	30.6134	34.7411	41.3133	75.8787	59.2009	41.2544	106.354	40.1804	35.3656	16.1645	15.0597	15.0157
MrorC26_Group1.ver1.0.g012900.m01	GNAT family acetyltransferase, putative							2	3	3	3	7	13	3249	3390	6605	21	4	7	20	55	3	1	7	8	0	5	3	9.1931	13.3153	8.8867	36.8174	35.8512	6.26472	11.0473	8.70498	4.703	26.7867	7.23773	0	7.22654	14.8002	5.62559	4.14368	4.13621	12.0987	74.3888	56.2252	128.804
MrorC26_Group1.ver1.0.g012910.m01	GNAT family acetyltransferase, putative							1	12	8	41	47	64	977	1086	825	84	8	13	56	94	17	21	4	38	9	37	7	43.6672	53.2612	17.7734	103.089	61.2729	35.5001	20.5165	20.3116	98.7631	15.3067	53.5592	53.117	3.61327	59.2009	15.0016	56.6303	27.7717	59.5631	22.3693	18.012	16.0882
MrorC26_Group1.ver1.0.g012920.m01	stress protein DDR48							191	291	915	5	300	49	5341	11684	5773	1002	1392	636	253	2532	359	16	7	67	4	28	9	76.9922	635.33	3092.57	465.74	1650.46	749.678	1003.73	26.1149	75.2481	26.7867	40.5313	23.6076	690.135	1435.62	1715.81	6.90613	177.266	45.603	122.287	193.786	112.579
MrorC26_Group1.ver1.0.g012930.m01	terpenoid synthase							0	0	0	1	1	2	182	63	168	2	0	0	1	7	1	0	0	1	0	2	0	1.14914	1.26812	0	1.84087	4.56288	2.08824	0	0	0	0	2.89509	0	0	0	0	1.38123	0.590888	1.86135	4.16705	1.04489	3.27615
MrorC26_Group1.ver1.0.g012940.m01	small s protein [hypothetical protein Moror_4212]							3	2	10	123	128	36	2802	2533	2544	34	15	16	7	25	4	0	10	17	3	11	11	19.5353	21.5581	33.3251	12.8861	16.296	8.35296	25.251	31.9183	0	38.2668	15.923	17.7057	10.8398	9.86682	18.752	169.891	75.6336	33.5042	64.1543	42.0113	49.6103
MrorC26_Group1.ver1.0.g012950.m01	glycoside hydrolase family 55 protein							10	4	8	10	13	17	989	775	1120	51	12	20	45	15	8	25	4	13	5	20	3	14.9388	32.3372	26.6601	82.8392	9.77759	16.7059	31.5638	8.70498	117.575	15.3067	28.9509	29.5095	36.1327	19.7336	15.0016	13.8123	7.68154	15.8214	22.6441	12.8538	21.841
MrorC26_Group1.ver1.0.g012960.m01	isoflavone reductase family protein							9	3	13	16	27	11	320	755	431	34	5	12	10	33	6	6	6	13	3	9	2	14.9388	21.5581	11.1084	18.4087	21.5107	12.5294	18.9383	5.80332	28.218	22.9601	13.0279	17.7057	32.5194	14.8002	24.3776	22.0996	15.954	10.2374	7.32669	12.5221	8.40489
MrorC26_Group1.ver1.0.g012970.m01	sumo deconjugating cysteine peptidase ulp2							8	7	16	0	14	10	189	449	353	38	7	20	5	17	5	1	2	14	2	9	4	16.0879	24.0944	15.5517	9.20435	11.0813	10.4412	31.5638	11.6066	4.703	7.65335	13.0279	11.8038	28.9062	34.5339	30.0032	0	8.27243	9.30673	4.32733	7.44693	6.88382
MrorC26_Group1.ver1.0.g012980.m01	protein AF-9 [hypothetical protein Moror_4208]							0	2	0	0	3	1	179	172	272	1	1	1	0	1	0	0	0	0	0	4	0	0	0.634062	2.22167	0	0.651839	0	1.57819	0	0	0	5.79018	0	0	9.86682	0	0	1.77266	0.930673	4.09837	2.85272	5.30425
MrorC26_Group1.ver1.0.g012990.m01	coiled-coil domain-containing protein 134 [hypothetical protein Moror_4207]							0	1	6	10	27	14	990	1616	1188	30	5	5	49	24	4	13	6	9	2	16	1	10.3422	19.0219	11.1084	90.2026	15.6441	8.35296	7.89094	2.90166	61.1391	22.9601	23.1607	11.8038	0	4.93341	11.2512	13.8123	15.954	13.0294	22.6669	26.8023	23.1671
MrorC26_Group1.ver1.0.g013000.m01	short chain dehydrogenase							0	1	0	0	5	1	62	180	125	6	0	3	0	0	0	0	0	0	0	0	0	0	3.80437	0	0	0	0	4.73457	0	0	0	0	0	0	4.93341	0	0	2.95444	0.930673	1.41955	2.98541	2.43761
MrorC26_Group1.ver1.0.g013010.m01	delta-12 fatty acid desaturase protein							3	3	14	8	20	16	522	691	542	43	5	13	6	17	7	2	4	12	2	12	4	13.7896	27.2647	11.1084	11.0452	11.0813	14.6177	20.5165	11.6066	9.40601	15.3067	17.3705	11.8038	10.8398	14.8002	26.2528	11.0498	11.8178	14.8908	11.9517	11.4606	10.5695
MrorC26_Group1.ver1.0.g013020.m01	outer dense fiber protein 2-like isoform 3							6	3	8	3	24	15	863	975	1074	50	11	10	13	27	10	3	3	19	2	23	1	21.8336	31.7031	24.4384	23.9313	17.5997	20.8824	15.7819	2.90166	14.109	11.48	33.2935	11.8038	21.6796	14.8002	15.0016	4.14368	14.1813	13.9601	19.7592	16.171	20.944
MrorC26_Group1.ver1.0.g013030.m01	PLC-like phosphodiesterase		Clstr_9832					1	5	16	93	70	38	3393	2529	2984	26	7	10	7	28	6	1	17	11	6	9	18	12.6405	16.4856	15.5517	12.8861	18.2515	12.5294	15.7819	52.2299	4.703	65.0535	13.0279	35.4114	3.61327	24.667	30.0032	128.454	41.3621	35.3656	77.6858	41.945	58.1907
MrorC26_Group1.ver1.0.g013040.m01	zinc finger protein 608 [hypothetical protein Moror_4203]							1	0	4	2	1	7	216	302	298	3	1	4	3	3	2	0	1	1	0	0	2	1.14914	1.90219	2.22167	5.52261	1.95552	4.17648	6.31275	5.80332	0	3.82668	0	0	3.61327	0	7.50079	2.76245	0.590888	6.51471	4.94552	5.00885	5.81127
MrorC26_Group1.ver1.0.g013050.m01	dehydrogenase/reductase SDR family member 11-like [hypothetical protein Moror_4202]							1	0	0	1	5	1	223	340	296	2	0	0	1	2	1	1	1	2	1	0	0	2.29827	1.26812	0	1.84087	1.30368	2.08824	0	0	4.703	3.82668	0	5.90189	3.61327	0	0	1.38123	2.95444	0.930673	5.10579	5.6391	5.77227
MrorC26_Group1.ver1.0.g013060.m01	leucine-rich receptor-like kinase family protein, putative [hypothetical protein Moror_4200]							0	0	2	15	17	14	797	623	934	8	0	3	26	8	1	7	9	11	1	7	6	12.6405	5.0725	0	47.8626	5.21471	2.08824	4.73457	17.41	32.921	34.4401	10.1328	5.90189	0	0	3.7504	20.7184	10.0451	13.0294	18.248	10.3328	18.2138
MrorC26_Group1.ver1.0.g013070.m01	short chain dehydrogenase							0	0	0	0	3	2	13	18	14	0	0	1	0	0	0	0	0	0	0	1	0	0	0	0	0	0	0	1.57819	0	0	0	1.44755	0	0	0	0	0	1.77266	1.86135	0.297647	0.298541	0.273013
MrorC26_Group1.ver1.0.g013080.m01	nadh:flavin oxidoreductase nadh oxidase [hypothetical protein Moror_4200]							3	3	6	26	27	18	706	888	833	20	7	4	3	21	4	1	0	6	0	10	0	6.89482	12.6812	15.5517	5.52261	13.6886	8.35296	6.31275	0	4.703	0	14.4755	0	10.8398	14.8002	11.2512	35.9119	15.954	16.7521	16.1645	14.728	16.2443
MrorC26_Group1.ver1.0.g013090.m01	mitotic spindle assembly checkpoint protein MAD1							4	2	5	7	24	8	782	886	824	7	6	3	4	4	1	2	3	3	5	3	1	3.44741	4.43844	13.33	7.36348	2.60736	2.08824	4.73457	2.90166	9.40601	11.48	4.34264	29.5095	14.4531	9.86682	9.37599	9.66859	14.1813	7.44538	17.9046	14.6948	16.0687
MrorC26_Group1.ver1.0.g013100.m01	rab11 family-interacting protein 4							1	2	5	0	4	8	341	648	424	7	3	12	2	13	8	0	2	8	2	8	1	9.1931	4.43844	6.66502	3.68174	8.47391	16.7059	18.9383	2.90166	0	7.65335	11.5804	11.8038	3.61327	9.86682	9.37599	0	2.36355	7.44538	7.8075	10.7475	8.26839
MrorC26_Group1.ver1.0.g013110.m01	spindle associated family protein							8	5	7	0	8	4	240	312	341	12	5	14	6	7	3	2	0	4	0	6	6	4.59655	7.60875	11.1084	11.0452	4.56288	6.26472	22.0946	17.41	9.40601	0	8.68527	0	28.9062	24.667	13.1264	0	4.7271	3.72269	5.49502	5.17471	6.64981
MrorC26_Group1.ver1.0.g013120.m01	myosin ATPase							19	9	16	5	14	26	311	765	711	62	18	28	11	42	17	4	3	21	2	22	6	24.1319	39.3119	39.9901	20.2496	27.3773	35.5001	44.1893	17.41	18.812	11.48	31.846	11.8038	68.6521	44.4007	30.0032	6.90613	8.27243	24.1975	7.12063	12.688	13.8651
MrorC26_Group1.ver1.0.g013130.m01	nuclear pore glycoprotein p62, putative							0	0	1	0	1	1	93	85	67	3	0	1	0	0	0	0	0	2	0	3	0	2.29827	1.90219	0	0	0	0	1.57819	0	0	0	4.34264	0	0	0	1.8752	0	0.590888	0.930673	2.12932	1.40978	1.30656
MrorC26_Group1.ver1.0.g013140.m01	endosomal cargo receptor							2	2	3	0	4	7	140	191	228	10	3	3	0	5	1	3	0	4	1	1	1	4.59655	6.34062	6.66502	0	3.2592	2.08824	4.73457	2.90166	14.109	0	1.44755	5.90189	7.22654	9.86682	5.62559	0	2.36355	6.51471	3.20543	3.16785	4.44621
MrorC26_Group1.ver1.0.g013150.m01	intermediate filament IF-Fb							2	3	0	1	2	7	1687	545	2339	6	0	4	1	7	1	8	0	3	1	3	5	3.44741	3.80437	0	1.84087	4.56288	2.08824	6.31275	14.5083	37.624	0	4.34264	5.90189	7.22654	14.8002	0	1.38123	1.18178	6.51471	38.6254	9.03915	45.6126
MrorC26_Group1.ver1.0.g013160.m01	subtilisin-like protease SBT1.9 [hypothetical protein Moror_9263]							1	0	0	3	1	0	29	27	35	0	3	1	4	0	0	0	0	3	0	2	0	3.44741	0	6.66502	7.36348	0	0	1.57819	0	0	0	2.89509	0	3.61327	0	0	4.14368	0.590888	0	0.663981	0.447811	0.682532
MrorC26_Group1.ver1.0.g013170.m01	di-copper centre-containing protein		Clstr_5219					2	1	5	51	29	10	8905	20375	12650	7	4	8	10	19	8	7	7	17	1	9	7	19.5353	4.43844	8.8867	18.4087	12.3849	16.7059	12.6255	20.3116	32.921	26.7867	13.0279	5.90189	7.22654	4.93341	9.37599	70.4426	17.1357	9.30673	203.888	337.931	246.686
MrorC26_Group1.ver1.0.g013180.m01	TBC1 domain family member 14 isoform X4 [hypothetical protein Moror_4190]							0	0	0	0	5	0	48	60	57	0	0	0	0	0	0	0	0	0	0	0	1	0	0	0	0	0	0	0	2.90166	0	0	0	0	0	0	0	0	2.95444	0	1.099	0.995136	1.11155
MrorC26_Group1.ver1.0.g013190.m01	protein transporter sec9							2	0	12	4	31	25	341	509	392	36	8	10	5	18	8	2	4	25	3	17	16	28.7284	22.8262	17.7734	9.20435	11.7331	16.7059	15.7819	46.4266	9.40601	15.3067	24.6083	17.7057	7.22654	0	22.5024	5.52491	18.3175	23.2668	7.8075	8.44207	7.64436
MrorC26_Group1.ver1.0.g013200.m01	No description [hypothetical protein Moror_4188]							6	5	10	19	15	11	690	843	838	23	6	8	3	23	11	9	1	9	3	8	6	10.3422	14.5834	13.33	5.52261	14.9923	22.9706	12.6255	17.41	42.327	3.82668	11.5804	17.7057	21.6796	24.667	18.752	26.2433	8.86331	10.2374	15.7982	13.9817	16.3418
MrorC26_Group1.ver1.0.g013210.m01	golgin subfamily B member 1							0	0	1	15	21	10	215	428	229	12	1	4	3	6	4	0	9	3	1	4	0	3.44741	7.60875	2.22167	5.52261	3.91104	8.35296	6.31275	0	0	34.4401	5.79018	5.90189	0	0	1.8752	20.7184	12.4086	9.30673	4.92262	7.09863	4.46571
MrorC26_Group1.ver1.0.g013220.m01	kinase-like protein							3	2	4	11	36	12	420	550	539	15	9	8	16	11	7	12	8	7	0	16	3	8.04396	9.51094	19.9951	29.4539	7.17023	14.6177	12.6255	8.70498	56.436	30.6134	23.1607	0	10.8398	9.86682	7.50079	15.1935	21.272	11.1681	9.61628	9.12208	10.511
MrorC26_Group1.ver1.0.g013230.m01	aryl-alcohol oxidase		Clstr_1390					2	0	11	5	15	12	109	342	247	14	3	5	9	11	2	5	14	8	8	10	8	9.1931	8.87687	6.66502	16.5678	7.17023	4.17648	7.89094	23.2133	23.515	53.5735	14.4755	47.2152	7.22654	0	20.6272	6.90613	8.86331	11.1681	2.49565	5.67227	4.81672
MrorC26_Group1.ver1.0.g013240.m01	reverse transcriptase-rnase h-integrase							0	0	0	0	0	0	0	0	0	0	0	0	0	0	0	0	0	0	0	0	0	0	0	0	0	0	0	0	0	0	0	0	0	0	0	0	0	0	0	0	0	0
MrorC26_Group1.ver1.0.g013250.m01	reverse transcriptase-rnase h-integrase							0	0	0	0	0	0	0	0	0	0	0	0	0	0	0	0	0	0	0	0	0	0	0	0	0	0	0	0	0	0	0	0	0	0	0	0	0	0	0	0	0	0
MrorC26_Group1.ver1.0.g013260.m01	reverse transcriptase-rnase h-integrase							0	0	0	0	0	0	0	0	0	0	0	0	0	0	0	0	0	0	0	0	0	0	0	0	0	0	0	0	0	0	0	0	0	0	0	0	0	0	0	0	0	0
MrorC26_Group1.ver1.0.g013270.m01	reverse transcriptase-rnase h-integrase							0	0	0	0	0	0	0	0	0	0	0	0	0	0	0	0	0	0	0	0	0	0	0	0	0	0	0	0	0	0	0	0	0	0	0	0	0	0	0	0	0	0
MrorC26_Group1.ver1.0.g013280.m01	reverse transcriptase-rnase h-integrase [hypothetical protein Moror_15410]							0	0	0	0	0	0	0	0	0	0	0	0	0	0	0	0	0	0	0	0	0	0	0	0	0	0	0	0	0	0	0	0	0	0	0	0	0	0	0	0	0	0
MrorC26_Group1.ver1.0.g013290.m01	reverse transcriptase-rnase h-integrase [hypothetical protein Moror_4181]							0	0	0	0	0	0	0	0	0	0	0	0	0	0	0	0	0	0	0	0	0	0	0	0	0	0	0	0	0	0	0	0	0	0	0	0	0	0	0	0	0	0
MrorC26_Group1.ver1.0.g013300.m01	reverse transcriptase-rnase h-integrase [hypothetical protein Moror_4180]							0	0	0	0	0	0	0	0	0	0	0	0	0	0	0	0	0	0	0	0	0	0	0	0	0	0	0	0	0	0	0	0	0	0	0	0	0	0	0	0	0	0
MrorC26_Group1.ver1.0.g013310.m01	nwd2							0	0	0	2	3	0	304	177	326	0	0	0	0	0	0	0	1	0	0	0	2	0	0	0	0	0	0	0	5.80332	0	3.82668	0	0	0	0	0	2.76245	1.77266	0	6.96036	2.93565	6.3573
MrorC26_Group1.ver1.0.g013320.m01	No description [hypothetical protein Moror_4177]							0	0	3	0	2	2	28	48	27	3	1	1	0	3	1	0	0	2	0	2	2	2.29827	1.90219	2.22167	0	1.95552	2.08824	1.57819	5.80332	0	0	2.89509	0	0	0	5.62559	0	1.18178	1.86135	0.641085	0.796109	0.526525
MrorC26_Group1.ver1.0.g013330.m01	polymerase I and transcript release factor							0	0	0	1	8	6	247	237	321	4	1	0	2	0	0	3	0	0	0	0	0	0	2.53625	2.22167	3.68174	0	0	0	0	14.109	0	0	0	0	0	0	1.38123	4.7271	5.58404	5.65529	3.93079	6.25979
MrorC26_Group1.ver1.0.g013340.m01	cell wall surface anchor family protein							17	12	21	126	182	62	466	919	440	110	21	45	26	40	36	25	27	77	11	40	9	88.4836	69.7469	46.6552	47.8626	26.0736	75.1767	71.0185	26.1149	117.575	103.32	57.9018	64.9208	61.4256	59.2009	39.3792	174.035	107.542	57.7017	10.6695	15.2422	8.5804
MrorC26_Group1.ver1.0.g013350.m01	Probable NAD-dependent glutamate dehydrogenase							2	0	0	1	3	1	0	12	4	2	0	5	0	0	0	0	2	4	0	2	0	4.59655	1.26812	0	0	0	0	7.89094	0	0	7.65335	2.89509	0	7.22654	0	0	1.38123	1.77266	0.930673	0	0.199027	0.0780036
MrorC26_Group1.ver1.0.g013360.m01	membrane-bound transcription factor site-1 protease [hypothetical protein Moror_4174]							0	0	0	0	1	0	76	70	40	0	0	1	0	0	0	0	0	0	0	0	2	0	0	0	0	0	0	1.57819	5.80332	0	0	0	0	0	0	0	0	0.590888	0	1.74009	1.16099	0.780036
MrorC26_Group1.ver1.0.g013370.m01	putative dna helicase protein [hypothetical protein Moror_4174]							0	1	0	22	10	8	329	313	392	1	3	0	6	5	4	4	0	3	0	4	1	3.44741	0.634062	6.66502	11.0452	3.2592	8.35296	0	2.90166	18.812	0	5.79018	0	0	4.93341	0	30.387	5.90888	7.44538	7.53275	5.19129	7.64436
MrorC26_Group1.ver1.0.g013380.m01	zinc finger dihydrouridine synthase							6	10	18	10	41	20	1336	1841	1588	56	15	7	5	35	14	3	3	18	4	20	9	20.6845	35.5075	33.3251	9.20435	22.8144	29.2354	11.0473	26.1149	14.109	11.48	28.9509	23.6076	21.6796	49.3341	33.7536	13.8123	24.2264	18.6135	30.5889	30.5341	30.9674
MrorC26_Group1.ver1.0.g013390.m01	cytochrome p450		Clstr_6104					0	0	0	1	0	0	5	57	39	1	0	0	0	0	0	0	1	0	0	0	0	0	0.634062	0	0	0	0	0	0	0	3.82668	0	0	0	0	0	1.38123	0	0	0.11448	0.945379	0.760535
MrorC26_Group1.ver1.0.g013400.m01	monooxygenase		Clstr_5219					5	4	12	194	111	48	338	372	287	48	11	26	29	37	9	12	14	50	6	22	3	57.4569	30.435	24.4384	53.3852	24.1181	18.7942	41.0329	8.70498	56.436	53.5735	31.846	35.4114	18.0664	19.7336	22.5024	267.958	65.5885	44.6723	7.73882	6.16984	5.59676
MrorC26_Group1.ver1.0.g013410.m01	Ribosome biosis protein RLP24 [hypothetical protein Moror_14460]							5	2	7	30	36	13	1644	2338	2139	15	6	8	10	27	3	1	3	9	0	8	14	10.3422	9.51094	13.33	18.4087	17.5997	6.26472	12.6255	40.6232	4.703	11.48	11.5804	0	18.0664	9.86682	13.1264	41.4368	21.272	12.0987	37.6409	38.7771	41.7124
MrorC26_Group1.ver1.0.g013420.m01	lamin-B receptor [hypothetical protein Moror_14461]							0	0	0	0	38	29	43	76	351	0	0	0	0	0	5	0	0	0	0	1	0	0	0	0	0	0	10.4412	0	0	0	0	1.44755	0	0	0	0	0	22.4537	26.9895	0.984524	1.26051	6.84482
MrorC26_Group1.ver1.0.g013430.m01	cytochrome p450							0	0	3	1	1	0	17	40	17	1	0	0	0	1	0	0	0	1	0	0	1	1.14914	0.634062	0	0	0.651839	0	0	2.90166	0	0	0	0	0	0	5.62559	1.38123	0.590888	0	0.38923	0.663424	0.331515
MrorC26_Group1.ver1.0.g013440.m01	FMN-linked oxidoreductase							0	0	0	1	0	0	15	10	2	0	0	0	0	0	1	0	0	0	0	0	0	0	0	0	0	0	2.08824	0	0	0	0	0	0	0	0	0	1.38123	0	0	0.343439	0.165856	0.0390018
MrorC26_Group1.ver1.0.g013450.m01	DEAD/DEAH-like helicase [hypothetical protein Moror_15901, partial]							0	0	0	0	0	0	0	0	0	0	0	0	0	0	0	0	0	0	0	0	0	0	0	0	0	0	0	0	0	0	0	0	0	0	0	0	0	0	0	0	0	0
MrorC26_Group1.ver1.0.g013460.m01	reverse transcriptase ribonuclease h							0	0	0	0	1	0	8	37	42	0	0	0	0	0	0	0	0	0	0	0	0	0	0	0	0	0	0	0	0	0	0	0	0	0	0	0	0	0.590888	0	0.183167	0.613667	0.819038
MrorC26_Group1.ver1.0.g013470.m01	tyrosine recombinase							0	0	0	0	1	0	8	17	19	0	0	0	0	0	0	0	0	0	0	0	0	0	0	0	0	0	0	0	0	0	0	0	0	0	0	0	0	0.590888	0	0.183167	0.281955	0.370517
MrorC26_Group1.ver1.0.g013480.m01	cytochrome p450							0	0	0	0	2	0	6	45	13	1	0	0	0	2	0	0	0	1	0	2	1	1.14914	0.634062	0	0	1.30368	0	0	2.90166	0	0	2.89509	0	0	0	0	0	1.18178	0	0.137375	0.746352	0.253512
MrorC26_Group1.ver1.0.g013490.m01	reverse transcriptase-rnase h-integrase [hypothetical protein Moror_15897]							0	0	0	0	0	0	0	0	0	0	0	0	0	0	0	0	0	0	0	0	0	0	0	0	0	0	0	0	0	0	0	0	0	0	0	0	0	0	0	0	0	0
MrorC26_Group1.ver1.0.g013500.m01	reverse transcriptase-rnase h-integrase		Clstr_8053	Clstr_8053				0	0	0	0	0	0	0	0	0	0	0	0	0	0	0	0	0	0	0	0	0	0	0	0	0	0	0	0	0	0	0	0	0	0	0	0	0	0	0	0	0	0
MrorC26_Group1.ver1.0.g013510.m01	reverse transcriptase-rnase h-integrase							0	0	0	0	0	0	0	0	0	0	0	0	0	0	0	0	0	0	0	0	0	0	0	0	0	0	0	0	0	0	0	0	0	0	0	0	0	0	0	0	0	0
MrorC26_Group1.ver1.0.g013520.m01	reverse transcriptase-rnase h-integrase [hypothetical protein Moror_15895]							0	0	0	0	0	0	0	0	0	0	0	0	0	0	0	0	0	0	0	0	0	0	0	0	0	0	0	0	0	0	0	0	0	0	0	0	0	0	0	0	0	0
MrorC26_Group1.ver1.0.g013530.m01	reverse transcriptase-rnase h-integrase							0	0	0	0	0	0	0	0	0	0	0	0	0	0	0	0	0	0	0	0	0	0	0	0	0	0	0	0	0	0	0	0	0	0	0	0	0	0	0	0	0	0
MrorC26_Group1.ver1.0.g013540.m01	reverse transcriptase-rnase h-integrase [hypothetical protein Moror_12232]							0	0	0	0	0	0	0	0	0	0	0	0	0	0	0	0	0	0	0	0	0	0	0	0	0	0	0	0	0	0	0	0	0	0	0	0	0	0	0	0	0	0
MrorC26_Group1.ver1.0.g013550.m01	reverse transcriptase-rnase h-integrase							0	0	0	0	0	0	0	0	0	0	0	0	0	0	0	0	0	0	0	0	0	0	0	0	0	0	0	0	0	0	0	0	0	0	0	0	0	0	0	0	0	0
MrorC26_Group1.ver1.0.g013560.m01	retrotransposon nucleocapsid protein							0	0	0	0	0	0	0	0	0	0	0	0	0	0	0	0	0	0	0	0	0	0	0	0	0	0	0	0	0	0	0	0	0	0	0	0	0	0	0	0	0	0
MrorC26_Group1.ver1.0.g013570.m01	reverse transcriptase-rnase h-integrase							0	0	0	0	0	0	0	3	0	0	0	0	0	0	0	0	0	0	0	0	0	0	0	0	0	0	0	0	0	0	0	0	0	0	0	0	0	0	0	0	0.0497568	0
MrorC26_Group1.ver1.0.g013580.m01	reverse transcriptase-rnase h-integrase							0	0	0	0	0	0	0	0	0	0	0	0	0	0	0	0	0	0	0	0	0	0	0	0	0	0	0	0	0	0	0	0	0	0	0	0	0	0	0	0	0	0
MrorC26_Group1.ver1.0.g013590.m01	reverse transcriptase-rnase h-integrase							0	0	0	0	0	0	0	0	0	0	0	0	0	0	0	0	0	0	0	0	0	0	0	0	0	0	0	0	0	0	0	0	0	0	0	0	0	0	0	0	0	0
MrorC26_Group1.ver1.0.g013600.m01	reverse transcriptase-rnase h-integrase							0	0	0	0	0	0	0	0	0	0	0	0	0	0	0	0	0	0	0	0	0	0	0	0	0	0	0	0	0	0	0	0	0	0	0	0	0	0	0	0	0	0
MrorC26_Group1.ver1.0.g013610.m01	reverse transcriptase-rnase h-integrase							0	0	0	0	0	0	0	0	0	0	0	0	0	0	0	0	0	0	0	0	0	0	0	0	0	0	0	0	0	0	0	0	0	0	0	0	0	0	0	0	0	0
MrorC26_Group1.ver1.0.g013620.m01	reverse transcriptase-rnase h-integrase							0	0	0	0	0	0	0	0	0	0	0	0	0	0	0	0	0	0	0	0	0	0	0	0	0	0	0	0	0	0	0	0	0	0	0	0	0	0	0	0	0	0
MrorC26_Group1.ver1.0.g013630.m01	transglutaminase-like superfamily domain protein [							0	0	0	2	1	0	18	58	30	0	2	0	0	0	0	0	0	0	0	1	0	0	0	4.44335	0	0	0	0	0	0	0	1.44755	0	0	0	0	2.76245	0.590888	0	0.412126	0.961964	0.585027
MrorC26_Group1.ver1.0.g013640.m01	zinc finger dihydrouridine synthase							0	0	0	0	2	1	29	36	21	0	1	1	0	0	0	0	0	1	0	0	0	1.14914	0	2.22167	0	0	0	1.57819	0	0	0	0	0	0	0	0	0	1.18178	0.930673	0.663981	0.597081	0.409519
MrorC26_Group1.ver1.0.g013650.m01	helicase IV-like [hypothetical protein Moror_11233]							0	1	1	6	4	0	82	121	62	2	2	0	0	2	1	0	0	5	0	2	0	5.74569	1.26812	4.44335	0	1.30368	2.08824	0	0	0	0	2.89509	0	0	4.93341	1.8752	8.28736	2.36355	0	1.87746	2.00686	1.20906
MrorC26_Group1.ver1.0.g013660.m01	predicted protein							0	0	1	0	0	0	15	45	57	2	0	0	0	0	2	0	0	4	0	1	0	4.59655	1.26812	0	0	0	4.17648	0	0	0	0	1.44755	0	0	0	1.8752	0	0	0	0.343439	0.746352	1.11155
MrorC26_Group1.ver1.0.g013670.m01	trehalase isoform X2							0	0	1	0	1	0	65	85	86	2	0	0	0	2	1	0	1	1	0	0	0	1.14914	1.26812	0	0	1.30368	2.08824	0	0	0	3.82668	0	0	0	0	1.8752	0	0.590888	0	1.48823	1.40978	1.67708
MrorC26_Group1.ver1.0.g013680.m01	WUSCHEL-related homeobox 5-like [hypothetical protein Moror_11234]							0	0	0	0	1	1	22	86	120	0	2	0	0	0	1	0	0	0	0	0	0	0	0	4.44335	0	0	2.08824	0	0	0	0	0	0	0	0	0	0	0.590888	0.930673	0.50371	1.42636	2.34011
MrorC26_Group1.ver1.0.g013690.m01	Thiamin diphosphate-binding protein [hypothetical protein Moror_11235]							0	0	0	0	0	1	35	75	52	0	0	1	0	5	0	1	1	0	0	0	0	0	0	0	0	3.2592	0	1.57819	0	4.703	3.82668	0	0	0	0	0	0	0	0.930673	0.801357	1.24392	1.01405
MrorC26_Group1.ver1.0.g013700.m01	histamine dehydrogenase oxidoreductase protein (plasmid)							0	0	0	0	0	0	0	4	0	0	0	0	0	0	0	0	0	0	0	0	0	0	0	0	0	0	0	0	0	0	0	0	0	0	0	0	0	0	0	0	0.0663424	0
MrorC26_Group1.ver1.0.g013710.m01	nadp-dependent alcohol dehydrogenase							1	0	0	3	3	5	160	249	167	2	2	0	5	8	0	2	3	4	0	3	0	4.59655	1.26812	4.44335	9.20435	5.21471	0	0	0	9.40601	11.48	4.34264	0	3.61327	0	0	4.14368	1.77266	4.65336	3.66335	4.12981	3.25665
MrorC26_Group1.ver1.0.g013720.m01	nwd2							0	0	0	0	1	1	15	19	10	2	0	0	0	0	0	0	0	1	0	0	1	1.14914	1.26812	0	0	0	0	0	2.90166	0	0	0	0	0	0	0	0	0.590888	0.930673	0.343439	0.315126	0.195009
MrorC26_Group1.ver1.0.g013730.m01	nadp-dependent alcohol dehydrogenase							0	2	0	8	15	9	372	475	382	16	4	8	4	28	5	3	1	14	1	4	0	16.0879	10.145	8.8867	7.36348	18.2515	10.4412	12.6255	0	14.109	3.82668	5.79018	5.90189	0	9.86682	0	11.0498	8.86331	8.37606	8.51728	7.87816	7.44935
MrorC26_Group1.ver1.0.g013740.m01	myosin heavy chain, putative							1	0	1	8	4	2	220	461	267	5	0	1	0	3	0	0	1	0	0	1	4	0	3.17031	0	0	1.95552	0	1.57819	11.6066	0	3.82668	1.44755	0	3.61327	0	1.8752	11.0498	2.36355	1.86135	5.0371	7.64596	5.20674
MrorC26_Group1.ver1.0.g013750.m01	collagen family member protein		Clstr_6175	Clstr_6175				0	1	2	5	9	8	73	197	121	11	2	1	4	1	3	2	1	6	2	8	1	6.89482	6.97469	4.44335	7.36348	0.651839	6.26472	1.57819	2.90166	9.40601	3.82668	11.5804	11.8038	0	4.93341	3.7504	6.90613	5.31799	7.44538	1.6714	3.26736	2.35961
MrorC26_Group1.ver1.0.g013760.m01	collagen alpha-1(XVIII) chain isoform X1							0	0	3	3	8	5	11	76	58	7	1	3	3	5	0	3	0	2	0	2	0	2.29827	4.43844	2.22167	5.52261	3.2592	0	4.73457	0	14.109	0	2.89509	0	0	0	5.62559	4.14368	4.7271	4.65336	0.251855	1.26051	1.13105
MrorC26_Group1.ver1.0.g013770.m01	circumsporozoite protein variant vk210		Clstr_7172	Clstr_7172		Clstr_7172		2	3	6	0	141	41	120350	170257	153936	26	6	12	2	36	119	0	10	46	3	11	30	52.8603	16.4856	13.33	3.68174	23.4662	248.501	18.9383	87.0498	0	38.2668	15.923	17.7057	7.22654	14.8002	11.2512	0	83.3152	38.1576	2755.52	2823.81	3001.89
MrorC26_Group1.ver1.0.g013780.m01	CRE-CLEC-85 protein							3	1	8	3	93	24	108287	137583	141722	13	1	4	0	14	85	0	9	23	3	6	19	26.4302	8.24281	2.22167	0	9.12575	177.5	6.31275	55.1315	0	34.4401	8.68527	17.7057	10.8398	4.93341	15.0016	4.14368	54.9526	22.3361	2479.33	2281.9	2763.71
MrorC26_Group1.ver1.0.g013790.m01	DUF1771-domain-containing protein							7	2	11	5	22	15	4939	4681	6007	35	8	3	12	24	8	4	5	11	3	5	8	12.6405	22.1922	17.7734	22.0904	15.6441	16.7059	4.73457	23.2133	18.812	19.1334	7.23773	17.7057	25.2929	9.86682	20.6272	6.90613	12.9995	13.9601	113.083	77.6372	117.142
MrorC26_Group1.ver1.0.g013800.m01	calcium-activated chloride channel regulator 2		Clstr_9059					0	0	2	0	4	0	112	225	165	6	0	0	1	0	1	2	2	4	1	1	1	4.59655	3.80437	0	1.84087	0	2.08824	0	2.90166	9.40601	7.65335	1.44755	5.90189	0	0	3.7504	0	2.36355	0	2.56434	3.73176	3.21765
MrorC26_Group1.ver1.0.g013810.m01	No description [hypothetical protein Moror_10097]							0	0	0	0	0	0	0	11	0	0	0	0	0	0	0	0	0	0	0	0	0	0	0	0	0	0	0	0	0	0	0	0	0	0	0	0	0	0	0	0	0.182442	0
MrorC26_Group1.ver1.0.g013820.m01	PAF-acetylhydrolase family member							1	0	0	0	0	2	152	111	194	2	1	1	2	0	0	0	0	0	0	0	0	0	1.26812	2.22167	3.68174	0	0	1.57819	0	0	0	0	0	3.61327	0	0	0	0	1.86135	3.48018	1.841	3.78318
MrorC26_Group1.ver1.0.g013830.m01	cadherin-related tumor suppressor [hypothetical protein Moror_10096]		Clstr_9660	Clstr_9660	Clstr_9660			3	0	2	8	13	5	156	228	325	6	0	0	3	1	0	0	0	6	1	1	3	6.89482	3.80437	0	5.52261	0.651839	0	0	8.70498	0	0	1.44755	5.90189	10.8398	0	3.7504	11.0498	7.68154	4.65336	3.57176	3.78152	6.3378
MrorC26_Group1.ver1.0.g013840.m01	beta-lactamase/transpeptidase-like protein							0	0	0	0	0	0	0	0	0	2	0	0	0	0	0	0	0	0	0	0	0	0	1.26812	0	0	0	0	0	0	0	0	0	0	0	0	0	0	0	0	0	0	0
MrorC26_Group1.ver1.0.g013850.m01	beta-lactamase/transpeptidase-like protein							0	0	0	2	1	4	122	44	94	7	0	4	0	0	0	0	0	3	0	1	0	3.44741	4.43844	0	0	0	0	6.31275	0	0	0	1.44755	0	0	0	0	2.76245	0.590888	3.72269	2.7933	0.729766	1.83309
MrorC26_Group1.ver1.0.g013860.m01	No description [hypothetical protein Moror_10094]							0	0	0	1	0	0	23	0	13	0	0	0	0	0	0	0	0	0	0	0	0	0	0	0	0	0	0	0	0	0	0	0	0	0	0	0	1.38123	0	0	0.526606	0	0.253512
MrorC26_Group1.ver1.0.g013870.m01	beta-lactamase/transpeptidase-like protein		Clstr_1396					0	1	2	1	21	4	155	270	271	4	2	0	9	1	1	3	1	6	2	2	3	6.89482	2.53625	4.44335	16.5678	0.651839	2.08824	0	8.70498	14.109	3.82668	2.89509	11.8038	0	4.93341	3.7504	1.38123	12.4086	3.72269	3.54887	4.47811	5.28475
MrorC26_Group1.ver1.0.g013880.m01	chaperone BCS1 [hypothetical protein Moror_10092]							3	2	4	0	6	2	161	209	218	17	5	5	4	2	6	3	0	3	1	2	3	3.44741	10.7791	11.1084	7.36348	1.30368	12.5294	7.89094	8.70498	14.109	0	2.89509	5.90189	10.8398	9.86682	7.50079	0	3.54533	1.86135	3.68624	3.46639	4.2512
MrorC26_Group1.ver1.0.g013890.m01	Metallo-hydrolase/oxidoreductase [hypothetical protein Moror_10091]							9	6	14	6	11	5	208	242	176	30	8	10	2	39	10	8	4	9	1	5	0	10.3422	19.0219	17.7734	3.68174	25.4217	20.8824	15.7819	0	37.624	15.3067	7.23773	5.90189	32.5194	29.6005	26.2528	8.28736	6.49976	4.65336	4.76235	4.01371	3.43216
MrorC26_Group1.ver1.0.g013900.m01	nadp-dependent alcohol dehydrogenase							0	0	0	3	8	2	93	141	136	3	2	0	2	0	0	0	0	0	0	5	2	0	1.90219	4.44335	3.68174	0	0	0	5.80332	0	0	7.23773	0	0	0	0	4.14368	4.7271	1.86135	2.12932	2.33857	2.65212
MrorC26_Group1.ver1.0.g013910.m01	Six-hairpin glycosidase		Clstr_5186					1	2	6	32	52	26	920	1323	865	36	8	9	12	20	2	12	102	27	10	31	6	31.0267	22.8262	17.7734	22.0904	13.0368	4.17648	14.2037	17.41	56.436	390.321	44.8739	59.0189	3.61327	9.86682	11.2512	44.1992	30.7262	24.1975	21.0642	21.9427	16.8683
MrorC26_Group1.ver1.0.g013920.m01	retrotransposon-like family member (retr-1)							0	0	0	0	0	0	0	0	0	0	0	0	2	0	0	0	0	1	0	0	0	1.14914	0	0	3.68174	0	0	0	0	0	0	0	0	0	0	0	0	0	0	0	0	0
MrorC26_Group1.ver1.0.g013930.m01	krab-a domain-containing protein							0	0	0	0	0	0	0	0	0	0	0	0	0	0	0	0	0	0	0	0	0	0	0	0	0	0	0	0	0	0	0	0	0	0	0	0	0	0	0	0	0	0
MrorC26_Group1.ver1.0.g013940.m01	krab-a domain-containing protein							0	0	0	0	0	0	0	0	0	0	0	0	0	0	0	0	0	0	0	0	0	0	0	0	0	0	0	0	0	0	0	0	0	0	0	0	0	0	0	0	0	0
MrorC26_Group1.ver1.0.g013950.m01	retrotransposon-like family member (retr-1)							0	0	0	0	0	1	47	79	38	1	0	0	1	4	1	0	1	2	0	0	0	2.29827	0.634062	0	1.84087	2.60736	2.08824	0	0	0	3.82668	0	0	0	0	0	0	0	0.930673	1.07611	1.31026	0.741035
MrorC26_Group1.ver1.0.g013960.m01	gag-pol polyprotein							0	0	0	0	0	0	0	0	0	0	0	0	0	0	0	0	0	0	0	0	0	0	0	0	0	0	0	0	0	0	0	0	0	0	0	0	0	0	0	0	0	0
MrorC26_Group1.ver1.0.g013970.m01	gag-pol polyprotein							0	0	0	0	0	0	0	0	0	0	0	0	0	0	0	0	0	0	0	0	0	0	0	0	0	0	0	0	0	0	0	0	0	0	0	0	0	0	0	0	0	0
MrorC26_Group1.ver1.0.g013980.m01	nwd2							0	0	1	2	14	0	283	378	349	9	1	4	4	0	1	3	0	0	2	5	0	0	5.70656	2.22167	7.36348	0	2.08824	6.31275	0	14.109	0	7.23773	11.8038	0	0	1.8752	2.76245	8.27243	0	6.47954	6.26935	6.80582
MrorC26_Group1.ver1.0.g013990.m01	palmitoleoyl-protein carboxylesterase NOTUM [hypothetical protein Moror_2066]							4	1	5	18	20	9	292	246	148	21	2	4	6	6	4	3	2	9	2	9	1	10.3422	13.3153	4.44335	11.0452	3.91104	8.35296	6.31275	2.90166	14.109	7.65335	13.0279	11.8038	14.4531	4.93341	9.37599	24.8621	11.8178	8.37606	6.6856	4.08006	2.88613
MrorC26_Group1.ver1.0.g014000.m01	nwd2							1	1	1	1	7	3	360	398	355	9	0	2	0	0	4	2	5	5	0	3	1	5.74569	5.70656	0	0	0	8.35296	3.15638	2.90166	9.40601	19.1334	4.34264	0	3.61327	4.93341	1.8752	1.38123	4.13621	2.79202	8.24253	6.60107	6.92282
MrorC26_Group1.ver1.0.g014010.m01	importin alpha							2	0	4	3	7	7	49	63	44	16	0	2	0	6	2	2	2	10	2	5	0	11.4914	10.145	0	0	3.91104	4.17648	3.15638	0	9.40601	7.65335	7.23773	11.8038	7.22654	0	7.50079	4.14368	4.13621	6.51471	1.1219	1.04489	0.85804
MrorC26_Group1.ver1.0.g014020.m01	predicted protein [hypothetical protein Moror_11122]							0	0	0	0	0	0	29	15	31	2	1	0	0	0	0	0	0	0	0	0	0	0	1.26812	2.22167	0	0	0	0	0	0	0	0	0	0	0	0	0	0	0	0.663981	0.248784	0.604528
MrorC26_Group1.ver1.0.g014030.m01	glutathione transferase fungal specific class A							1	1	0	1	3	2	45	14	57	8	0	3	0	6	1	0	0	1	0	2	2	1.14914	5.0725	0	0	3.91104	2.08824	4.73457	5.80332	0	0	2.89509	0	3.61327	4.93341	0	1.38123	1.77266	1.86135	1.03032	0.232198	1.11155
MrorC26_Group1.ver1.0.g014040.m01	glutathione S-transferase							7	2	8	23	41	21	1510	1325	1167	37	9	8	8	10	9	4	8	14	1	9	7	16.0879	23.4603	19.9951	14.727	6.51839	18.7942	12.6255	20.3116	18.812	30.6134	13.0279	5.90189	25.2929	9.86682	15.0016	31.7682	24.2264	19.5441	34.5728	21.9759	22.7576
MrorC26_Group1.ver1.0.g014050.m01	ac transposase							0	0	0	0	0	0	0	0	0	0	0	0	0	0	0	0	0	0	0	0	0	0	0	0	0	0	0	0	0	0	0	0	0	0	0	0	0	0	0	0	0	0
MrorC26_Group1.ver1.0.g014060.m01	No description [hypothetical protein Moror_8584]							1	0	3	6	3	5	331	432	313	15	0	2	0	7	3	0	2	2	0	2	0	2.29827	9.51094	0	0	4.56288	6.26472	3.15638	0	0	7.65335	2.89509	0	3.61327	0	5.62559	8.28736	1.77266	4.65336	7.57855	7.16498	6.10378
MrorC26_Group1.ver1.0.g014070.m01	carbonic anhydrase		Clstr_6255					10	3	11	0	2	5	1684	2810	2571	7	5	10	6	18	2	2	0	3	3	9	0	3.44741	4.43844	11.1084	11.0452	11.7331	4.17648	15.7819	0	9.40601	0	13.0279	17.7057	36.1327	14.8002	20.6272	0	1.18178	4.65336	38.5567	46.6055	50.1368
MrorC26_Group1.ver1.0.g014080.m01	nwd2							0	0	1	3	18	2	416	627	669	0	0	0	0	0	0	0	7	0	0	4	3	0	0	0	0	0	0	0	8.70498	0	26.7867	5.79018	0	0	0	1.8752	4.14368	10.636	1.86135	9.5247	10.3992	13.0461
MrorC26_Group1.ver1.0.g014090.m01	sh3 domain-containing protein							0	0	7	0	6	7	15	58	17	12	3	5	0	5	1	0	1	6	0	2	0	6.89482	7.60875	6.66502	0	3.2592	2.08824	7.89094	0	0	3.82668	2.89509	0	0	0	13.1264	0	3.54533	6.51471	0.343439	0.961964	0.331515
MrorC26_Group1.ver1.0.g014100.m01	No description							0	0	1	0	0	1	0	0	0	1	0	0	0	0	0	0	0	0	0	0	0	0	0.634062	0	0	0	0	0	0	0	0	0	0	0	0	1.8752	0	0	0.930673	0	0	0
MrorC26_Group1.ver1.0.g014110.m01	nwd2							2	0	4	3	5	5	258	306	483	16	2	1	3	14	0	0	0	1	0	1	1	1.14914	10.145	4.44335	5.52261	9.12575	0	1.57819	2.90166	0	0	1.44755	0	7.22654	0	7.50079	4.14368	2.95444	4.65336	5.90714	5.07519	9.41894
MrorC26_Group1.ver1.0.g014120.m01	No description							2	3	21	5	5	5	21	93	49	15	14	9	3	39	7	1	0	8	0	4	0	9.1931	9.51094	31.1034	5.52261	25.4217	14.6177	14.2037	0	4.703	0	5.79018	0	7.22654	14.8002	39.3792	6.90613	2.95444	4.65336	0.480814	1.54246	0.955545
MrorC26_Group1.ver1.0.g014130.m01	sh3 domain-containing protein							63	54	196	68	133	105	337	565	601	297	102	207	57	498	140	13	18	240	23	70	14	275.793	188.317	226.611	104.93	324.616	292.354	326.685	40.6232	61.1391	68.8802	101.328	135.744	227.636	266.404	367.539	93.9234	78.5881	97.7207	7.71592	9.37086	11.72
MrorC26_Group1.ver1.0.g014140.m01	No description							1	0	3	1	2	1	0	2	0	5	3	6	0	0	3	0	0	3	2	2	0	3.44741	3.17031	6.66502	0	0	6.26472	9.46913	0	0	0	2.89509	11.8038	3.61327	0	5.62559	1.38123	1.18178	0.930673	0	0.0331712	0
MrorC26_Group1.ver1.0.g014150.m01	S-adenosyl-L-methionine-dependent methyltransferase							0	0	0	0	10	5	126	158	204	2	0	4	0	0	0	0	1	0	0	0	0	0	1.26812	0	0	0	0	6.31275	0	0	3.82668	0	0	0	0	0	0	5.90888	4.65336	2.88488	2.62052	3.97819
MrorC26_Group1.ver1.0.g014160.m01	HAD-like protein							0	0	1	6	246	57	590	1362	1767	12	0	0	2	12	17	0	3	5	3	30	85	5.74569	7.60875	0	3.68174	7.82207	35.5001	0	246.641	0	11.48	43.4264	17.7057	0	0	1.8752	8.28736	145.358	53.0484	13.5086	22.5896	34.4581
MrorC26_Group1.ver1.0.g014170.m01	f-box domain-containing protein							10	6	25	175	113	47	5684	6457	5599	57	20	26	22	54	22	8	19	21	8	16	22	24.1319	36.1416	44.4335	40.4991	35.1993	45.9413	41.0329	63.8365	37.624	72.7068	23.1607	47.2152	36.1327	29.6005	46.88	241.715	66.7703	43.7416	130.14	107.093	109.186
MrorC26_Group1.ver1.0.g014180.m01	ncs1 nucleoside transporter family protein							4	1	5	15	73	29	2843	1671	2640	67	5	6	4	29	5	1	6	9	8	29	7	10.3422	42.4822	11.1084	7.36348	18.9033	10.4412	9.46913	20.3116	4.703	22.9601	41.9788	47.2152	14.4531	4.93341	9.37599	20.7184	43.1348	26.9895	65.0931	27.7145	51.4824
MrorC26_Group1.ver1.0.g014190.m01	flavonol synthase/flavanone 3-hydroxylase							16	3	19	31	112	78	4090	3438	3855	188	13	25	13	63	27	17	30	53	13	81	26	60.9043	119.204	28.8818	23.9313	41.0659	56.3825	39.4547	75.4432	79.9511	114.8	117.251	76.7246	57.8123	14.8002	35.6288	42.818	66.1794	72.5925	93.6443	57.0213	75.176
MrorC26_Group1.ver1.0.g014200.m01	yt521-b-like splicing protein							13	2	26	64	141	77	466	665	529	107	29	51	11	52	36	11	19	89	15	52	6	102.273	67.8447	64.4286	20.2496	33.8956	75.1767	80.4876	17.41	51.733	72.7068	75.2724	88.5284	46.9725	9.86682	48.7552	88.3985	83.3152	71.6618	10.6695	11.0294	10.316
MrorC26_Group1.ver1.0.g014210.m01	predicted protein [hypothetical protein Moror_3373]							3	2	0	18	31	16	510	827	762	25	8	9	12	20	2	10	8	7	2	11	4	8.04396	15.8516	17.7734	22.0904	13.0368	4.17648	14.2037	11.6066	47.03	30.6134	15.923	11.8038	10.8398	9.86682	0	24.8621	18.3175	14.8908	11.6769	13.7163	14.8597
MrorC26_Group1.ver1.0.g014220.m01	MAP1-LC3 domain-containing protein							0	3	1	21	22	1	684	666	858	10	3	2	7	25	0	2	2	1	1	5	3	1.14914	6.34062	6.66502	12.8861	16.296	0	3.15638	8.70498	9.40601	7.65335	7.23773	5.90189	0	14.8002	1.8752	29.0058	12.9995	0.930673	15.6608	11.046	16.7318
MrorC26_Group1.ver1.0.g014230.m01	general substrate transporter							6	1	16	12	45	20	668	1431	775	46	15	21	49	46	22	17	5	25	5	19	10	28.7284	29.1669	33.3251	90.2026	29.9846	45.9413	33.142	29.0166	79.9511	19.1334	27.5034	29.5095	21.6796	4.93341	30.0032	16.5747	26.5899	18.6135	15.2945	23.734	15.1132
MrorC26_Group1.ver1.0.g014240.m01	predicted protein [hypothetical protein Moror_3370]							0	1	2	3	17	5	587	739	659	8	4	6	2	5	3	0	6	4	0	2	7	4.59655	5.0725	8.8867	3.68174	3.2592	6.26472	9.46913	20.3116	0	22.9601	2.89509	0	0	4.93341	3.7504	4.14368	10.0451	4.65336	13.4399	12.2568	12.8511
MrorC26_Group1.ver1.0.g014250.m01	No description							0	0	1	0	1	0	14	63	20	1	0	0	0	1	1	0	0	2	0	0	0	2.29827	0.634062	0	0	0.651839	2.08824	0	0	0	0	0	0	0	0	1.8752	0	0.590888	0	0.320543	1.04489	0.390018
MrorC26_Group1.ver1.0.g014260.m01	ubiquitin-protein ligase							11	14	28	88	88	47	1954	2772	2356	71	20	48	16	70	29	8	12	39	7	29	18	44.8164	45.0184	44.4335	29.4539	45.6288	60.559	75.7531	52.2299	37.624	45.9201	41.9788	41.3133	39.746	69.0677	52.5056	121.548	51.9981	43.7416	44.7386	45.9753	45.9441
MrorC26_Group1.ver1.0.g014270.m01	nuclear pore complex protein Nup98-Nup96-like							2	4	1	6	8	8	232	301	313	7	2	6	6	12	2	1	2	2	1	4	1	2.29827	4.43844	4.44335	11.0452	7.82207	4.17648	9.46913	2.90166	4.703	7.65335	5.79018	5.90189	7.22654	19.7336	1.8752	8.28736	4.7271	7.44538	5.31185	4.99226	6.10378
MrorC26_Group1.ver1.0.g014280.m01	nwd2							0	0	0	0	0	0	41	49	35	2	0	1	0	0	0	0	0	0	0	0	0	0	1.26812	0	0	0	0	1.57819	0	0	0	0	0	0	0	0	0	0	0	0.938732	0.812694	0.682532
MrorC26_Group1.ver1.0.g014290.m01	anaphase-promoting complex subunit 2							0	0	1	1	5	0	108	117	117	5	0	1	0	1	0	0	0	2	0	1	0	2.29827	3.17031	0	0	0.651839	0	1.57819	0	0	0	1.44755	0	0	0	1.8752	1.38123	2.95444	0	2.47276	1.94051	2.28161
MrorC26_Group1.ver1.0.g014300.m01	nwd2							3	1	4	0	9	6	175	300	123	12	3	5	1	2	1	0	1	8	1	8	1	9.1931	7.60875	6.66502	1.84087	1.30368	2.08824	7.89094	2.90166	0	3.82668	11.5804	5.90189	10.8398	4.93341	7.50079	0	5.31799	5.58404	4.00678	4.97568	2.39861
MrorC26_Group1.ver1.0.g014310.m01	expressed protein, partial [hypothetical protein Moror_3365]							0	8	17	25	34	8	948	1304	1126	25	7	13	2	14	14	11	10	12	0	8	4	13.7896	15.8516	15.5517	3.68174	9.12575	29.2354	20.5165	11.6066	51.733	38.2668	11.5804	0	0	39.4673	31.8784	34.5307	20.0902	7.44538	21.7053	21.6276	21.958
MrorC26_Group1.ver1.0.g014320.m01	nwd2							0	0	0	0	0	0	27	7	44	0	0	0	0	0	0	0	0	0	0	0	0	0	0	0	0	0	0	0	0	0	0	0	0	0	0	0	0	0	0	0.618189	0.116099	0.85804
MrorC26_Group1.ver1.0.g014330.m01	gag-pol polyprotein							0	0	0	0	0	0	561	58	531	0	0	0	0	0	0	0	0	0	0	0	0	0	0	0	0	0	0	0	0	0	0	0	0	0	0	0	0	0	0	12.8446	0.961964	10.355
MrorC26_Group1.ver1.0.g014340.m01	conserved Plasmodium protein, unknown function							0	0	1	0	3	7	113	120	107	3	2	1	1	3	0	0	0	0	0	0	0	0	1.90219	4.44335	1.84087	1.95552	0	1.57819	0	0	0	0	0	0	0	1.8752	0	1.77266	6.51471	2.58724	1.99027	2.0866
MrorC26_Group1.ver1.0.g014350.m01	No description [hypothetical protein Moror_6040]							0	0	0	1	4	5	109	146	100	1	2	1	1	0	1	0	1	0	0	0	0	0	0.634062	4.44335	1.84087	0	2.08824	1.57819	0	0	3.82668	0	0	0	0	0	1.38123	2.36355	4.65336	2.49565	2.4215	1.95009
MrorC26_Group1.ver1.0.g014360.m01	No description [hypothetical protein Moror_2974, partial]							0	1	0	1	0	1	238	246	326	4	1	2	0	0	1	0	0	1	0	0	0	1.14914	2.53625	2.22167	0	0	2.08824	3.15638	0	0	0	0	0	0	4.93341	0	1.38123	0	0.930673	5.44923	4.08006	6.3573
MrorC26_Group1.ver1.0.g014370.m01	transcription elongation factor spt-5							0	0	0	2	4	2	17	25	16	0	1	0	0	0	1	0	0	0	0	0	0	0	0	2.22167	0	0	2.08824	0	0	0	0	0	0	0	0	0	2.76245	2.36355	1.86135	0.38923	0.41464	0.312015
MrorC26_Group1.ver1.0.g014380.m01	serine/threonine-protein kinase CDL1							0	0	1	1	1	0	53	74	40	0	2	0	0	0	0	0	0	0	0	0	0	0	0	4.44335	0	0	0	0	0	0	0	0	0	0	0	1.8752	1.38123	0.590888	0	1.21348	1.22733	0.780036
MrorC26_Group1.ver1.0.g014390.m01	ubiquitin and ribosomal protein s27a							1	0	0	2	1	0	633	597	580	0	0	0	0	1	0	0	0	3	0	0	1	3.44741	0	0	0	0.651839	0	0	2.90166	0	0	0	0	3.61327	0	0	2.76245	0.590888	0	14.4931	9.9016	11.3105
MrorC26_Group1.ver1.0.g014400.m01	ubiquitin and ribosomal protein S27a							1	2	0	3	2	4	2748	2256	2738	8	8	1	1	1	0	0	0	0	0	0	0	0	5.0725	17.7734	1.84087	0.651839	0	1.57819	0	0	0	0	0	3.61327	9.86682	0	4.14368	1.18178	3.72269	62.918	37.4171	53.3935
MrorC26_Group1.ver1.0.g014410.m01	importin 13							0	0	0	0	0	0	70	101	101	0	1	1	0	0	0	0	0	1	0	0	0	1.14914	0	2.22167	0	0	0	1.57819	0	0	0	0	0	0	0	0	0	0	0	1.60271	1.67515	1.96959
MrorC26_Group1.ver1.0.g014420.m01	nwd2							0	0	0	0	0	0	0	0	0	0	0	0	0	0	0	0	0	0	0	0	0	0	0	0	0	0	0	0	0	0	0	0	0	0	0	0	0	0	0	0	0	0
MrorC26_Group1.ver1.0.g014430.m01	14-3-3 protein							0	0	0	0	0	0	0	0	0	0	0	0	0	0	0	0	0	0	0	0	0	0	0	0	0	0	0	0	0	0	0	0	0	0	0	0	0	0	0	0	0	0
MrorC26_Group1.ver1.0.g014440.m01	transaldolase-like protein [hypothetical protein Moror_11227, partial]							0	0	0	0	0	0	0	0	0	0	0	0	0	0	0	0	0	0	0	0	0	0	0	0	0	0	0	0	0	0	0	0	0	0	0	0	0	0	0	0	0	0
MrorC26_Group1.ver1.0.g014450.m01	C2H2-type zinc finger transcription factor [hypothetical protein Moror_11228]							0	0	0	0	0	0	0	0	0	0	0	0	0	0	0	0	0	0	0	0	0	0	0	0	0	0	0	0	0	0	0	0	0	0	0	0	0	0	0	0	0	0
MrorC26_Group1.ver1.0.g014460.m01	FRIGIDA-like protein 4a [hypothetical protein Moror_11229]							0	0	0	0	0	0	0	0	0	0	0	0	0	0	0	0	0	0	0	0	0	0	0	0	0	0	0	0	0	0	0	0	0	0	0	0	0	0	0	0	0	0
MrorC26_Group1.ver1.0.g014470.m01	Glycerol-3-phosphate dehydrogenase [NAD(+)]							0	0	0	0	0	0	0	0	0	0	0	0	0	0	0	0	0	0	0	0	0	0	0	0	0	0	0	0	0	0	0	0	0	0	0	0	0	0	0	0	0	0
MrorC26_Group1.ver1.0.g014480.m01	phosphoglycan beta 1,2 arabinosyltransferase,(SCA like)							0	0	0	0	0	0	0	0	0	0	0	0	0	0	0	0	0	0	0	0	0	0	0	0	0	0	0	0	0	0	0	0	0	0	0	0	0	0	0	0	0	0
MrorC26_Group1.ver1.0.g014490.m01	beta-lactamase [hypothetical protein Moror_5411]							0	0	0	0	0	0	0	0	0	0	0	0	0	0	0	0	0	0	0	0	0	0	0	0	0	0	0	0	0	0	0	0	0	0	0	0	0	0	0	0	0	0
MrorC26_Group1.ver1.0.g014500.m01	reverse transcriptase-rnase h-integrase							0	0	0	0	0	0	0	0	0	0	0	0	0	0	0	0	0	0	0	0	0	0	0	0	0	0	0	0	0	0	0	0	0	0	0	0	0	0	0	0	0	0
MrorC26_Group1.ver1.0.g014510.m01	reverse transcriptase-rnase h-integrase [hypothetical protein Moror_7616]							0	0	0	0	0	0	0	0	0	0	0	0	0	0	0	0	0	0	0	0	0	0	0	0	0	0	0	0	0	0	0	0	0	0	0	0	0	0	0	0	0	0
MrorC26_Group1.ver1.0.g014520.m01	pro-pol protein [hypothetical protein Moror_8765]							0	0	0	0	0	0	0	0	0	0	0	0	0	0	0	0	0	0	0	0	0	0	0	0	0	0	0	0	0	0	0	0	0	0	0	0	0	0	0	0	0	0
MrorC26_Group1.ver1.0.g014530.m01	voltage-dependent L-type calcium channel subunit alpha-1F isoform X3 [hypothetical protein Moror_15510, partial]							0	0	0	0	0	0	7	1	0	0	0	0	0	0	0	0	0	0	0	0	0	0	0	0	0	0	0	0	0	0	0	0	0	0	0	0	0	0	0	0.160271	0.0165856	0
MrorC26_Group1.ver1.0.g014540.m01	gag-pol polyprotein							0	0	0	0	0	0	0	0	0	0	0	0	0	0	0	0	0	0	0	0	0	0	0	0	0	0	0	0	0	0	0	0	0	0	0	0	0	0	0	0	0	0
MrorC26_Group1.ver1.0.g014550.m01	predicted protein [hypothetical protein Moror_15507]		Clstr_5347	Clstr_5347				0	0	0	0	0	0	0	0	7	0	0	0	0	0	0	0	0	0	0	0	0	0	0	0	0	0	0	0	0	0	0	0	0	0	0	0	0	0	0	0	0	0.136506
MrorC26_Group1.ver1.0.g014560.m01	Glutamyl-tRNA (ISS) [hypothetical protein Moror_15507]							0	0	0	0	0	0	0	0	0	0	0	0	0	0	0	0	0	0	0	0	0	0	0	0	0	0	0	0	0	0	0	0	0	0	0	0	0	0	0	0	0	0
MrorC26_Group1.ver1.0.g014570.m01	Nucleus export protein Brr6 [hypothetical protein Moror_15506]							0	0	0	0	0	0	0	0	0	0	0	0	0	0	0	0	0	0	0	0	0	0	0	0	0	0	0	0	0	0	0	0	0	0	0	0	0	0	0	0	0	0
MrorC26_Group1.ver1.0.g014580.m01	nwd2							0	0	0	0	3	1	116	108	113	0	0	0	0	0	0	0	2	0	0	1	0	0	0	0	0	0	0	0	0	0	7.65335	1.44755	0	0	0	0	0	1.77266	0.930673	2.65593	1.79124	2.2036
MrorC26_Group1.ver1.0.g014590.m01	PRAME family member 12-like [hypothetical protein Moror_1320]							1	1	2	2	7	3	54	77	60	6	2	1	1	9	4	0	2	6	1	2	0	6.89482	3.80437	4.44335	1.84087	5.86655	8.35296	1.57819	0	0	7.65335	2.89509	5.90189	3.61327	4.93341	3.7504	2.76245	4.13621	2.79202	1.23638	1.27709	1.17005
MrorC26_Group1.ver1.0.g014600.m01	putative Transcription initiation factor B							0	0	0	3	7	3	432	378	406	4	5	4	13	3	0	3	3	1	1	5	0	1.14914	2.53625	11.1084	23.9313	1.95552	0	6.31275	0	14.109	11.48	7.23773	5.90189	0	0	0	4.14368	4.13621	2.79202	9.89103	6.26935	7.91737
MrorC26_Group1.ver1.0.g014610.m01	Heparinase II/III family protein [hypothetical protein Moror_15403]							0	0	0	0	0	0	0	0	0	0	0	0	0	0	0	0	0	0	0	0	0	0	0	0	0	0	0	0	0	0	0	0	0	0	0	0	0	0	0	0	0	0
MrorC26_Group1.ver1.0.g014620.m01	ribonuclease H, putative							0	0	0	0	0	0	0	0	0	0	0	0	0	0	0	0	0	0	0	0	0	0	0	0	0	0	0	0	0	0	0	0	0	0	0	0	0	0	0	0	0	0
MrorC26_Group1.ver1.0.g014630.m01	U11/U12 small nuclear ribonucleoprotein 65 kDa protein isoform X2 [hypothetical protein Moror_15401]							0	0	0	0	0	0	0	0	0	0	0	0	0	0	0	0	0	0	0	0	0	0	0	0	0	0	0	0	0	0	0	0	0	0	0	0	0	0	0	0	0	0
MrorC26_Group1.ver1.0.g014640.m01	No description [hypothetical protein Moror_15401]							0	0	0	0	0	0	0	0	0	0	0	0	0	0	0	0	0	0	0	0	0	0	0	0	0	0	0	0	0	0	0	0	0	0	0	0	0	0	0	0	0	0
MrorC26_Group1.ver1.0.g014650.m01	calcium permease family membrane transporter							0	0	0	0	0	0	0	0	0	0	0	0	0	0	0	0	0	0	0	0	0	0	0	0	0	0	0	0	0	0	0	0	0	0	0	0	0	0	0	0	0	0
MrorC26_Group1.ver1.0.g014660.m01	nwd2							0	0	2	1	1	0	13	12	26	0	0	0	0	0	0	0	0	0	0	0	1	0	0	0	0	0	0	0	2.90166	0	0	0	0	0	0	3.7504	1.38123	0.590888	0	0.297647	0.199027	0.507024
MrorC26_Group1.ver1.0.g014670.m01	PH-interacting protein isoform X1 [hypothetical protein Moror_1319]							0	0	3	2	6	3	238	267	218	11	1	2	1	3	1	0	1	3	0	0	1	3.44741	6.97469	2.22167	1.84087	1.95552	2.08824	3.15638	2.90166	0	3.82668	0	0	0	0	5.62559	2.76245	3.54533	2.79202	5.44923	4.42835	4.2512
MrorC26_Group1.ver1.0.g014680.m01	DUF1685 family protein							1	0	2	0	1	0	21	54	42	3	1	4	0	0	0	0	0	1	0	4	0	1.14914	1.90219	2.22167	0	0	0	6.31275	0	0	0	5.79018	0	3.61327	0	3.7504	0	0.590888	0	0.480814	0.895622	0.819038
MrorC26_Group1.ver1.0.g014690.m01	zinc finger protein 501-like [hypothetical protein Moror_12080]							0	0	0	0	1	2	28	54	47	6	1	0	2	4	0	0	0	1	0	1	0	1.14914	3.80437	2.22167	3.68174	2.60736	0	0	0	0	0	1.44755	0	0	0	0	0	0.590888	1.86135	0.641085	0.895622	0.916543
MrorC26_Group1.ver1.0.g014700.m01	reverse transcriptase-rnase h-integrase							0	0	0	0	0	0	0	3	0	0	0	0	0	0	0	0	0	0	0	0	0	0	0	0	0	0	0	0	0	0	0	0	0	0	0	0	0	0	0	0	0.0497568	0
MrorC26_Group1.ver1.0.g014710.m01	gag protein							0	0	0	0	0	0	0	0	0	0	0	0	0	0	0	0	0	0	0	0	0	0	0	0	0	0	0	0	0	0	0	0	0	0	0	0	0	0	0	0	0	0
MrorC26_Group1.ver1.0.g014720.m01	pro-pol protein							0	0	0	0	0	0	0	0	0	0	0	0	0	0	0	0	0	0	0	0	0	0	0	0	0	0	0	0	0	0	0	0	0	0	0	0	0	0	0	0	0	0
MrorC26_Group1.ver1.0.g014730.m01	reverse transcriptase-rnase h-integrase							0	0	0	0	0	0	0	0	0	0	0	0	0	0	0	0	0	0	0	0	0	0	0	0	0	0	0	0	0	0	0	0	0	0	0	0	0	0	0	0	0	0
MrorC26_Group1.ver1.0.g014740.m01	reverse transcriptase-rnase h-integrase							0	0	0	0	0	0	0	0	0	0	0	0	0	0	0	0	0	0	0	0	0	0	0	0	0	0	0	0	0	0	0	0	0	0	0	0	0	0	0	0	0	0
MrorC26_Group1.ver1.0.g014750.m01	Transposon MAGGYgagandpolgenehomologues, related							0	0	0	0	0	0	0	0	0	0	0	0	0	0	0	0	0	0	0	0	0	0	0	0	0	0	0	0	0	0	0	0	0	0	0	0	0	0	0	0	0	0
MrorC26_Group1.ver1.0.g014760.m01	nwd2							0	0	0	0	4	1	122	88	109	2	3	1	0	1	1	0	0	6	0	2	1	6.89482	1.26812	6.66502	0	0.651839	2.08824	1.57819	2.90166	0	0	2.89509	0	0	0	0	0	2.36355	0.930673	2.7933	1.45953	2.1256
MrorC26_Group1.ver1.0.g014770.m01	sh3 domain-containing protein							0	0	1	0	1	0	65	64	56	1	1	1	0	0	0	0	0	3	0	0	0	3.44741	0.634062	2.22167	0	0	0	1.57819	0	0	0	0	0	0	0	1.8752	0	0.590888	0	1.48823	1.06148	1.09205
MrorC26_Group1.ver1.0.g014780.m01	immunoglobulin g-binding protein							1	0	0	0	1	1	43	41	61	4	1	1	0	0	0	0	0	0	2	4	1	0	2.53625	2.22167	0	0	0	1.57819	2.90166	0	0	5.79018	11.8038	3.61327	0	0	0	0.590888	0.930673	0.984524	0.680009	1.18956
MrorC26_Group1.ver1.0.g014790.m01	siroheme synthase middle domains-like protein							0	1	1	3	6	4	68	131	126	11	0	2	4	3	0	0	0	4	0	6	1	4.59655	6.97469	0	7.36348	1.95552	0	3.15638	2.90166	0	0	8.68527	0	0	4.93341	1.8752	4.14368	3.54533	3.72269	1.55692	2.17271	2.45711
MrorC26_Group1.ver1.0.g014800.m01	zinc finger protein 501-like [hypothetical protein Moror_12080]							0	0	0	2	0	0	23	31	45	2	0	0	1	1	1	1	2	0	1	0	0	0	1.26812	0	1.84087	0.651839	2.08824	0	0	4.703	7.65335	0	5.90189	0	0	0	2.76245	0	0	0.526606	0.514153	0.877541
MrorC26_Group1.ver1.0.g014810.m01	nwd2							5	5	7	28	19	13	454	370	410	13	11	9	10	17	6	1	0	14	1	5	2	16.0879	8.24281	24.4384	18.4087	11.0813	12.5294	14.2037	5.80332	4.703	0	7.23773	5.90189	18.0664	24.667	13.1264	38.6743	11.2269	12.0987	10.3947	6.13667	7.99537
MrorC26_Group1.ver1.0.g014820.m01	microtubule-actin cross-linking factor 1 isoform X25							1	0	1	5	7	1	29	139	74	8	0	0	0	0	0	0	1	0	0	1	0	0	5.0725	0	0	0	0	0	0	0	3.82668	1.44755	0	3.61327	0	1.8752	6.90613	4.13621	0.930673	0.663981	2.3054	1.44307
MrorC26_Group1.ver1.0.g014830.m01	elegans protein confirmed by transcript evidence							4	1	6	6	21	4	106	156	198	31	5	16	15	17	3	3	1	15	2	12	1	17.2371	19.6559	11.1084	27.6131	11.0813	6.26472	25.251	2.90166	14.109	3.82668	17.3705	11.8038	14.4531	4.93341	11.2512	8.28736	12.4086	3.72269	2.42697	2.58735	3.86118
MrorC26_Group1.ver1.0.g014840.m01	TKL/TKL-ccinproteinkinase [hypothetical protein Moror_5890, partial]							35	24	54	43	101	86	1852	2085	1712	190	53	73	55	111	51	31	17	114	25	83	14	131.002	120.472	117.749	101.248	72.3542	106.5	115.208	40.6232	145.793	65.0535	120.146	147.547	126.464	118.402	101.261	59.3927	59.6797	80.0379	42.4032	34.581	33.3856
MrorC26_Group1.ver1.0.g014850.m01	Nop-domain-containing protein							32	15	38	21	117	78	969	1884	1236	123	51	68	29	86	33	5	7	76	10	62	27	87.3344	77.9897	113.305	53.3852	56.0582	68.9119	107.317	78.3448	23.515	26.7867	89.7478	59.0189	115.625	74.0011	71.2575	29.0058	69.1339	72.5925	22.1861	31.2473	24.1031
MrorC26_Group1.ver1.0.g014860.m01	No description							3	0	1	1	15	8	78	254	137	19	11	5	2	13	5	1	1	7	0	5	5	8.04396	12.0472	24.4384	3.68174	8.47391	10.4412	7.89094	14.5083	4.703	3.82668	7.23773	0	10.8398	0	1.8752	1.38123	8.86331	7.44538	1.78588	4.21274	2.67162
MrorC26_Group1.ver1.0.g014870.m01	probable E3 ubiquitin-protein ligase HERC1 [hypothetical protein Moror_5893]							1	1	0	13	4	5	82	97	109	5	0	0	0	2	0	0	1	2	1	2	1	2.29827	3.17031	0	0	1.30368	0	0	2.90166	0	3.82668	2.89509	5.90189	3.61327	4.93341	0	17.9559	2.36355	4.65336	1.87746	1.6088	2.1256
MrorC26_Group1.ver1.0.g014880.m01	ARM repeat-containing protein							31	22	47	22	125	104	1593	2047	1975	176	48	59	28	143	49	8	16	113	20	56	27	129.853	111.595	106.64	51.5444	93.213	102.324	93.1131	78.3448	37.624	61.2268	81.0626	118.038	112.011	108.535	88.1343	30.387	73.861	96.79	36.4732	33.9507	38.5143
MrorC26_Group1.ver1.0.g014890.m01	DUF833-domain-containing protein							8	13	41	12	55	28	7340	8330	9168	43	15	23	5	41	13	0	15	21	1	5	13	24.1319	27.2647	33.3251	9.20435	26.7254	27.1471	36.2983	37.7216	0	57.4001	7.23773	5.90189	28.9062	64.1343	76.8831	16.5747	32.4988	26.0588	168.056	138.158	178.784
MrorC26_Group1.ver1.0.g014900.m01	actin-like protein ARP6							2	0	2	1	10	9	1983	1791	1907	12	7	4	3	18	9	0	2	2	0	3	0	2.29827	7.60875	15.5517	5.52261	11.7331	18.7942	6.31275	0	0	7.65335	4.34264	0	7.22654	0	3.7504	1.38123	5.90888	8.37606	45.4026	29.7048	37.1882
MrorC26_Group1.ver1.0.g014910.m01	c6 finger domain							0	1	0	8	69	2	3155	2187	2702	2	1	1	0	0	2	0	2	1	0	1	3	1.14914	1.26812	2.22167	0	0	4.17648	1.57819	8.70498	0	7.65335	1.44755	0	0	4.93341	0	11.0498	40.7712	1.86135	72.2366	36.2727	52.6915
MrorC26_Group1.ver1.0.g014920.m01	phosphatidylserine synthase 2							19	15	28	60	40	27	579	1513	943	58	23	23	15	33	13	10	3	35	5	20	8	40.2198	36.7756	51.0985	27.6131	21.5107	27.1471	36.2983	23.2133	47.03	11.48	28.9509	29.5095	68.6521	74.0011	52.5056	82.8736	23.6355	25.1282	13.2567	25.094	18.3894
MrorC26_Group1.ver1.0.g014930.m01	zinc finger protein rts2							15	8	14	449	294	122	2531	3672	3134	91	24	23	82	111	20	38	33	43	12	62	18	49.4129	57.6997	53.3202	150.951	72.3542	41.7648	36.2983	52.2299	178.714	126.28	89.7478	70.8227	54.1991	39.4673	26.2528	620.171	173.721	113.542	57.9495	60.9023	61.1158
MrorC26_Group1.ver1.0.g014940.m01	MFS general substrate transporter							1	2	5	46	21	10	378	467	276	18	0	1	6	13	5	0	1	2	2	7	4	2.29827	11.4131	0	11.0452	8.47391	10.4412	1.57819	11.6066	0	3.82668	10.1328	11.8038	3.61327	9.86682	9.37599	63.5364	12.4086	9.30673	8.65465	7.74547	5.38225
MrorC26_Group1.ver1.0.g014950.m01	MFS general substrate transporter							2	3	7	51	37	30	972	1144	1091	40	12	7	16	19	10	4	6	11	4	13	5	12.6405	25.3625	26.6601	29.4539	12.3849	20.8824	11.0473	14.5083	18.812	22.9601	18.8181	23.6076	7.22654	14.8002	13.1264	70.4426	21.8628	27.9202	22.2548	18.9739	21.2755
MrorC26_Group1.ver1.0.g014960.m01	MFS general substrate transporter							0	3	10	42	42	18	736	794	580	24	5	11	3	12	1	6	13	22	7	9	6	25.281	15.2175	11.1084	5.52261	7.82207	2.08824	17.3601	17.41	28.218	49.7468	13.0279	41.3133	0	14.8002	18.752	58.0115	24.8173	16.7521	16.8514	13.169	11.3105
MrorC26_Group1.ver1.0.g014970.m01	atypical/Alpha protein kinase							0	0	0	0	0	0	0	0	0	0	0	0	0	0	0	0	0	0	0	0	0	0	0	0	0	0	0	0	0	0	0	0	0	0	0	0	0	0	0	0	0	0
MrorC26_Group1.ver1.0.g014980.m01	pol polyprotein							0	0	0	0	0	0	0	0	0	0	0	0	0	0	0	0	0	0	0	0	0	0	0	0	0	0	0	0	0	0	0	0	0	0	0	0	0	0	0	0	0	0
MrorC26_Group1.ver1.0.g014990.m01	kinase-like protein							0	0	0	0	0	0	0	0	0	0	0	0	0	0	0	0	0	0	0	0	0	0	0	0	0	0	0	0	0	0	0	0	0	0	0	0	0	0	0	0	0	0
MrorC26_Group1.ver1.0.g015000.m01	DNA breaking-rejoining enzyme							0	0	0	0	0	0	0	0	0	0	0	0	0	0	0	0	0	0	0	0	0	0	0	0	0	0	0	0	0	0	0	0	0	0	0	0	0	0	0	0	0	0
MrorC26_Group1.ver1.0.g015010.m01	reverse transcriptase ribonuclease h							0	0	0	0	0	0	0	0	0	0	0	0	0	0	0	0	0	0	0	0	0	0	0	0	0	0	0	0	0	0	0	0	0	0	0	0	0	0	0	0	0	0
MrorC26_Group1.ver1.0.g015020.m01	reverse transcriptase ribonuclease h							0	0	0	0	0	0	0	0	0	0	0	0	0	0	0	0	0	0	0	0	0	0	0	0	0	0	0	0	0	0	0	0	0	0	0	0	0	0	0	0	0	0
MrorC26_Group1.ver1.0.g015030.m01	protein FAM3D isoform X1 [hypothetical protein Moror_12120]							0	0	0	0	0	0	0	0	0	0	0	0	0	0	0	0	0	0	0	0	0	0	0	0	0	0	0	0	0	0	0	0	0	0	0	0	0	0	0	0	0	0
MrorC26_Group1.ver1.0.g015040.m01	kinase-like protein							0	0	0	0	0	0	0	0	0	0	0	0	0	0	0	0	0	0	0	0	0	0	0	0	0	0	0	0	0	0	0	0	0	0	0	0	0	0	0	0	0	0
MrorC26_Group1.ver1.0.g015050.m01	predicted protein [hypothetical protein Moror_14672]							0	0	0	0	0	0	0	0	0	0	0	0	0	0	0	0	0	0	0	0	0	0	0	0	0	0	0	0	0	0	0	0	0	0	0	0	0	0	0	0	0	0
MrorC26_Group1.ver1.0.g015060.m01	MFS general substrate transporter							8	13	15	176	133	70	861	932	776	88	14	33	38	44	4	39	19	67	24	44	8	76.9922	55.7975	31.1034	69.9531	28.6809	8.35296	52.0802	23.2133	183.417	72.7068	63.692	141.645	28.9062	64.1343	28.128	243.096	78.5881	65.1471	19.7134	15.4578	15.1327
MrorC26_Group1.ver1.0.g015070.m01	No description [hypothetical protein Moror_2959, partial]							0	0	2	4	2	5	336	446	486	6	7	8	2	2	1	0	1	1	0	3	0	1.14914	3.80437	15.5517	3.68174	1.30368	2.08824	12.6255	0	0	3.82668	4.34264	0	0	0	3.7504	5.52491	1.18178	4.65336	7.69302	7.39718	9.47744
MrorC26_Group1.ver1.0.g015080.m01	protein kinase subdomain-containing protein pkl ccin9							6	2	11	22	32	17	941	1172	1000	22	8	11	15	26	16	3	5	10	0	17	16	11.4914	13.9494	17.7734	27.6131	16.9478	33.4118	17.3601	46.4266	14.109	19.1334	24.6083	0	21.6796	9.86682	20.6272	30.387	18.9084	15.8214	21.545	19.4383	19.5009
MrorC26_Group1.ver1.0.g015090.m01	protein kinase subdomain-containing protein pkl ccin9							0	0	0	0	0	0	0	0	0	0	0	0	0	0	0	0	0	0	0	0	0	0	0	0	0	0	0	0	0	0	0	0	0	0	0	0	0	0	0	0	0	0
MrorC26_Group1.ver1.0.g015100.m01	reverse transcriptase-rnase h-integrase [hypothetical protein Moror_16753]							0	0	0	0	0	0	0	0	0	0	0	0	0	0	0	0	0	0	0	0	0	0	0	0	0	0	0	0	0	0	0	0	0	0	0	0	0	0	0	0	0	0
MrorC26_Group1.ver1.0.g015110.m01	reverse transcriptase-rnase h-integrase [hypothetical protein Moror_16754]							0	0	0	0	0	0	0	0	0	0	0	0	0	0	0	0	0	0	0	0	0	0	0	0	0	0	0	0	0	0	0	0	0	0	0	0	0	0	0	0	0	0
MrorC26_Group1.ver1.0.g015120.m01	reverse transcriptase-rnase h-integrase							0	0	0	0	0	0	0	0	0	0	0	0	0	0	0	0	0	0	0	0	0	0	0	0	0	0	0	0	0	0	0	0	0	0	0	0	0	0	0	0	0	0
MrorC26_Group1.ver1.0.g015130.m01	reverse transcriptase-rnase h-integrase							0	0	0	0	0	0	0	0	0	0	0	0	0	0	0	0	0	0	0	0	0	0	0	0	0	0	0	0	0	0	0	0	0	0	0	0	0	0	0	0	0	0
MrorC26_Group1.ver1.0.g015140.m01	reverse transcriptase-rnase h-integrase							0	0	0	0	0	0	0	0	0	0	0	0	0	0	0	0	0	0	0	0	0	0	0	0	0	0	0	0	0	0	0	0	0	0	0	0	0	0	0	0	0	0
MrorC26_Group1.ver1.0.g015150.m01	reverse transcriptase-rnase h-integrase							0	0	0	0	0	0	0	0	0	0	0	0	0	0	0	0	0	0	0	0	0	0	0	0	0	0	0	0	0	0	0	0	0	0	0	0	0	0	0	0	0	0
MrorC26_Group1.ver1.0.g015160.m01	putative cytoplasmic protein [hypothetical protein Moror_16757]							0	0	0	0	2	1	13	7	0	0	0	0	0	0	0	0	0	0	0	0	0	0	0	0	0	0	0	0	0	0	0	0	0	0	0	0	0	1.18178	0.930673	0.297647	0.116099	0
MrorC26_Group1.ver1.0.g015170.m01	coiled-coil domain-containing protein 174 [hypothetical protein Moror_9557]							0	0	0	0	0	0	0	0	0	0	0	0	0	0	0	0	0	0	0	0	0	0	0	0	0	0	0	0	0	0	0	0	0	0	0	0	0	0	0	0	0	0
MrorC26_Group1.ver1.0.g015180.m01	predicted protein [hypothetical protein Moror_11303]							0	0	0	0	0	0	0	0	0	0	0	0	0	0	0	0	0	0	0	0	0	0	0	0	0	0	0	0	0	0	0	0	0	0	0	0	0	0	0	0	0	0
MrorC26_Group1.ver1.0.g015190.m01	RNA recognition domain-containing protein							0	0	0	0	0	0	0	0	0	0	0	0	0	0	0	0	0	0	0	0	0	0	0	0	0	0	0	0	0	0	0	0	0	0	0	0	0	0	0	0	0	0
MrorC26_Group1.ver1.0.g015200.m01	SUN domain-containing ossification factor isoform X3 [hypothetical protein Moror_11116]							0	0	0	0	0	0	0	0	0	0	0	0	0	0	0	0	0	0	0	0	0	0	0	0	0	0	0	0	0	0	0	0	0	0	0	0	0	0	0	0	0	0
MrorC26_Group1.ver1.0.g015210.m01	gag-pol polyprotein							0	0	0	0	0	0	0	0	0	0	0	0	0	0	0	0	0	0	0	0	0	0	0	0	0	0	0	0	0	0	0	0	0	0	0	0	0	0	0	0	0	0
MrorC26_Group1.ver1.0.g015220.m01	gag-pol polyprotein							0	0	0	0	0	0	0	0	0	0	0	0	0	0	0	0	0	0	0	0	0	0	0	0	0	0	0	0	0	0	0	0	0	0	0	0	0	0	0	0	0	0
MrorC26_Group1.ver1.0.g015230.m01	gag-pol polyprotein							0	0	0	0	0	0	0	0	0	0	0	0	0	0	0	0	0	0	0	0	0	0	0	0	0	0	0	0	0	0	0	0	0	0	0	0	0	0	0	0	0	0
MrorC26_Group1.ver1.0.g015240.m01	DUF726-domain-containing protein							0	0	0	0	0	0	0	0	0	0	0	0	0	0	0	0	0	0	0	0	0	0	0	0	0	0	0	0	0	0	0	0	0	0	0	0	0	0	0	0	0	0
MrorC26_Group1.ver1.0.g015250.m01	protein FAM71E2 [hypothetical protein Moror_15423]							0	0	0	0	0	0	0	3	0	0	0	0	0	0	0	0	0	0	0	0	0	0	0	0	0	0	0	0	0	0	0	0	0	0	0	0	0	0	0	0	0.0497568	0
MrorC26_Group1.ver1.0.g015260.m01	FH2 domain-containing protein							0	0	0	0	0	0	0	0	0	0	0	0	0	0	0	0	0	0	0	0	0	0	0	0	0	0	0	0	0	0	0	0	0	0	0	0	0	0	0	0	0	0
MrorC26_Group1.ver1.0.g015270.m01	ABC transporter substrate-binding protein							0	0	0	0	0	0	0	0	0	0	0	0	0	0	0	0	0	0	0	0	0	0	0	0	0	0	0	0	0	0	0	0	0	0	0	0	0	0	0	0	0	0
MrorC26_Group1.ver1.0.g015280.m01	No description [hypothetical protein Moror_2959, partial]							0	1	2	1	1	5	319	403	523	7	6	2	2	0	1	0	1	0	0	1	0	0	4.43844	13.33	3.68174	0	2.08824	3.15638	0	0	3.82668	1.44755	0	0	4.93341	3.7504	1.38123	0.590888	4.65336	7.30379	6.68399	10.199
MrorC26_Group1.ver1.0.g015290.m01	protein kinase subdomain-containing protein PKL/ccin9							8	6	14	29	30	12	1061	1839	1278	30	11	15	14	44	15	4	2	11	5	20	9	12.6405	19.0219	24.4384	25.7722	28.6809	31.3236	23.6728	26.1149	18.812	7.65335	28.9509	29.5095	28.9062	29.6005	26.2528	40.0556	17.7266	11.1681	24.2926	30.5009	24.9222
MrorC26_Group1.ver1.0.g015300.m01	protein kinase subdomain-containing protein pkl ccin9							0	0	0	0	0	0	0	0	5	0	0	0	0	0	0	0	0	1	0	0	0	1.14914	0	0	0	0	0	0	0	0	0	0	0	0	0	0	0	0	0	0	0	0.0975045
MrorC26_Group1.ver1.0.g015310.m01	protein kinase subdomain-containing protein pkl ccin9							0	0	0	1	0	0	10	42	11	0	0	0	0	0	0	0	0	0	0	0	0	0	0	0	0	0	0	0	0	0	0	0	0	0	0	0	1.38123	0	0	0.228959	0.696595	0.21451
MrorC26_Group1.ver1.0.g015320.m01	protein kinase subdomain-containing protein pkl ccin9							0	0	0	0	0	0	1	0	0	0	0	0	0	0	0	0	0	0	0	0	0	0	0	0	0	0	0	0	0	0	0	0	0	0	0	0	0	0	0	0.0228959	0	0
MrorC26_Group1.ver1.0.g015330.m01	other/AgaK1 protein kinase [hypothetical protein Moror_12173]							0	3	4	81	72	28	1572	2173	1959	11	6	4	0	15	9	0	7	14	4	11	4	16.0879	6.97469	13.33	0	9.77759	18.7942	6.31275	11.6066	0	26.7867	15.923	23.6076	0	14.8002	7.50079	111.879	42.5439	26.0588	35.9924	36.0405	38.2023
MrorC26_Group1.ver1.0.g015340.m01	cysteine-rich secreted protein		Clstr_9038	Clstr_9038			Clstr_9038	0	0	0	0	1	0	117	191	168	4	1	0	0	0	0	0	0	2	0	0	0	2.29827	2.53625	2.22167	0	0	0	0	0	0	0	0	0	0	0	0	0	0.590888	0	2.67882	3.16785	3.27615
MrorC26_Group1.ver1.0.g015350.m01	short-chain dehydrogenase							0	0	0	0	0	0	0	0	0	0	0	0	0	0	0	0	0	0	0	0	0	0	0	0	0	0	0	0	0	0	0	0	0	0	0	0	0	0	0	0	0	0
MrorC26_Group1.ver1.0.g015360.m01	ribonuclease h							0	0	0	0	0	0	51	153	82	0	0	0	0	0	0	0	0	0	0	0	0	0	0	0	0	0	0	0	0	0	0	0	0	0	0	0	0	0	0	1.16769	2.5376	1.59907
MrorC26_Group1.ver1.0.g015370.m01	DNase I-like protein							0	0	0	0	0	0	77	35	61	0	0	0	0	0	0	0	0	0	0	0	0	0	0	0	0	0	0	0	0	0	0	0	0	0	0	0	0	0	0	1.76298	0.580496	1.18956
MrorC26_Group1.ver1.0.g015380.m01	GRB2-associated-binding protein 3 isoform X1 [hypothetical protein Moror_15772, partial]							15	8	17	11	57	37	603	867	685	74	30	49	9	31	11	9	8	25	10	15	16	28.7284	46.9206	66.6502	16.5678	20.207	22.9706	77.3312	46.4266	42.327	30.6134	21.7132	59.0189	54.1991	39.4673	31.8784	15.1935	33.6806	34.4349	13.8062	14.3797	13.3581
MrorC26_Group1.ver1.0.g015390.m01	receptor lectin kinase							0	0	0	1	2	3	52	101	41	1	1	0	2	2	2	1	0	2	0	0	0	2.29827	0.634062	2.22167	3.68174	1.30368	4.17648	0	0	4.703	0	0	0	0	0	0	1.38123	1.18178	2.79202	1.19059	1.67515	0.799537
MrorC26_Group1.ver1.0.g015400.m01	short-chain dehydrogenase							1	0	0	0	1	2	366	1070	767	2	1	1	0	1	2	0	2	0	2	2	0	0	1.26812	2.22167	0	0.651839	4.17648	1.57819	0	0	7.65335	2.89509	11.8038	3.61327	0	0	0	0.590888	1.86135	8.3799	17.7466	14.9572
MrorC26_Group1.ver1.0.g015410.m01	type I restriction-modification system specificity protein HsdS							0	0	0	1	5	1	72	143	45	0	0	0	0	0	2	0	1	1	0	3	0	1.14914	0	0	0	0	4.17648	0	0	0	3.82668	4.34264	0	0	0	0	1.38123	2.95444	0.930673	1.64851	2.37174	0.877541
MrorC26_Group1.ver1.0.g015420.m01	glycoside hydrolase family 3 protein		Clstr_590					17	2	2	30	263	81	4037	8996	4638	36	11	23	0	8	22	7	84	41	24	79	49	47.1146	22.8262	24.4384	0	5.21471	45.9413	36.2983	142.181	32.921	321.441	114.356	141.645	61.4256	9.86682	3.7504	41.4368	155.403	75.3845	92.4308	149.204	90.4452
MrorC26_Group1.ver1.0.g015430.m01	FAD/NAD(P)-binding domain-containing protein [hypothetical protein Moror_1354]							14	16	21	16	17	14	920	1216	1074	42	31	37	6	57	11	3	2	13	3	3	3	14.9388	26.6306	68.8719	11.0452	37.1548	22.9706	58.393	8.70498	14.109	7.65335	4.34264	17.7057	50.5858	78.9345	39.3792	22.0996	10.0451	13.0294	21.0642	20.1681	20.944
MrorC26_Group1.ver1.0.g015440.m01	predicted protein [hypothetical protein Moror_1355]							18	8	28	23	58	35	1037	2135	1480	123	32	50	18	119	30	15	5	40	5	40	6	45.9655	77.9897	71.0936	33.1357	77.5689	62.6472	78.9094	17.41	70.5451	19.1334	57.9018	29.5095	65.0389	39.4673	52.5056	31.7682	34.2715	32.5736	23.7431	35.4102	28.8613
MrorC26_Group1.ver1.0.g015450.m01	Branched-chain-amino-acid aminotransferase 2							2	2	2	7	14	5	430	469	436	9	2	3	4	1	0	9	1	1	1	5	0	1.14914	5.70656	4.44335	7.36348	0.651839	0	4.73457	0	42.327	3.82668	7.23773	5.90189	7.22654	9.86682	3.7504	9.66859	8.27243	4.65336	9.84524	7.77864	8.5024
MrorC26_Group1.ver1.0.g015460.m01	FAD/NAD(P)-binding domain-containing protein [hypothetical protein Moror_1356]							2	0	5	10	26	16	681	975	495	14	2	3	11	7	6	4	3	6	1	6	1	6.89482	8.87687	4.44335	20.2496	4.56288	12.5294	4.73457	2.90166	18.812	11.48	8.68527	5.90189	7.22654	0	9.37599	13.8123	15.3631	14.8908	15.5921	16.171	9.65295
MrorC26_Group1.ver1.0.g015470.m01	SH3-domain-containing membrane protein							2	5	5	66	30	16	622	905	686	27	7	7	5	22	10	22	4	10	2	11	4	11.4914	17.1197	15.5517	9.20435	14.3405	20.8824	11.0473	11.6066	103.466	15.3067	15.923	11.8038	7.22654	24.667	9.37599	91.161	17.7266	14.8908	14.2413	15.01	13.3776
MrorC26_Group1.ver1.0.g015480.m01	MFS general substrate transporter							2	0	4	48	44	14	846	994	788	20	4	10	9	17	2	8	10	16	6	33	10	18.3862	12.6812	8.8867	16.5678	11.0813	4.17648	15.7819	29.0166	37.624	38.2668	47.769	35.4114	7.22654	0	7.50079	66.2989	25.9991	13.0294	19.3699	16.4861	15.3667
MrorC26_Group1.ver1.0.g015490.m01	MFS general substrate transporter							3	3	4	20	18	10	707	834	603	19	12	9	15	12	7	8	6	8	3	10	6	9.1931	12.0472	26.6601	27.6131	7.82207	14.6177	14.2037	17.41	37.624	22.9601	14.4755	17.7057	10.8398	14.8002	7.50079	27.6245	10.636	9.30673	16.1874	13.8324	11.759
MrorC26_Group1.ver1.0.g015500.m01	Pc21g06520 [hypothetical protein Moror_15514]							0	0	3	4	2	7	101	196	74	9	3	5	0	0	2	0	0	4	0	4	0	4.59655	5.70656	6.66502	0	0	4.17648	7.89094	0	0	0	5.79018	0	0	0	5.62559	5.52491	1.18178	6.51471	2.31249	3.25078	1.44307
MrorC26_Group1.ver1.0.g015510.m01	kinase-like protein							13	7	29	12	32	16	774	954	789	66	31	32	15	56	24	6	9	47	4	21	14	54.0095	41.8481	68.8719	27.6131	36.503	50.1178	50.502	40.6232	28.218	34.4401	30.3985	23.6076	46.9725	34.5339	54.3807	16.5747	18.9084	14.8908	17.7214	15.8227	15.3862
MrorC26_Group1.ver1.0.g015520.m01	cysteine-rich secreted protein							0	0	1	0	0	2	59	76	54	1	0	1	0	0	0	0	0	2	0	0	0	2.29827	0.634062	0	0	0	0	1.57819	0	0	0	0	0	0	0	1.8752	0	0	1.86135	1.35086	1.26051	1.05305
MrorC26_Group1.ver1.0.g015530.m01	putative scy1 protein kinase protein [hypothetical protein Moror_15514]							0	2	7	200	122	70	1731	2134	1918	27	9	4	2	24	8	2	7	21	4	20	14	24.1319	17.1197	19.9951	3.68174	15.6441	16.7059	6.31275	40.6232	9.40601	26.7867	28.9509	23.6076	0	9.86682	13.1264	276.245	72.0883	65.1471	39.6328	35.3937	37.4027
MrorC26_Group1.ver1.0.g015540.m01	kinase-like protein							7	2	12	11	7	12	231	396	288	46	8	12	5	22	7	0	5	11	2	12	3	12.6405	29.1669	17.7734	9.20435	14.3405	14.6177	18.9383	8.70498	0	19.1334	17.3705	11.8038	25.2929	9.86682	22.5024	15.1935	4.13621	11.1681	5.28895	6.5679	5.61626
MrorC26_Group1.ver1.0.g015550.m01	Pc21g06520 [hypothetical protein Moror_3739]							8	3	11	15	23	10	1792	3123	2074	41	6	10	3	22	8	0	8	15	5	4	11	17.2371	25.9966	13.33	5.52261	14.3405	16.7059	15.7819	31.9183	0	30.6134	5.79018	29.5095	28.9062	14.8002	20.6272	20.7184	13.5904	9.30673	41.0295	51.7968	40.4449
MrorC26_Group1.ver1.0.g015560.m01	kinase-like protein							2	1	1	2	0	1	31	23	39	8	1	1	0	0	0	0	0	5	0	2	0	5.74569	5.0725	2.22167	0	0	0	1.57819	0	0	0	2.89509	0	7.22654	4.93341	1.8752	2.76245	0	0.930673	0.709773	0.381469	0.760535
MrorC26_Group1.ver1.0.g015570.m01	kinase-like protein							0	0	1	0	2	0	0	10	2	1	0	1	1	0	1	0	0	0	2	2	0	0	0.634062	0	1.84087	0	2.08824	1.57819	0	0	0	2.89509	11.8038	0	0	1.8752	0	1.18178	0	0	0.165856	0.0390018
MrorC26_Group1.ver1.0.g015580.m01	cysteine-rich secreted protein							0	0	0	2	1	2	86	69	96	1	0	0	1	1	0	0	0	3	1	1	0	3.44741	0.634062	0	1.84087	0.651839	0	0	0	0	0	1.44755	5.90189	0	0	0	2.76245	0.590888	1.86135	1.96905	1.14441	1.87209
MrorC26_Group1.ver1.0.g015590.m01	mRNA 3'-end-processing protein RNA14							0	0	0	0	0	0	0	0	0	0	0	0	0	0	0	0	0	0	0	0	0	0	0	0	0	0	0	0	0	0	0	0	0	0	0	0	0	0	0	0	0	0
MrorC26_Group1.ver1.0.g015600.m01	putative scy1 protein kinase protein [hypothetical protein Moror_15514]							5	9	11	191	150	73	1889	2383	2194	32	10	8	1	26	12	2	9	26	5	23	30	29.8776	20.29	22.2167	1.84087	16.9478	25.0589	12.6255	87.0498	9.40601	34.4401	33.2935	29.5095	18.0664	44.4007	20.6272	263.814	88.6331	67.9391	43.2504	39.5235	42.785
MrorC26_Group1.ver1.0.g015610.m01	mitogen-activated protein kinase kinase kinase NPK1-like							4	1	17	5	20	13	472	645	516	29	7	14	3	19	8	2	4	9	0	7	8	10.3422	18.3878	15.5517	5.52261	12.3849	16.7059	22.0946	23.2133	9.40601	15.3067	10.1328	0	14.4531	4.93341	31.8784	6.90613	11.8178	12.0987	10.8069	10.6977	10.0625
MrorC26_Group1.ver1.0.g015620.m01	cysteine-rich secreted protein		Clstr_9038	Clstr_9038			Clstr_9038	4	3	5	14	28	14	927	1014	1160	9	4	6	12	6	2	2	4	7	0	5	0	8.04396	5.70656	8.8867	22.0904	3.91104	4.17648	9.46913	0	9.40601	15.3067	7.23773	0	14.4531	14.8002	9.37599	19.3372	16.5449	13.0294	21.2245	16.8178	22.6211
MrorC26_Group1.ver1.0.g015630.m01	cysteine-rich secreted protein		Clstr_9038	Clstr_9038			Clstr_9038	2	1	3	11	6	3	862	892	806	10	0	2	2	2	1	0	1	4	1	5	4	4.59655	6.34062	0	3.68174	1.30368	2.08824	3.15638	11.6066	0	3.82668	7.23773	5.90189	7.22654	4.93341	5.62559	15.1935	3.54533	2.79202	19.7363	14.7944	15.7177
MrorC26_Group1.ver1.0.g015640.m01	cysteine-rich secreted protein		Clstr_9038	Clstr_9038			Clstr_9038	0	0	1	0	1	0	30	3	23	0	0	0	0	0	0	0	0	0	0	0	0	0	0	0	0	0	0	0	0	0	0	0	0	0	0	1.8752	0	0.590888	0	0.686877	0.0497568	0.448521
MrorC26_Group1.ver1.0.g015650.m01	cysteine-rich secreted protein		Clstr_9038	Clstr_9038			Clstr_9038	0	0	0	5	3	1	42	31	66	5	1	1	0	2	1	0	0	3	0	2	0	3.44741	3.17031	2.22167	0	1.30368	2.08824	1.57819	0	0	0	2.89509	0	0	0	0	6.90613	1.77266	0.930673	0.961628	0.514153	1.28706
MrorC26_Group1.ver1.0.g015660.m01	cysteine-rich secreted protein		Clstr_4872					3	1	1	11	9	8	437	551	345	2	1	1	14	4	1	0	0	8	2	4	1	9.1931	1.26812	2.22167	25.7722	2.60736	2.08824	1.57819	2.90166	0	0	5.79018	11.8038	10.8398	4.93341	1.8752	15.1935	5.31799	7.44538	10.0055	9.13866	6.72781
MrorC26_Group1.ver1.0.g015670.m01	macrofage activating glycoprotein		Clstr_4577					2	0	1	37	203	58	1829	2682	2232	18	0	0	11	4	3	0	48	6	22	77	32	6.89482	11.4131	0	20.2496	2.60736	6.26472	0	92.8531	0	183.68	111.461	129.842	7.22654	0	1.8752	51.1054	119.95	53.979	41.8766	44.4826	43.526
MrorC26_Group1.ver1.0.g015680.m01	macrofage activating glycoprotein		Clstr_4577	Clstr_4577				2	0	4	56	171	21	1355	2319	1726	11	1	2	87	2	1	15	41	6	17	34	15	6.89482	6.97469	2.22167	160.156	1.30368	2.08824	3.15638	43.5249	70.5451	156.894	49.2166	100.332	7.22654	0	7.50079	77.3487	101.042	19.5441	31.024	38.462	33.6586
MrorC26_Group1.ver1.0.g015690.m01	immunoglobulin g-binding protein							3	1	0	4	15	3	474	896	742	15	0	3	2	5	8	0	10	1	1	4	1	1.14914	9.51094	0	3.68174	3.2592	16.7059	4.73457	2.90166	0	38.2668	5.79018	5.90189	10.8398	4.93341	0	5.52491	8.86331	2.79202	10.8527	14.8607	14.4697
[truncated: 19,900 more rows]
[truncated: 26 more columns]
