# Supplementary material for: Clonal reproduction of Moniliophthora roreri and the emergence of unique lineages with distinct genomes during range expansion
Source: G3 (Bethesda). 2023 Jun 20;13(9):jkad125. doi: 10.1093/g3journal/jkad125 (PMC10468315; doi:10.1093/g3journal/jkad125)
Supplement: jkad125_Supplementary_Data [file jkad125_supplementary_data.zip › Supplemental table 5.xlsx]

## Sheet: Effectors expression
		Number of genes								Percent of gene class
		Total	Not Expressed	Not Expressed<25 reads (sum 30-60 days)	Up in Biotroph	Down in Biotroph			% total genes	Not Expressed	Not Expressed<25 reads (sum 30-60 days)	Up in Biotroph	Down in Biotroph
	Secreted	1622	101	882	62	221		Secreted	7.55825	6.22688	54.3773	3.82244	13.6252
	Efector	599	61	362	25	81		Efector	2.79124	10.1836	60.4341	4.17362	13.5225
	Mr	33	9	25	2	1		Mr	0.153774	27.2727	75.7576	6.06061	3.0303
	Mr/Mp	74	10	38	10	9		Mr/Mp	0.344828	13.5135	51.3514	13.5135	12.1622
	Mar	97	4	58	0	20		Mar	0.452004	4.12371	59.7938	0	20.6186
	Total genes	21460	5168	12597	886	1465		Total genes	100	24.082	58.6999	4.12861	6.82665
