# Supplementary material for: Clonal reproduction of Moniliophthora roreri and the emergence of unique lineages with distinct genomes during range expansion
Source: G3 (Bethesda). 2023 Jun 20;13(9):jkad125. doi: 10.1093/g3journal/jkad125 (PMC10468315; doi:10.1093/g3journal/jkad125)
Supplement: jkad125_Supplementary_Data [file jkad125_supplementary_data.zip › Supplemental table 6.xlsx]

## Sheet: Supplemental table
Fungi/isolate	Gene Id	Cluster	Putative effector Cluster	Unique Mr Clusters	Unique Mr and MP Clusters	Description	PHI Blast			Cysteine content (%)	SignalP-5.0		predicted TMHs	1	EffectorP2 Prediction		2	EffectorP 3.0 Prediction			EffectorP-fungi 3.0 Prediction
							Definition	E Value-1	Identity-1		(Sec/SPI)	CS Position			Prediction	Probability		Cytoplasmic effector	Apoplastic effector	Prediction	Cytoplasmic effector	Apoplastic effector	Prediction
MrATCC429	A4295_NODE_1_length_1198519_cov_16.743573.ver1.0.g055250.m01	Clstr_5179	Clstr_5179			serine-threonine rich				1.26582	0.945166	CS pos: 19-20. VAA-QQ. Pr: 0.8586	0		Non-effector	0.991		-	-	Non-effector	-	-	Non-effector
MrATCC429	A4295_NODE_1_length_1198519_cov_16.743573.ver1.0.g055260.m01	Clstr_5179	Clstr_5179			serine-threonine rich				1.57895	0.986992	CS pos: 20-21. VLA-AD. Pr: 0.9175	0		Non-effector	0.853	1	-	Y (0.792)	Apoplastic effector	-	Y (0.792)	Apoplastic effector
MrATCC429	A4295_NODE_1_length_1198519_cov_16.743573.ver1.0.g055340.m01	Clstr_5179	Clstr_5179			serine-threonine rich				2.35294	0.998437	CS pos: 20-21. VTA-EN. Pr: 0.9146	0		Unlikely effector	0.526	1	-	Y (0.588)	Apoplastic effector	-	Y (0.588)	Apoplastic effector
MrATCC429	A4295_NODE_1_length_1198519_cov_16.743573.ver1.0.g055390.m01	Clstr_4919				proline-rich protein				1.91847	0.9787	CS pos: 18-19. TNA-RR. Pr: 0.8310	0		Non-effector	0.99		-	-	Non-effector	-	-	Non-effector
MrATCC429	A4295_NODE_1_length_1198519_cov_16.743573.ver1.0.g055440.m01	Clstr_640				putative six-hairpin glycosidase-like protein [hypothetical protein Moror_14900]				0.568182	0.969869	CS pos: 22-23. IDR-HS. Pr: 0.2666	0		Non-effector	0.991		-	-	Non-effector	-	-	Non-effector
MrATCC429	A4295_NODE_1_length_1198519_cov_16.743573.ver1.0.g055730.m01	Clstr_3506				mg2+ transporter protein				3.05466	0.666703	CS pos: 18-19. ALA-AP. Pr: 0.4974	0		Non-effector	0.923		-	-	Non-effector	-	-	Non-effector
MrATCC429	A4295_NODE_1_length_1198519_cov_16.743573.ver1.0.g055830.m01	Clstr_4898				syndecan-1 precursor [hypothetical protein Moror_836]				2.89855	0.995242	CS pos: 21-22. AAT-QE. Pr: 0.6662	1		Non-effector	0.876		-	-	Non-effector	-	-	Non-effector
MrATCC429	A4295_NODE_1_length_1198519_cov_16.743573.ver1.0.g056250.m01	Clstr_3840	Clstr_3840			pectate lyase C				0.470588	0.981498	CS pos: 19-20. CSA-LP. Pr: 0.4855	0		Non-effector	0.951		-	-	Non-effector	-	-	Non-effector
MrATCC429	A4295_NODE_1_length_1198519_cov_16.743573.ver1.0.g056310.m01	Clstr_6190	Clstr_6190			putative tape-measure protein				0.387597	0.960546	CS pos: 20-21. SIA-AP. Pr: 0.7917	0		Non-effector	0.992	1	-	Y (0.789)	Apoplastic effector	-	Y (0.789)	Apoplastic effector
MrATCC429	A4295_NODE_1_length_1198519_cov_16.743573.ver1.0.g056330.m01	Clstr_4898				beta-1,6-N-acetylglucosaminyltransferase, contains WSC domain [hypothetical protein Moror_7953]				2.24719	0.99783	CS pos: 19-20. SYA-QT. Pr: 0.7430	1		Non-effector	0.957		-	-	Non-effector	-	-	Non-effector
MrATCC429	A4295_NODE_1_length_1198519_cov_16.743573.ver1.0.g056370.m01	Clstr_6791				potassium-transporting ATPase alpha chain 2				0.409836	0.983124	CS pos: 21-22. ATA-IP. Pr: 0.8998	1		Non-effector	0.914		-	-	Non-effector	-	-	Non-effector
MrATCC429	A4295_NODE_1_length_1198519_cov_16.743573.ver1.0.g056930.m01	Clstr_9571	Clstr_9571	Clstr_9571		Probable lysine-specific histone demethylase 1				2.08333	0.581053	CS pos: 16-17. GFA-CS. Pr: 0.1392	0		Non-effector	0.708	1	-	Y (0.634)	Apoplastic effector	-	Y (0.634)	Apoplastic effector
MrATCC429	A4295_NODE_1_length_1198519_cov_16.743573.ver1.0.g057060.m01	Clstr_1695				peripheral membrane protein				1.47392	0.732325	CS pos: 18-19. TIA-SR. Pr: 0.4122	0		Non-effector	0.991		-	-	Non-effector	-	-	Non-effector
MrATCC429	A4295_NODE_1_length_1198519_cov_16.743573.ver1.0.g057080.m01	Clstr_5749				barwin-like endoglucanase				3.09051	0.994001	CS pos: 22-23. VSA-RA. Pr: 0.4082	0		Non-effector	0.969		-	-	Non-effector	-	-	Non-effector
MrATCC429	A4295_NODE_1_length_1198519_cov_16.743573.ver1.0.g057420.m01	Clstr_8890	Clstr_8890			thaumatin-like protein				6.17284	0.929045	CS pos: 18-19. VSA-RT. Pr: 0.7675	0		Non-effector	0.617	1	-	Y (0.901)	Apoplastic effector	-	Y (0.901)	Apoplastic effector
MrATCC429	A4295_NODE_1_length_1198519_cov_16.743573.ver1.0.g057870.m01	Clstr_4233				peptide-n4-(n-acetyl-beta-glucosaminyl)asparagine amidase a				0.519031	0.996213	CS pos: 19-20. CIG-AK. Pr: 0.6279	0		Non-effector	0.991		-	-	Non-effector	-	-	Non-effector
MrATCC429	A4295_NODE_1_length_1198519_cov_16.743573.ver1.0.g057910.m01	Clstr_4233				peptide-n4-(n-acetyl-beta-glucosaminyl)asparagine amidase a				0.35524	0.984809	CS pos: 20-21. SLG-AR. Pr: 0.6523	0		Non-effector	0.991		-	-	Non-effector	-	-	Non-effector
MrATCC429	A4295_NODE_1_length_1198519_cov_16.743573.ver1.0.g057920.m01	Clstr_4233				peptide-n4-(n-acetyl-beta-glucosaminyl)asparagine amidase a				0.686106	0.933072	CS pos: 19-20. CFC-TR. Pr: 0.5876	0		Non-effector	0.991		-	-	Non-effector	-	-	Non-effector
MrATCC429	A4295_NODE_1_length_1198519_cov_16.743573.ver1.0.g058030.m01	Clstr_1821				glycoside hydrolase family 5 protein				0.700525	0.9906	CS pos: 21-22. TWA-NN. Pr: 0.8758	0		Non-effector	0.949		-	-	Non-effector	-	-	Non-effector
MrATCC429	A4295_NODE_1_length_1198519_cov_16.743573.ver1.0.g058280.m01	Clstr_3165				extracellular serine-rich				1.17371	0.941213	CS pos: 20-21. ASA-LP. Pr: 0.7968	0		Non-effector	0.989		-	-	Non-effector	-	-	Non-effector
MrATCC429	A4295_NODE_1_length_1198519_cov_16.743573.ver1.0.g058360.m01	Clstr_5174	Clstr_5174			pirin domain-containing protein				1.11111	0.772777	CS pos: 25-26. SNS-NL. Pr: 0.5334	0	1	Effector	0.766	1	Y (0.862)	-	Cytoplasmic effector	Y (0.88)	-	Cytoplasmic effector
MrATCC429	A4295_NODE_1_length_1198519_cov_16.743573.ver1.0.g058850.m01	Clstr_8188				glycoside hydrolase family 31 protein				1.05932	0.972366	CS pos: 18-19. AQA-VI. Pr: 0.7524	0		Non-effector	0.991		-	-	Non-effector	-	-	Non-effector
MrATCC429	A4295_NODE_1_length_1198519_cov_16.743573.ver1.0.g058890.m01	Clstr_5660				pyrroline-5-carboxylate reductase				3.53698	0.516527	CS pos: 19-20. VLS-GI. Pr: 0.2650	0		Unlikely effector	0.506		-	-	Non-effector	-	-	Non-effector
MrATCC429	A4295_NODE_1_length_1198519_cov_16.743573.ver1.0.g058930.m01	Clstr_3657				glycoside hydrolase				1.55521	0.981942	CS pos: 21-22. AGA-VD. Pr: 0.5539	0		Non-effector	0.991		-	-	Non-effector	-	-	Non-effector
MrATCC429	A4295_NODE_1_length_1198519_cov_16.743573.ver1.0.g058970.m01	Clstr_2935				glucooligosaccharide oxidase				0.399202	0.986616	CS pos: 21-22. VFA-DL. Pr: 0.9594	0		Non-effector	0.962		-	-	Non-effector	-	-	Non-effector
MrATCC429	A4295_NODE_1_length_1198519_cov_16.743573.ver1.0.g059010.m01	Clstr_2480				misfolded glycoproteins degradation protein				1.2605	0.987973	CS pos: 20-21. LSA-RT. Pr: 0.7294	0		Non-effector	0.989		-	-	Non-effector	-	-	Non-effector
MrATCC429	A4295_NODE_1_length_1198519_cov_16.743573.ver1.0.g059450.m01	Clstr_5487				alkaline phosphatase	I1RR94#PHI:6122__PHI:5741#FGSG_06610__ScOrtholog_YKL153W##Fusarium_graminearum#reduced_virulence	8e-29	41	1.96078	0.984496	CS pos: 20-21. VNA-TR. Pr: 0.9609	0		Non-effector	0.743	1	-	Y (0.547)	Apoplastic effector	-	Y (0.547)	Apoplastic effector
MrATCC429	A4295_NODE_1_length_1198519_cov_16.743573.ver1.0.g059580.m01	Clstr_6949				Fumarylacetoacetate hydrolase				0.319489	0.992957	CS pos: 18-19. AQA-AR. Pr: 0.8635	0		Non-effector	0.952		-	-	Non-effector	-	-	Non-effector
MrATCC429	A4295_NODE_1_length_1198519_cov_16.743573.ver1.0.g059820.m01	Clstr_6261				expansin family protein				1.3468	0.899116	CS pos: 18-19. TLA-NQ. Pr: 0.7968	0		Non-effector	0.989		-	-	Non-effector	-	-	Non-effector
MrATCC429	A4295_NODE_1_length_1198519_cov_16.743573.ver1.0.g059840.m01	Clstr_6261				expansin family protein				1.5873	0.985543	CS pos: 21-22. ALG-LY. Pr: 0.9489	0		Non-effector	0.914		-	-	Non-effector	-	-	Non-effector
MrATCC429	A4295_NODE_10_length_509174_cov_18.270560.ver1.0.g005580.m01	Clstr_2953				carboxypeptidase KEX1				1.4377	0.643087	CS pos: 28-29. TSA-DL. Pr: 0.3158	1		Non-effector	0.991		-	-	Non-effector	-	-	Non-effector
MrATCC429	A4295_NODE_10_length_509174_cov_18.270560.ver1.0.g005590.m01	Clstr_6470				predicted protein [hypothetical protein Moror_16892]				0	0.997777	CS pos: 17-18. SQA-QY. Pr: 0.9573	0		Non-effector	0.783	1	Y (0.519)	-	Cytoplasmic effector	-	-	Non-effector
MrATCC429	A4295_NODE_10_length_509174_cov_18.270560.ver1.0.g005650.m01	Clstr_8189	Clstr_8189			ectomycorrhiza-regulated small secreted protein				3.61446	0.98809	CS pos: 18-19. VSA-NP. Pr: 0.7698	0	1	Effector	0.658	1	-	Y (0.701)	Apoplastic effector	-	Y (0.701)	Apoplastic effector
MrATCC429	A4295_NODE_10_length_509174_cov_18.270560.ver1.0.g005810.m01	Clstr_1396				beta-lactamase/transpeptidase-like protein				0.689655	0.990257	CS pos: 22-23. VLT-SQ. Pr: 0.4977	0		Non-effector	0.991		-	-	Non-effector	-	-	Non-effector
MrATCC429	A4295_NODE_10_length_509174_cov_18.270560.ver1.0.g005840.m01	Clstr_8890	Clstr_8890			thaumatin-like protein				1.28205	0.996622	CS pos: 18-19. VSA-RT. Pr: 0.6997	0		Non-effector	0.698		-	-	Non-effector	-	-	Non-effector
MrATCC429	A4295_NODE_10_length_509174_cov_18.270560.ver1.0.g005880.m01	Clstr_6570				expressed protein [hypothetical protein Moror_1768]				1.4652	0.994078	CS pos: 18-19. SFA-RV. Pr: 0.9178	0		Non-effector	0.682		-	-	Non-effector	-	-	Non-effector
MrATCC429	A4295_NODE_10_length_509174_cov_18.270560.ver1.0.g006190.m01	Clstr_4717	Clstr_4717			adp-ribose pyrophosphatase				1.63043	0.980053	CS pos: 19-20. AWA-HN. Pr: 0.9354	0		Non-effector	0.685		-	-	Non-effector	-	-	Non-effector
MrATCC429	A4295_NODE_10_length_509174_cov_18.270560.ver1.0.g006220.m01	Clstr_749	Clstr_749			glycoside hydrolase family 18 protein	O59928#PHI:144#CHT42##Trichoderma_virens#reduced_virulence	2e-95	44	0.212314	0.964411	CS pos: 22-23. LHA-AQ. Pr: 0.7859	0		Non-effector	0.979		-	-	Non-effector	-	-	Non-effector
MrATCC429	A4295_NODE_10_length_509174_cov_18.270560.ver1.0.g006250.m01	Clstr_3189				phosphoglycerate mutase-like protein				1.90678	0.983592	CS pos: 19-20. AAS-SP. Pr: 0.3927	0		Non-effector	0.962		-	-	Non-effector	-	-	Non-effector
MrATCC429	A4295_NODE_10_length_509174_cov_18.270560.ver1.0.g006300.m01	Clstr_5219				tyrosinase central domain-containing protein				2.12121	0.998306	CS pos: 19-20. VLA-QC. Pr: 0.8944	0		Non-effector	0.882		-	-	Non-effector	-	-	Non-effector
MrATCC429	A4295_NODE_10_length_509174_cov_18.270560.ver1.0.g006480.m01	Clstr_7544	Clstr_7544			polysaccharide lyase family 3 protein	Q04701#PHI:179#PELA##Fusarium_solani#reduced_virulence	1e-56	50	3.16206	0.977218	CS pos: 18-19. AAA-NP. Pr: 0.5496	0		Non-effector	0.552	1	-	Y (0.788)	Apoplastic effector	-	Y (0.788)	Apoplastic effector
MrATCC429	A4295_NODE_10_length_509174_cov_18.270560.ver1.0.g006530.m01	Clstr_6777	Clstr_6777			carbohydrate esterase family 12 protein				1.0989	0.92439	CS pos: 17-18. VLG-FN. Pr: 0.4676	0	1	Effector	0.853		-	-	Non-effector	-	-	Non-effector
MrATCC429	A4295_NODE_10_length_509174_cov_18.270560.ver1.0.g006540.m01	Clstr_6777	Clstr_6777			carbohydrate esterase family 12 protein				1.98413	0.988135	CS pos: 18-19. AIS-LP. Pr: 0.4718	1		Unlikely effector	0.544		-	-	Non-effector	-	-	Non-effector
MrATCC429	A4295_NODE_10_length_509174_cov_18.270560.ver1.0.g006580.m01	Clstr_144				glycoside hydrolase family 35 protein				0.994036	0.982068	CS pos: 18-19. VQG-YF. Pr: 0.8462	0		Non-effector	0.991		-	-	Non-effector	-	-	Non-effector
MrATCC429	A4295_NODE_10_length_509174_cov_18.270560.ver1.0.g006910.m01	Clstr_438	Clstr_438			glycosyl hydrolase 53 domain-containing protein				1.17188	0.99102	CS pos: 20-21. ANA-RN. Pr: 0.8741	0		Non-effector	0.653		-	-	Non-effector	-	-	Non-effector
MrATCC429	A4295_NODE_10_length_509174_cov_18.270560.ver1.0.g007110.m01	Clstr_438	Clstr_438			glycosyl hydrolase 53 domain-containing protein				0.819672	0.9889	CS pos: 14-15. VHA-AK. Pr: 0.8047	0		Non-effector	0.635		-	-	Non-effector	-	-	Non-effector
MrATCC429	A4295_NODE_100_length_146623_cov_19.015163.ver1.0.g000350.m01	Clstr_5427				carbohydrate-binding module family 1 protein				0	0.995784	CS pos: 19-20. ANS-AK. Pr: 0.7371	0		Non-effector	0.91		-	-	Non-effector	-	-	Non-effector
MrATCC429	A4295_NODE_101_length_145561_cov_16.826236.ver1.0.g000700.m01	Clstr_5686	Clstr_5686			secreted protein				1.91083	0.981833	CS pos: 19-20. VLS-HD. Pr: 0.4897	0	1	Effector	0.556		-	-	Non-effector	-	-	Non-effector
MrATCC429	A4295_NODE_101_length_145561_cov_16.826236.ver1.0.g000840.m01	Clstr_9832				PLC-like phosphodiesterase				0.78125	0.995488	CS pos: 18-19. SSA-QI. Pr: 0.7873	0		Non-effector	0.986		-	-	Non-effector	-	-	Non-effector
MrATCC429	A4295_NODE_101_length_145561_cov_16.826236.ver1.0.g000980.m01	Clstr_5219				di-copper centre-containing protein				1.54242	0.979634	CS pos: 20-21. VFA-SP. Pr: 0.9123	0		Non-effector	0.519		-	-	Non-effector	-	-	Non-effector
MrATCC429	A4295_NODE_101_length_145561_cov_16.826236.ver1.0.g001040.m01	Clstr_1390				aryl-alcohol oxidase				0.674536	0.893454	CS pos: 19-20. SYS-VA. Pr: 0.3634	0		Non-effector	0.991		-	-	Non-effector	-	-	Non-effector
MrATCC429	A4295_NODE_101_length_145561_cov_16.826236.ver1.0.g001200.m01	Clstr_6104				cytochrome p450				0.70922	0.56016	CS pos: 25-26. TNP-GT. Pr: 0.0708	0		Non-effector	0.991		-	-	Non-effector	-	-	Non-effector
MrATCC429	A4295_NODE_101_length_145561_cov_16.826236.ver1.0.g001210.m01	Clstr_5219				monooxygenase				1.83246	0.997886	CS pos: 16-17. VSA-DQ. Pr: 0.9564	0		Non-effector	0.839		-	-	Non-effector	-	-	Non-effector
MrATCC429	A4295_NODE_102_length_142855_cov_17.368243.ver1.0.g001380.m01	Clstr_8895	Clstr_8895			cytochrome p450				1.18343	0.828596	CS pos: 23-24. VNT-RT. Pr: 0.4563	0		Non-effector	0.986		-	-	Non-effector	-	-	Non-effector
MrATCC429	A4295_NODE_102_length_142855_cov_17.368243.ver1.0.g001400.m01	Clstr_4570				endoglucanase 1				1.40845	0.984285	CS pos: 21-22. AWA-KI. Pr: 0.9031	1		Non-effector	0.936		-	-	Non-effector	-	-	Non-effector
MrATCC429	A4295_NODE_102_length_142855_cov_17.368243.ver1.0.g001440.m01	Clstr_7058				annexin D3 isoform X2 [hypothetical protein Moror_5606]				0.436681	0.930544	CS pos: 22-23. ASC-SE. Pr: 0.6252	0		Non-effector	0.738		-	-	Non-effector	-	-	Non-effector
MrATCC429	A4295_NODE_102_length_142855_cov_17.368243.ver1.0.g001450.m01	Clstr_1019				laccase				0.93633	0.986256	CS pos: 16-17. AQA-VE. Pr: 0.8544	0		Non-effector	0.98		-	-	Non-effector	-	-	Non-effector
MrATCC429	A4295_NODE_102_length_142855_cov_17.368243.ver1.0.g001620.m01	Clstr_6581				PREDICTED: LOW QUALITY PROTEIN: synaptojanin-1-like [hypothetical protein Moror_5889]				3.40909	SignalP-TM							-	-	Non-effector	-	-	Non-effector
MrATCC429	A4295_NODE_103_length_142766_cov_19.273017.ver1.0.g001820.m01	Clstr_4759				putative secreted protein				2.20386	0.963243	CS pos: 24-25. ANA-TP. Pr: 0.8447	0		Non-effector	0.895		-	-	Non-effector	-	-	Non-effector
MrATCC429	A4295_NODE_103_length_142766_cov_19.273017.ver1.0.g002190.m01	Clstr_860				glycoside hydrolase family 78 protein				0.147929	0.99102	CS pos: 18-19. LLA-RA. Pr: 0.5682	0		Non-effector	0.991		-	-	Non-effector	-	-	Non-effector
MrATCC429	A4295_NODE_104_length_138953_cov_16.768075.ver1.0.g002300.m01	Clstr_7410	Clstr_7410			hypothetical protein Moror_15237 [hypothetical protein Moror_15237]				1.44231	0.935596	CS pos: 24-25. VQA-QT. Pr: 0.8871	0		Non-effector	0.618	1	-	Y (0.628)	Apoplastic effector	-	Y (0.628)	Apoplastic effector
MrATCC429	A4295_NODE_105_length_137139_cov_17.413828.ver1.0.g003110.m01	Clstr_5347	Clstr_5347			glycoside hydrolase family 105 protein				0.446429	0.975809	CS pos: 15-16. VAG-QQ. Pr: 0.8547	0		Non-effector	0.964		-	-	Non-effector	-	-	Non-effector
MrATCC429	A4295_NODE_1052_length_1932_cov_16.327364.ver1.0.g002620.m01	Clstr_9266	Clstr_9266			allergenic cerato-platanin asp f13				2.63158	0.994864	CS pos: 16-17. VAA-LS. Pr: 0.6072	0	1	Effector	0.899	1	Y (0.704)	Y (0.821)	Apoplastic/cytoplasmic effector	Y (0.71)	Y (0.821)	Apoplastic/cytoplasmic effector
MrATCC429	A4295_NODE_106_length_136698_cov_18.485321.ver1.0.g003250.m01	Clstr_9067				3-oxo-Delta(4,5)-steroid 5-beta-reductase [hypothetical protein Moror_12769]				1.76991	0.991634	CS pos: 21-22. VTA-AD. Pr: 0.5989	1		Non-effector	0.647	1	-	Y (0.55)	Apoplastic effector	-	Y (0.55)	Apoplastic effector
MrATCC429	A4295_NODE_106_length_136698_cov_18.485321.ver1.0.g003260.m01	Clstr_9067				alpha/beta-Hydrolase [hypothetical protein Moror_12056]				1.44231	0.990569	CS pos: 21-22. VTA-AD. Pr: 0.6430	1		Non-effector	0.797		-	-	Non-effector	-	-	Non-effector
MrATCC429	A4295_NODE_106_length_136698_cov_18.485321.ver1.0.g003570.m01	Clstr_9004	Clstr_9004			ORF10 [hypothetical protein Moror_4094]				4.7619	0.996804	CS pos: 21-22. ANA-QV. Pr: 0.9148	0	1	Effector	0.762	1	-	Y (0.936)	Apoplastic effector	Y (0.777)	Y (0.936)	Apoplastic/cytoplasmic effector
MrATCC429	A4295_NODE_106_length_136698_cov_18.485321.ver1.0.g003600.m01	Clstr_592				glycoside hydrolase family 3 protein				1.30548	0.972096	CS pos: 23-24. CQG-AF. Pr: 0.7497	0		Non-effector	0.99		-	-	Non-effector	-	-	Non-effector
MrATCC429	A4295_NODE_107_length_135198_cov_17.485654.ver1.0.g003740.m01	Clstr_3976				P-loopcontaining nucleoside triphosphate hydrolase protein				3.50404	0.999647	CS pos: 21-22. VHA-QM. Pr: 0.9870	1		Non-effector	0.763		-	-	Non-effector	-	-	Non-effector
MrATCC429	A4295_NODE_107_length_135198_cov_17.485654.ver1.0.g003760.m01	Clstr_7243				SNF2 domain/helicase domain/RING finger domain-containing protein				0	0.965406	CS pos: 21-22. VES-TT. Pr: 0.9323	1		Non-effector	0.942		-	-	Non-effector	-	-	Non-effector
MrATCC429	A4295_NODE_107_length_135198_cov_17.485654.ver1.0.g003790.m01	Clstr_3784				hypothetical protein SARC_07407				0.455581	0.998145	CS pos: 20-21. VHS-FQ. Pr: 0.9852	1		Non-effector	0.939		-	-	Non-effector	-	-	Non-effector
MrATCC429	A4295_NODE_107_length_135198_cov_17.485654.ver1.0.g003800.m01	Clstr_3784				TKL protein kinase				0.497512	0.996538	CS pos: 20-21. VHS-FQ. Pr: 0.9451	1		Non-effector	0.991		-	-	Non-effector	-	-	Non-effector
MrATCC429	A4295_NODE_107_length_135198_cov_17.485654.ver1.0.g003830.m01	Clstr_8045				TKL protein kinase				0.578035	0.867397	CS pos: 22-23. GGS-FT. Pr: 0.4245	1		Non-effector	0.972		-	-	Non-effector	-	-	Non-effector
MrATCC429	A4295_NODE_107_length_135198_cov_17.485654.ver1.0.g003900.m01	Clstr_217				cytochrome p450				0.922509	0.68845	CS pos: 23-24. VHS-VR. Pr: 0.6014	1		Non-effector	0.99		-	-	Non-effector	-	-	Non-effector
MrATCC429	A4295_NODE_107_length_135198_cov_17.485654.ver1.0.g003950.m01	Clstr_3976				P-loopcontaining nucleoside triphosphate hydrolase protein				3.2	0.998762	CS pos: 21-22. TQA-QG. Pr: 0.8037	1		Non-effector	0.848		-	-	Non-effector	-	-	Non-effector
MrATCC429	A4295_NODE_107_length_135198_cov_17.485654.ver1.0.g004020.m01	Clstr_6280	Clstr_6280			Proteophosphoglycan ppg4				2.47748	0.977213	CS pos: 23-24. VYG-HV. Pr: 0.8007	0		Non-effector	0.986		-	-	Non-effector	-	-	Non-effector
MrATCC429	A4295_NODE_1077_length_1810_cov_33.622823.ver1.0.g003660.m01	Clstr_3693				polysaccharide lyase family 14 protein				1.25313	0.843555	CS pos: 19-20. VTP-VP. Pr: 0.3790	0		Non-effector	0.969		-	-	Non-effector	-	-	Non-effector
MrATCC429	A4295_NODE_108_length_134798_cov_17.976651.ver1.0.g004240.m01	Clstr_8895	Clstr_8895			cytochrome p450				1.35659	0.539522	CS pos: 26-27. RRS-SI. Pr: 0.1609	0		Non-effector	0.99		-	-	Non-effector	-	-	Non-effector
MrATCC429	A4295_NODE_108_length_134798_cov_17.976651.ver1.0.g004430.m01	Clstr_1390				aryl-alcohol oxidase				0.339559	0.899967	CS pos: 16-17. VGA-AI. Pr: 0.7182	0		Non-effector	0.99		-	-	Non-effector	-	-	Non-effector
MrATCC429	A4295_NODE_108_length_134798_cov_17.976651.ver1.0.g004440.m01	Clstr_1390				aryl-alcohol oxidase				0.337268	0.98378	CS pos: 16-17. VSA-AI. Pr: 0.8851	0		Non-effector	0.99		-	-	Non-effector	-	-	Non-effector
MrATCC429	A4295_NODE_108_length_134798_cov_17.976651.ver1.0.g004450.m01	Clstr_1390				aryl-alcohol oxidase				0.339559	0.759189	CS pos: 16-17. VGA-AI. Pr: 0.4040	0		Non-effector	0.99		-	-	Non-effector	-	-	Non-effector
MrATCC429	A4295_NODE_108_length_134798_cov_17.976651.ver1.0.g004460.m01	Clstr_1390				aryl-alcohol oxidase				0.339559	0.914257	CS pos: 16-17. VGA-AI. Pr: 0.6930	0		Non-effector	0.99		-	-	Non-effector	-	-	Non-effector
MrATCC429	A4295_NODE_1088_length_1763_cov_33.430779.ver1.0.g004150.m01	Clstr_6097	Clstr_6097			Cloroperoxidase [hypothetical protein Moror_2665]	G4N3U4#PHI:5188#MoHPX1##Magnaporthe_oryzae#reduced_virulence	7e-10	59	1.28205	0.997364	CS pos: 18-19. AKG-LQ. Pr: 0.5397	0	1	Effector	0.818	1	-	-	Non-effector	Y (0.538)	-	Cytoplasmic effector
MrATCC429	A4295_NODE_109_length_133725_cov_16.490560.ver1.0.g004670.m01	Clstr_7678				DNase I-like protein	I1RYL8#PHI:5759#ScOrtholog_MSS1##Fusarium_graminearum#unaffected_pathogenicity	1e-130	46	0.488599	0.974593	CS pos: 19-20. CTS-TS. Pr: 0.3841	0		Non-effector	0.991		-	-	Non-effector	-	-	Non-effector
MrATCC429	A4295_NODE_109_length_133725_cov_16.490560.ver1.0.g004770.m01	Clstr_3587	Clstr_3587			Ribosomal protein s17 [hypothetical protein Moror_13960]	I1S3D7#PHI:9607#FgCWM1_(FG05_11315)##Fusarium_graminearum#reduced_virulence	3e-52	57	2.34987	0.887665	CS pos: 20-21. VFS-AP. Pr: 0.7670	0		Non-effector	0.851	1	-	Y (0.522)	Apoplastic effector	-	Y (0.522)	Apoplastic effector
MrATCC429	A4295_NODE_109_length_133725_cov_16.490560.ver1.0.g004990.m01	Clstr_6849				stanniocalcin family domain-containing protein				4.56853	0.994807	CS pos: 20-21. ASA-KE. Pr: 0.8969	0		Non-effector	0.506		-	-	Non-effector	-	-	Non-effector
MrATCC429	A4295_NODE_11_length_506628_cov_16.863314.ver1.0.g012080.m01	Clstr_9691				cytochrome p450				1.44404	0.519733	CS pos: 17-18. VQA-IV. Pr: 0.3159	0		Non-effector	0.961		-	-	Non-effector	-	-	Non-effector
MrATCC429	A4295_NODE_11_length_506628_cov_16.863314.ver1.0.g012420.m01	Clstr_3547				expressed protein [hypothetical protein Moror_4014]				0.451467	0.750831	CS pos: 24-25. SLA-AP. Pr: 0.5795	0		Non-effector	0.957		-	-	Non-effector	-	-	Non-effector
MrATCC429	A4295_NODE_11_length_506628_cov_16.863314.ver1.0.g012570.m01	Clstr_5179	Clstr_5179			serine-threonine rich				1.49254	0.995944	CS pos: 16-17. AAA-ET. Pr: 0.6132	0		Non-effector	0.973		-	-	Non-effector	-	-	Non-effector
MrATCC429	A4295_NODE_11_length_506628_cov_16.863314.ver1.0.g012650.m01	Clstr_8032				spherulin 4-like cell surface				0.757576	0.89924	CS pos: 21-22. AAA-AQ. Pr: 0.3839	0		Non-effector	0.835		-	-	Non-effector	-	-	Non-effector
MrATCC429	A4295_NODE_11_length_506628_cov_16.863314.ver1.0.g012970.m01	Clstr_8992	Clstr_8992			Killer toxin, Kp4	I1R9C7#PHI:8667#FgKP4L-2_(FGSG_00061)##Fusarium_graminearum__Komagataella_pastoris#reduced_virulence__increased_virulence_(hypervirulence)	1e-22	46	6.34921	0.995675	CS pos: 19-20. VNA-LG. Pr: 0.8130	0	1	Effector	0.859	1	-	Y (0.941)	Apoplastic effector	Y (0.663)	Y (0.941)	Apoplastic/cytoplasmic effector
MrATCC429	A4295_NODE_11_length_506628_cov_16.863314.ver1.0.g013030.m01	Clstr_5621				acid protease				0.707965	0.962574	CS pos: 20-21. VLS-QS. Pr: 0.7830	1		Non-effector	0.97		-	-	Non-effector	-	-	Non-effector
MrATCC429	A4295_NODE_11_length_506628_cov_16.863314.ver1.0.g013380.m01	Clstr_6246				predicted protein [hypothetical protein Moror_12434]				0.732601	0.981115	CS pos: 20-21. VHA-LP. Pr: 0.9487	0		Non-effector	0.989		-	-	Non-effector	-	-	Non-effector
MrATCC429	A4295_NODE_11_length_506628_cov_16.863314.ver1.0.g013390.m01	Clstr_9011	Clstr_9011			predicted protein [hypothetical protein Moror_12435]				0.78125	0.969475	CS pos: 21-22. VTS-AP. Pr: 0.4702	1	1	Effector	0.605	1	-	Y (0.547)	Apoplastic effector	-	Y (0.547)	Apoplastic effector
MrATCC429	A4295_NODE_111_length_132664_cov_16.352840.ver1.0.g007630.m01	Clstr_3731				glycoside hydrolase				1.2939	0.995939	CS pos: 19-20. SRA-LD. Pr: 0.9611	0		Non-effector	0.933		-	-	Non-effector	-	-	Non-effector
MrATCC429	A4295_NODE_111_length_132664_cov_16.352840.ver1.0.g007680.m01	Clstr_3060				calcium channel				2.90456	0.80231	CS pos: 23-24. VLA-QT. Pr: 0.7061	0		Non-effector	0.975		-	-	Non-effector	-	-	Non-effector
MrATCC429	A4295_NODE_111_length_132664_cov_16.352840.ver1.0.g007780.m01	Clstr_1985				peptidase S28				1.27273	0.992464	CS pos: 15-16. VHA-IE. Pr: 0.9749	0		Non-effector	0.991		-	-	Non-effector	-	-	Non-effector
MrATCC429	A4295_NODE_111_length_132664_cov_16.352840.ver1.0.g007810.m01	Clstr_1523	Clstr_1523			alpha beta hydrolase fold family				1.44665	0.998118	CS pos: 21-22. VFG-AD. Pr: 0.8103	0		Non-effector	0.991		-	-	Non-effector	-	-	Non-effector
MrATCC429	A4295_NODE_111_length_132664_cov_16.352840.ver1.0.g007920.m01	Clstr_7157	Clstr_7157			secreted protein				0.816327	0.978293	CS pos: 18-19. SLA-SP. Pr: 0.6496	0		Non-effector	0.75		-	-	Non-effector	-	-	Non-effector
MrATCC429	A4295_NODE_111_length_132664_cov_16.352840.ver1.0.g007950.m01	Clstr_4333				(S)-2-hydroxy-acid oxidase				0.259067	0.993334	CS pos: 17-18. TYA-TR. Pr: 0.8728	0		Non-effector	0.718		-	-	Non-effector	-	-	Non-effector
MrATCC429	A4295_NODE_111_length_132664_cov_16.352840.ver1.0.g008010.m01	Clstr_2789				acid protease				0.96463	0.930715	CS pos: 22-23. ALG-VK. Pr: 0.5760	1		Non-effector	0.971		-	-	Non-effector	-	-	Non-effector
MrATCC429	A4295_NODE_111_length_132664_cov_16.352840.ver1.0.g008020.m01	Clstr_2789				acid protease				1.06383	0.892098	CS pos: 20-21. TNA-LH. Pr: 0.7813	1		Non-effector	0.967		-	-	Non-effector	-	-	Non-effector
MrATCC429	A4295_NODE_111_length_132664_cov_16.352840.ver1.0.g008030.m01	Clstr_8642	Clstr_8642	Clstr_8642		hypothetical protein ARB_01845				0	0.963826	CS pos: 21-22. AGA-LP. Pr: 0.3944	0		Non-effector	0.981	1	-	-	Non-effector	Y (0.54)	-	Cytoplasmic effector
MrATCC429	A4295_NODE_111_length_132664_cov_16.352840.ver1.0.g008040.m01	Clstr_4890				transferrin receptor ectodomain, apical domain-containing protein				2.34742	0.920462	CS pos: 27-28. ANC-LT. Pr: 0.5161	1		Non-effector	0.988		-	-	Non-effector	-	-	Non-effector
MrATCC429	A4295_NODE_112_length_132422_cov_18.399472.ver1.0.g008150.m01	Clstr_9783	Clstr_9783	Clstr_9783		L-threonine 3-dehydrogenase, mitochondrial [hypothetical protein Moror_9894]				2.5641	0.763556	CS pos: 23-24. VGG-EG. Pr: 0.5995	0		Unlikely effector	0.527	1	-	Y (0.712)	Apoplastic effector	-	Y (0.712)	Apoplastic effector
MrATCC429	A4295_NODE_112_length_132422_cov_18.399472.ver1.0.g008210.m01	Clstr_1019				laccase				0.974659	0.980957	CS pos: 19-20. VHA-SI. Pr: 0.8501	0		Non-effector	0.991		-	-	Non-effector	-	-	Non-effector
MrATCC429	A4295_NODE_112_length_132422_cov_18.399472.ver1.0.g008410.m01	Clstr_3629				protein-O-fucosyltransferase 1 precursor [hypothetical protein Moror_11711]				0.925926	0.595861	CS pos: 20-21. RNG-IP. Pr: 0.3408	1		Non-effector	0.982		-	-	Non-effector	-	-	Non-effector
MrATCC429	A4295_NODE_113_length_130389_cov_17.511379.ver1.0.g008650.m01	Clstr_1390				glucose oxidase				0.827815	0.974081	CS pos: 18-19. ASG-SP. Pr: 0.8907	0		Non-effector	0.99		-	-	Non-effector	-	-	Non-effector
MrATCC429	A4295_NODE_113_length_130389_cov_17.511379.ver1.0.g008660.m01	Clstr_1624				aryl sulfotransferase				0.393701	0.997518	CS pos: 18-19. VGA-ER. Pr: 0.8297	0		Non-effector	0.991		-	-	Non-effector	-	-	Non-effector
MrATCC429	A4295_NODE_114_length_124112_cov_17.494269.ver1.0.g009070.m01	Clstr_2716				cytochrome p450				0.585938	0.815425	CS pos: 19-20. IRA-LR. Pr: 0.4083	0		Non-effector	0.987		-	-	Non-effector	-	-	Non-effector
MrATCC429	A4295_NODE_114_length_124112_cov_17.494269.ver1.0.g009160.m01	Clstr_4304	Clstr_4304			glycoside hydrolase family 76 protein				0.811359	0.628318	CS pos: 23-24. IAG-QS. Pr: 0.3800	1		Non-effector	0.984		-	-	Non-effector	-	-	Non-effector
MrATCC429	A4295_NODE_114_length_124112_cov_17.494269.ver1.0.g009320.m01	Clstr_7317	Clstr_7317			dehydrogenase/reductase SDR family member 12 [hypothetical protein Moror_10079]				1.60256	0.911934	CS pos: 26-27. AGA-AV. Pr: 0.7082	1		Non-effector	0.838	1	Y (0.548)	-	Cytoplasmic effector	Y (0.597)	-	Cytoplasmic effector
MrATCC429	A4295_NODE_114_length_124112_cov_17.494269.ver1.0.g009330.m01	Clstr_7317	Clstr_7317			glycoside hydrolase family 45 protein				6.39269	0.994467	CS pos: 20-21. TTG-VT. Pr: 0.3485	0		Non-effector	0.566	1	-	Y (0.797)	Apoplastic effector	-	Y (0.797)	Apoplastic effector
MrATCC429	A4295_NODE_115_length_123565_cov_16.403946.ver1.0.g009690.m01	Clstr_1523	Clstr_1523			alpha beta hydrolase fold family				2.0202	0.515925	CS pos: 29-30. YHA-EN. Pr: 0.0810	1		Non-effector	0.99		-	-	Non-effector	-	-	Non-effector
MrATCC429	A4295_NODE_115_length_123565_cov_16.403946.ver1.0.g009700.m01	Clstr_1523	Clstr_1523			alpha beta hydrolase fold family				2.10728	0.995937	CS pos: 24-25. AVS-QA. Pr: 0.5289	0		Non-effector	0.988		-	-	Non-effector	-	-	Non-effector
MrATCC429	A4295_NODE_115_length_123565_cov_16.403946.ver1.0.g009710.m01	Clstr_1523	Clstr_1523			alpha beta hydrolase fold family				1.93662	0.98712	CS pos: 24-25. AVS-QA. Pr: 0.4960	0		Non-effector	0.989		-	-	Non-effector	-	-	Non-effector
MrATCC429	A4295_NODE_115_length_123565_cov_16.403946.ver1.0.g009730.m01	Clstr_9409	Clstr_9409			membrane-associated phosphatidylinositol transfer protein 1 [hypothetical protein Moror_2788]				1.88679	0.98807	CS pos: 16-17. VAA-GP. Pr: 0.5859	0		Non-effector	0.914	1	-	-	Non-effector	Y (0.628)	-	Cytoplasmic effector
MrATCC429	A4295_NODE_115_length_123565_cov_16.403946.ver1.0.g009780.m01	Clstr_590				glycoside hydrolase family 3 protein	A0A384JDM0#PHI:10368#BcBGL4_(BCIN_03g08710)##Botrytis_cinerea#reduced_virulence	7e-18	40	2.7027	0.982979	CS pos: 22-23. TYG-FT. Pr: 0.8871	0	1	Effector	0.689		-	-	Non-effector	-	-	Non-effector
MrATCC429	A4295_NODE_115_length_123565_cov_16.403946.ver1.0.g009870.m01	Clstr_1523	Clstr_1523			alpha beta hydrolase fold family				2.14286	0.972443	CS pos: 24-25. AVS-QA. Pr: 0.3293	0		Non-effector	0.99		-	-	Non-effector	-	-	Non-effector
MrATCC429	A4295_NODE_115_length_123565_cov_16.403946.ver1.0.g009880.m01	Clstr_1523	Clstr_1523			alpha beta hydrolase fold family				2.8169	0.972314	CS pos: 24-25. AVS-QA. Pr: 0.3289	0		Non-effector	0.551	1	-	Y (0.528)	Apoplastic effector	-	Y (0.528)	Apoplastic effector
MrATCC429	A4295_NODE_1153_length_1496_cov_19.037750.ver1.0.g009390.m01	Clstr_1068	Clstr_1068			Mold-specific m46 protein				10.5263	0.994051	CS pos: 22-23. LDA-RF. Pr: 0.5369	0	1	Effector	0.963	1	Y (0.533)	Y (0.839)	Apoplastic/cytoplasmic effector	Y (0.759)	Y (0.839)	Apoplastic/cytoplasmic effector
MrATCC429	A4295_NODE_116_length_121234_cov_20.515125.ver1.0.g009970.m01	Clstr_994				glyoxal oxidase	Q7Z868#PHI:352#GLO1##Ustilago_maydis#loss_of_pathogenicity	1.8e-141	46	0.754717	0.95864	CS pos: 21-22. TLA-VT. Pr: 0.4501	1		Non-effector	0.974		-	-	Non-effector	-	-	Non-effector
MrATCC429	A4295_NODE_1163_length_1473_cov_14.817771.ver1.0.g009920.m01	Clstr_1778	Clstr_1778			carboxylesterase hlo				0	0.976087	CS pos: 19-20. VTG-IT. Pr: 0.7307	0		Non-effector	0.565	1	-	Y (0.599)	Apoplastic effector	-	Y (0.599)	Apoplastic effector
MrATCC429	A4295_NODE_117_length_120977_cov_17.177974.ver1.0.g010460.m01	Clstr_2669	Clstr_2669			isopentenyl-diphosphate Delta-isomerase 1 isoform X1 [hypothetical protein Moror_9442]				5.47945	0.99533	CS pos: 20-21. ALA-LP. Pr: 0.8754	0		Unlikely effector	0.52	1	-	Y (0.857)	Apoplastic effector	Y (0.535)	Y (0.857)	Apoplastic/cytoplasmic effector
MrATCC429	A4295_NODE_117_length_120977_cov_17.177974.ver1.0.g010470.m01	Clstr_9903	Clstr_9903			d-lactaldehyde dehydrogenase				2.96296	0.848804	CS pos: 19-20. SSA-SK. Pr: 0.3541	0	1	Effector	0.893	1	Y (0.871)	Y (0.611)	Cytoplasmic/apoplastic effector	Y (0.697)	Y (0.611)	Cytoplasmic/apoplastic effector
MrATCC429	A4295_NODE_117_length_120977_cov_17.177974.ver1.0.g010510.m01	Clstr_9031				hypothetical protein Moror_1124 [hypothetical protein Moror_1124]				0.75188	0.959809	CS pos: 21-22. ASG-LP. Pr: 0.7022	0		Non-effector	0.64	1	-	-	Non-effector	Y (0.524)	-	Cytoplasmic effector
MrATCC429	A4295_NODE_117_length_120977_cov_17.177974.ver1.0.g010710.m01	Clstr_4487				galactose mutarotase-like protein				0.793651	0.997118	CS pos: 19-20. VNA-QK. Pr: 0.9731	0		Non-effector	0.781		-	-	Non-effector	-	-	Non-effector
MrATCC429	A4295_NODE_118_length_119191_cov_19.157007.ver1.0.g011370.m01	Clstr_8284				gpi anchored cfem domain protein				4.34783	0.995588	CS pos: 19-20. VVA-QD. Pr: 0.5610	1		Non-effector	0.976		-	-	Non-effector	-	-	Non-effector
MrATCC429	A4295_NODE_119_length_118811_cov_16.852620.ver1.0.g011410.m01	Clstr_5862				ER membrane protein Wsc4				0.292398	0.965896	CS pos: 18-19. IKA-LF. Pr: 0.7448	1		Non-effector	0.885		-	-	Non-effector	-	-	Non-effector
MrATCC429	A4295_NODE_119_length_118811_cov_16.852620.ver1.0.g011440.m01	Clstr_8895	Clstr_8895			cytochrome p450				0.988142	0.754707	CS pos: 20-21. VYC-NT. Pr: 0.3975	1		Non-effector	0.987		-	-	Non-effector	-	-	Non-effector
MrATCC429	A4295_NODE_119_length_118811_cov_16.852620.ver1.0.g011450.m01	Clstr_8083				secreted protein				0.728155	0.979687	CS pos: 19-20. VLA-QV. Pr: 0.9003	1		Non-effector	0.974		-	-	Non-effector	-	-	Non-effector
MrATCC429	A4295_NODE_119_length_118811_cov_16.852620.ver1.0.g011460.m01	Clstr_669				NT-3 growth factor receptor precursor				0.389105	0.998958	CS pos: 20-21. VHA-DL. Pr: 0.9910	0		Non-effector	0.992		-	-	Non-effector	-	-	Non-effector
MrATCC429	A4295_NODE_119_length_118811_cov_16.852620.ver1.0.g011490.m01	Clstr_9861	Clstr_9861			putative PAS domain sensor hybrid histidine kinase				8.33333	0.998885	CS pos: 22-23. TLA-AP. Pr: 0.7416	0		Unlikely effector	0.511	1	-	Y (0.711)	Apoplastic effector	Y (0.546)	Y (0.711)	Apoplastic/cytoplasmic effector
MrATCC429	A4295_NODE_119_length_118811_cov_16.852620.ver1.0.g011540.m01	Clstr_32				glycoside hydrolase family 3 protein				0.62069	0.824205	CS pos: 17-18. SFA-WR. Pr: 0.7280	0		Non-effector	0.99		-	-	Non-effector	-	-	Non-effector
MrATCC429	A4295_NODE_119_length_118811_cov_16.852620.ver1.0.g011570.m01	Clstr_8327	Clstr_8327			predicted protein [hypothetical protein Moror_5550]				5.06329	0.997317	CS pos: 21-22. ATA-AP. Pr: 0.8769	0	1	Effector	0.836	1	-	Y (0.765)	Apoplastic effector	Y (0.554)	Y (0.765)	Apoplastic/cytoplasmic effector
MrATCC429	A4295_NODE_119_length_118811_cov_16.852620.ver1.0.g011580.m01	Clstr_8327	Clstr_8327			predicted protein [hypothetical protein Moror_5551]				4.87805	0.745714	CS pos: 20-21. SSG-NT. Pr: 0.2918	1		Unlikely effector	0.528	1	-	Y (0.729)	Apoplastic effector	-	Y (0.729)	Apoplastic effector
MrATCC429	A4295_NODE_12_length_500357_cov_17.118578.ver1.0.g017800.m01	Clstr_9693				hypothetical protein Moror_1632 [hypothetical protein Moror_1632]				1.69492	SignalP-TM							-	-	Non-effector	-	-	Non-effector
MrATCC429	A4295_NODE_12_length_500357_cov_17.118578.ver1.0.g017830.m01	Clstr_9693				bifunctional ATP-dependent dihydroxyacetone kinase/FAD-AMP lyase (cyclizing)-like [hypothetical protein Moror_1634]				4.3956	0.793936	CS pos: 22-23. ASG-RS. Pr: 0.5410	0		Non-effector	0.69	1	-	-	Non-effector	Y (0.51)	-	Cytoplasmic effector
MrATCC429	A4295_NODE_12_length_500357_cov_17.118578.ver1.0.g017870.m01	Clstr_4245	Clstr_4245			hypothetical protein NECHADRAFT_78717				2.27273	SignalP-noTM						1	Y (0.524)	-	Cytoplasmic effector	-	-	Non-effector
MrATCC429	A4295_NODE_12_length_500357_cov_17.118578.ver1.0.g017910.m01	Clstr_9693				Six-hairpin glycosidase				3.6036	0.845319	CS pos: 22-23. ASG-SL. Pr: 0.5532	0		Non-effector	0.577	1	-	-	Non-effector	Y (0.675)	-	Cytoplasmic effector
MrATCC429	A4295_NODE_12_length_500357_cov_17.118578.ver1.0.g018350.m01	Clstr_5355	Clstr_5355			protein phosphatase 5	I1RT94#PHI:5748#ScOrtholog_PPT1##Fusarium_graminearum#unaffected_pathogenicity	4.4e-125	45	2.43337	0.928192	CS pos: 19-20. VDA-SN. Pr: 0.8840	0		Non-effector	0.937		-	-	Non-effector	-	-	Non-effector
MrATCC429	A4295_NODE_12_length_500357_cov_17.118578.ver1.0.g018410.m01	Clstr_2250				endoplasmic oxidoreductin-1				3.37079	0.926911	CS pos: 22-23. VLA-DS. Pr: 0.9006	0		Non-effector	0.989		-	-	Non-effector	-	-	Non-effector
MrATCC429	A4295_NODE_12_length_500357_cov_17.118578.ver1.0.g018510.m01	Clstr_8165				arabinogalactan endo-1,4-beta-galactosidase				0.568182	0.964913	CS pos: 23-24. AHA-LT. Pr: 0.9061	0		Non-effector	0.839		-	-	Non-effector	-	-	Non-effector
MrATCC429	A4295_NODE_12_length_500357_cov_17.118578.ver1.0.g018830.m01	Clstr_1390				GMC oxidoreductase				0.510204	0.971037	CS pos: 17-18. AKA-QT. Pr: 0.6367	0		Non-effector	0.991		-	-	Non-effector	-	-	Non-effector
MrATCC429	A4295_NODE_12_length_500357_cov_17.118578.ver1.0.g018910.m01	Clstr_4487				galactose mutarotase-like protein				1.28535	0.968122	CS pos: 20-21. TLS-LS. Pr: 0.4091	0		Non-effector	0.691		-	-	Non-effector	-	-	Non-effector
MrATCC429	A4295_NODE_12_length_500357_cov_17.118578.ver1.0.g019050.m01	Clstr_3731				glycoside hydrolase				1.35747	0.980429	CS pos: 16-17. VAS-TP. Pr: 0.4688	0		Non-effector	0.957		-	-	Non-effector	-	-	Non-effector
MrATCC429	A4295_NODE_12_length_500357_cov_17.118578.ver1.0.g019110.m01	Clstr_748				phospholipase b				1.1396	0.940699	CS pos: 15-16. GQA-VT. Pr: 0.5772	1		Non-effector	0.99		-	-	Non-effector	-	-	Non-effector
MrATCC429	A4295_NODE_12_length_500357_cov_17.118578.ver1.0.g019370.m01	Clstr_3847				acid protease				1.82186	0.986123	CS pos: 18-19. VSC-AK. Pr: 0.4601	0		Non-effector	0.99		-	-	Non-effector	-	-	Non-effector
MrATCC429	A4295_NODE_12_length_500357_cov_17.118578.ver1.0.g019430.m01	Clstr_3641				proteophosphoglycan ppg4				0.110497	0.819167	CS pos: 24-25. SET-SF. Pr: 0.3765	0		Non-effector	0.971		-	-	Non-effector	-	-	Non-effector
MrATCC429	A4295_NODE_120_length_117984_cov_17.581853.ver1.0.g013630.m01	Clstr_8893				l-ascorbate oxidase				1.44404	0.993791	CS pos: 16-17. AHA-YT. Pr: 0.6472	0		Non-effector	0.989		-	-	Non-effector	-	-	Non-effector
MrATCC429	A4295_NODE_120_length_117984_cov_17.581853.ver1.0.g013820.m01	Clstr_1358				glycoside hydrolase family 43 protein				0.176991	0.996438	CS pos: 17-18. VTA-FT. Pr: 0.8101	0		Non-effector	0.971		-	-	Non-effector	-	-	Non-effector
MrATCC429	A4295_NODE_121_length_116835_cov_22.015871.ver1.0.g014030.m01	Clstr_8053				hypothetical protein Moror_13421, partial [hypothetical protein Moror_13421, partial]				2.20588	0.974418	CS pos: 22-23. SLA-LL. Pr: 0.8242	0		Non-effector	0.759	1	-	-	Non-effector	Y (0.573)	-	Cytoplasmic effector
MrATCC429	A4295_NODE_122_length_116378_cov_17.045374.ver1.0.g014450.m01	Clstr_223				putative abc multidrug transporter mdr1 protein				1.83486	0.994881	CS pos: 19-20. TAA-AP. Pr: 0.7564	0		Non-effector	0.548		-	-	Non-effector	-	-	Non-effector
MrATCC429	A4295_NODE_122_length_116378_cov_17.045374.ver1.0.g014700.m01	Clstr_1019				laccase				0.967118	0.997533	CS pos: 21-22. AYA-AI. Pr: 0.8532	0		Non-effector	0.991		-	-	Non-effector	-	-	Non-effector
MrATCC429	A4295_NODE_123_length_114637_cov_16.932152.ver1.0.g014790.m01	Clstr_2776				WD40 repeat-like protein				0.6	0.997403	CS pos: 19-20. CQG-QV. Pr: 0.8354	0		Non-effector	0.99		-	-	Non-effector	-	-	Non-effector
MrATCC429	A4295_NODE_123_length_114637_cov_16.932152.ver1.0.g014910.m01	Clstr_3482				glycoside hydrolase family 5 protein				0.793651	0.982179	CS pos: 21-22. AAA-QG. Pr: 0.4875	0		Non-effector	0.736		-	-	Non-effector	-	-	Non-effector
MrATCC429	A4295_NODE_123_length_114637_cov_16.932152.ver1.0.g014930.m01	Clstr_2776				WD40 repeat-like protein				1.09091	0.996138	CS pos: 19-20. ASG-QG. Pr: 0.6417	0		Non-effector	0.989		-	-	Non-effector	-	-	Non-effector
MrATCC429	A4295_NODE_123_length_114637_cov_16.932152.ver1.0.g014980.m01	Clstr_1875				putative glycoside hydrolase subgroup catalytic core protein [hypothetical protein Moror_16089]				1.43369	0.902085	CS pos: 21-22. VLG-QT. Pr: 0.7246	0		Non-effector	0.991		-	-	Non-effector	-	-	Non-effector
MrATCC429	A4295_NODE_123_length_114637_cov_16.932152.ver1.0.g015010.m01	Clstr_3653	Clstr_3653			proline-rich antigen				9.87654	0.999435	CS pos: 18-19. ANA-QS. Pr: 0.6373	0	1	Effector	0.741	1	Y (0.913)	Y (0.64)	Cytoplasmic/apoplastic effector	Y (0.862)	Y (0.64)	Cytoplasmic/apoplastic effector
MrATCC429	A4295_NODE_123_length_114637_cov_16.932152.ver1.0.g015030.m01	Clstr_217				cytochrome p450				0.567108	0.559027	CS pos: 22-23. ALA-IR. Pr: 0.2273	1		Non-effector	0.989		-	-	Non-effector	-	-	Non-effector
MrATCC429	A4295_NODE_123_length_114637_cov_16.932152.ver1.0.g015070.m01	Clstr_4686				SGNH hydrolase				0.271739	0.989432	CS pos: 16-17. TSA-AP. Pr: 0.4857	0		Non-effector	0.802		-	-	Non-effector	-	-	Non-effector
MrATCC429	A4295_NODE_124_length_114597_cov_17.570755.ver1.0.g015400.m01	Clstr_5552				glycoside hydrolase family 10 protein				0.877193	0.997051	CS pos: 22-23. AYG-GP. Pr: 0.5565	0		Non-effector	0.707	1	Y (0.583)	-	Cytoplasmic effector	-	-	Non-effector
MrATCC429	A4295_NODE_126_length_113329_cov_17.182817.ver1.0.g016230.m01	Clstr_8874	Clstr_8874			26S proteasome regulatory subunit N3				5.88235	0.998848	CS pos: 19-20. TLA-KC. Pr: 0.8046	0	1	Effector	0.798	1	Y (0.956)	Y (0.839)	Cytoplasmic/apoplastic effector	Y (0.923)	Y (0.839)	Cytoplasmic/apoplastic effector
MrATCC429	A4295_NODE_126_length_113329_cov_17.182817.ver1.0.g016290.m01	Clstr_8285	Clstr_8285			predicted protein [hypothetical protein Moror_3394]				0.571429	0.926009	CS pos: 22-23. ILS-SP. Pr: 0.4861	1		Unlikely effector	0.537	1	-	Y (0.571)	Apoplastic effector	Y (0.663)	Y (0.571)	Cytoplasmic/apoplastic effector
MrATCC429	A4295_NODE_126_length_113329_cov_17.182817.ver1.0.g016490.m01	Clstr_8302	Clstr_8302			PR-1-like protein	I1RG88#PHI:7649#FgPR-IL-2##Fusarium_graminearum#unaffected_pathogenicity	2e-22	40	2.58065	0.919243	CS pos: 20-21. SRA-AI. Pr: 0.7177	0	1	Effector	0.701	1	-	Y (0.748)	Apoplastic effector	-	Y (0.748)	Apoplastic effector
MrATCC429	A4295_NODE_126_length_113329_cov_17.182817.ver1.0.g016520.m01	Clstr_9264	Clstr_9264			hydrophobin				5.55556	0.967465	CS pos: 17-18. AAA-TP. Pr: 0.3413	0		Non-effector	0.585	1	-	Y (0.751)	Apoplastic effector	-	Y (0.751)	Apoplastic effector
MrATCC429	A4295_NODE_126_length_113329_cov_17.182817.ver1.0.g016580.m01	Clstr_6447				hypothetical protein Moror_2097 [hypothetical protein Moror_2097]				0	0.986587	CS pos: 17-18. AQA-AV. Pr: 0.8759	0		Non-effector	0.996		-	-	Non-effector	-	-	Non-effector
MrATCC429	A4295_NODE_127_length_112597_cov_16.759346.ver1.0.g016750.m01	Clstr_7770	Clstr_7770			28S ribosomal protein S29, mitochondrial isoform X4 [hypothetical protein Moror_7678]				1.0582	0.975701	CS pos: 25-26. TAA-QK. Pr: 0.6342	0	1	Effector	0.69	1	Y (0.51)	Y (0.572)	Apoplastic/cytoplasmic effector	-	Y (0.572)	Apoplastic effector
MrATCC429	A4295_NODE_127_length_112597_cov_16.759346.ver1.0.g016770.m01	Clstr_9488				translation initiation factor SUI1				3.30579	0.993394	CS pos: 18-19. AVA-AP. Pr: 0.8675	0		Non-effector	0.682		-	-	Non-effector	-	-	Non-effector
MrATCC429	A4295_NODE_127_length_112597_cov_16.759346.ver1.0.g016850.m01	Clstr_6773	Clstr_6773			PR-1-like protein				1.62602	0.993003	CS pos: 21-22. TLA-VP. Pr: 0.9535	0		Non-effector	0.614	1	Y (0.753)	-	Cytoplasmic effector	Y (0.775)	-	Cytoplasmic effector
MrATCC429	A4295_NODE_128_length_112398_cov_17.487132.ver1.0.g017140.m01	Clstr_8993	Clstr_8993			vacuolar fusion protein MON1 homolog A [hypothetical protein Moror_5137]				3.01508	0.994585	CS pos: 21-22. AAS-KD. Pr: 0.3809	0	1	Effector	0.772	1	Y (0.848)	Y (0.782)	Cytoplasmic/apoplastic effector	Y (0.759)	Y (0.782)	Apoplastic/cytoplasmic effector
MrATCC429	A4295_NODE_128_length_112398_cov_17.487132.ver1.0.g017240.m01	Clstr_1390				glucose oxidase				0.489396	0.968671	CS pos: 19-20. ALS-AP. Pr: 0.8198	0		Non-effector	0.991		-	-	Non-effector	-	-	Non-effector
MrATCC429	A4295_NODE_128_length_112398_cov_17.487132.ver1.0.g017250.m01	Clstr_6903	Clstr_6903			carbohydrate esterase family 4 protein				1.9305	0.834568	CS pos: 21-22. VQA-AL. Pr: 0.4074	0		Unlikely effector	0.524		-	-	Non-effector	-	-	Non-effector
MrATCC429	A4295_NODE_129_length_112202_cov_18.627743.ver1.0.g017490.m01	Clstr_8314	Clstr_8314			translation initiation factor IF-2				0	0.970697	CS pos: 19-20. ASA-TV. Pr: 0.5495	0		Non-effector	0.996	1	-	-	Non-effector	Y (0.616)	-	Cytoplasmic effector
MrATCC429	A4295_NODE_129_length_112202_cov_18.627743.ver1.0.g017670.m01	Clstr_6903	Clstr_6903			carbohydrate esterase family 4 protein				1.5748	0.998229	CS pos: 19-20. ALA-AP. Pr: 0.8823	0	1	Effector	0.553		-	-	Non-effector	-	-	Non-effector
MrATCC429	A4295_NODE_13_length_496290_cov_16.380137.ver1.0.g023940.m01	Clstr_3928				oxalate decarboxylase	A7EU07#PHI:4508#Ss-odc1##Sclerotinia_sclerotiorum#unaffected_pathogenicity	1.7e-103	48	0.222222	0.917381	CS pos: 21-22. AIQ-AP. Pr: 0.4626	0		Non-effector	0.981		-	-	Non-effector	-	-	Non-effector
MrATCC429	A4295_NODE_13_length_496290_cov_16.380137.ver1.0.g024120.m01	Clstr_7895	Clstr_7895			TKL protein kinase [hypothetical protein Moror_15125]				3.72093	0.995553	CS pos: 20-21. VFG-GP. Pr: 0.9385	0		Non-effector	0.737	1	-	Y (0.629)	Apoplastic effector	-	Y (0.629)	Apoplastic effector
MrATCC429	A4295_NODE_13_length_496290_cov_16.380137.ver1.0.g024220.m01	Clstr_6290				Phospholipase/carboxylesterase				0	0.766777	CS pos: 21-22. IAA-DY. Pr: 0.5853	1		Non-effector	0.585		-	-	Non-effector	-	-	Non-effector
MrATCC429	A4295_NODE_13_length_496290_cov_16.380137.ver1.0.g025340.m01	Clstr_2812				meiotic recombination-related protein [hypothetical protein Moror_17341]				0	0.996705	CS pos: 19-20. VSA-SW. Pr: 0.9553	0		Non-effector	0.95	1	Y (0.763)	-	Cytoplasmic effector	-	-	Non-effector
MrATCC429	A4295_NODE_130_length_111143_cov_17.792636.ver1.0.g020040.m01	Clstr_7029				carbohydrate-binding module family 1 protein				1.61943	0.903025	CS pos: 30-31. GQG-QT. Pr: 0.7358	0		Non-effector	0.649	1	-	Y (0.534)	Apoplastic effector	-	Y (0.534)	Apoplastic effector
MrATCC429	A4295_NODE_130_length_111143_cov_17.792636.ver1.0.g020080.m01	Clstr_1721				glycoside hydrolase family 47 protein				0.714286	0.98967	CS pos: 19-20. TLA-GR. Pr: 0.8987	1		Non-effector	0.989		-	-	Non-effector	-	-	Non-effector
MrATCC429	A4295_NODE_130_length_111143_cov_17.792636.ver1.0.g020090.m01	Clstr_1721				glycoside hydrolase family 47 protein				0.331126	0.9974	CS pos: 19-20. TLA-DR. Pr: 0.9601	0		Non-effector	0.991		-	-	Non-effector	-	-	Non-effector
MrATCC429	A4295_NODE_130_length_111143_cov_17.792636.ver1.0.g020100.m01	Clstr_1721				glycoside hydrolase family 47 protein				0.37037	0.933914	CS pos: 21-22. TLA-GS. Pr: 0.5475	0		Non-effector	0.987		-	-	Non-effector	-	-	Non-effector
MrATCC429	A4295_NODE_130_length_111143_cov_17.792636.ver1.0.g020110.m01	Clstr_8407	Clstr_8407	Clstr_8407		general type II secretion pathway protein F				5.7554	0.999594	CS pos: 21-22. AQA-VC. Pr: 0.9341	0	1	Effector	0.883	1	-	Y (0.865)	Apoplastic effector	Y (0.538)	Y (0.865)	Apoplastic/cytoplasmic effector
MrATCC429	A4295_NODE_131_length_110951_cov_18.075276.ver1.0.g020220.m01	Clstr_6920				proline-specific peptidase				1.17994	0.82532	CS pos: 27-28. LQA-YQ. Pr: 0.3869	0		Non-effector	0.854		-	-	Non-effector	-	-	Non-effector
MrATCC429	A4295_NODE_131_length_110951_cov_18.075276.ver1.0.g020230.m01	Clstr_7219	Clstr_7219			Tat pathway signal sequence [hypothetical protein Moror_12746]				2.15054	0.948388	CS pos: 25-26. AAT-VF. Pr: 0.3823	1	1	Effector	0.687	1	Y (0.57)	-	Cytoplasmic effector	-	-	Non-effector
MrATCC429	A4295_NODE_131_length_110951_cov_18.075276.ver1.0.g020410.m01	Clstr_3345				Titin homolog				2.32558	0.991737	CS pos: 20-21. VIA-VP. Pr: 0.9218	0		Non-effector	0.773	1	-	Y (0.57)	Apoplastic effector	Y (0.632)	Y (0.57)	Cytoplasmic/apoplastic effector
MrATCC429	A4295_NODE_131_length_110951_cov_18.075276.ver1.0.g020540.m01	Clstr_8895	Clstr_8895			cytochrome p450				0.782779	0.676904	CS pos: 24-25. ISA-RR. Pr: 0.3180	0		Non-effector	0.988		-	-	Non-effector	-	-	Non-effector
MrATCC429	A4295_NODE_132_length_110556_cov_18.478775.ver1.0.g020680.m01	Clstr_6931	Clstr_6931			necrosis inducing-like protein npp1 type	A5H7H0#PHI:3128#MpNEP2##Moniliophthora_perniciosa#increased_virulence_(hypervirulence)	1.1e-121	90	1.30435	0.992123	CS pos: 19-20. TIA-GT. Pr: 0.5738	0	1	Effector	0.681		-	-	Non-effector	-	-	Non-effector
MrATCC429	A4295_NODE_132_length_110556_cov_18.478775.ver1.0.g020750.m01	Clstr_1068	Clstr_1068			Mold-specific m46 protein				0.991736	0.999487	CS pos: 20-21. IQA-AA. Pr: 0.5385	0		Non-effector	0.968	1	Y (0.553)	-	Cytoplasmic effector	Y (0.516)	-	Cytoplasmic effector
MrATCC429	A4295_NODE_132_length_110556_cov_18.478775.ver1.0.g020930.m01	Clstr_9512				reverse transcriptase-rnase h-integrase				7.04225	SignalP-noTM						1	-	Y (0.637)	Apoplastic effector	-	Y (0.637)	Apoplastic effector
MrATCC429	A4295_NODE_132_length_110556_cov_18.478775.ver1.0.g020950.m01	Clstr_9512				integral membrane protein GPR155-like [hypothetical protein Moror_14415, partial]				0.833333	0.615695	CS pos: 21-22. AQA-QF. Pr: 0.5206	0		Non-effector	0.913		-	-	Non-effector	-	-	Non-effector
MrATCC429	A4295_NODE_133_length_108875_cov_16.134434.ver1.0.g021260.m01	Clstr_9149	Clstr_9149			allergen Asp F7				5.08475	0.994371	CS pos: 20-21. VQA-ND. Pr: 0.8768	0	1	Effector	0.693	1	-	Y (0.888)	Apoplastic effector	-	Y (0.888)	Apoplastic effector
MrATCC429	A4295_NODE_133_length_108875_cov_16.134434.ver1.0.g021360.m01	Clstr_3765				carbohydrate esterase family 4 protein	J9VND2#PHI:8599#Cda2_(CNAG_01230)##Cryptococcus_neoformans#unaffected_pathogenicity	4e-90	50	1.45631	0.996605	CS pos: 24-25. VAA-QD. Pr: 0.8542	1		Non-effector	0.99		-	-	Non-effector	-	-	Non-effector
MrATCC429	A4295_NODE_133_length_108875_cov_16.134434.ver1.0.g021390.m01	Clstr_8895	Clstr_8895			cytochrome p450				0.931099	0.595391	CS pos: 26-27. GRR-EP. Pr: 0.1186	0		Non-effector	0.99		-	-	Non-effector	-	-	Non-effector
MrATCC429	A4295_NODE_135_length_107632_cov_16.074251.ver1.0.g021880.m01	Clstr_4965				PLC-like phosphodiesterase				2.16718	0.978233	CS pos: 18-19. VFG-LP. Pr: 0.8040	0		Non-effector	0.582		-	-	Non-effector	-	-	Non-effector
MrATCC429	A4295_NODE_135_length_107632_cov_16.074251.ver1.0.g022090.m01	Clstr_5345	Clstr_5345			GPI-anchored small secreted protein [hypothetical protein Moror_11473]				3.84615	0.982833	CS pos: 20-21. ASA-SF. Pr: 0.7770	0		Non-effector	0.959	1	-	Y (0.874)	Apoplastic effector	-	Y (0.874)	Apoplastic effector
MrATCC429	A4295_NODE_135_length_107632_cov_16.074251.ver1.0.g022100.m01	Clstr_5345	Clstr_5345			GPI-anchored small secreted protein				3.18182	0.984248	CS pos: 22-23. IQG-SL. Pr: 0.7943	0		Non-effector	0.989	1	-	Y (0.724)	Apoplastic effector	-	Y (0.724)	Apoplastic effector
MrATCC429	A4295_NODE_135_length_107632_cov_16.074251.ver1.0.g022130.m01	Clstr_4739	Clstr_4739			glycoside hydrolase family 61 protein	G4MVX4#PHI:3216#MoCDIP4##Magnaporthe_oryzae#effector_(plant_avirulence_determinant)	1e-27	42	1.38249	0.98712	CS pos: 18-19. ASA-HY. Pr: 0.9348	0		Non-effector	0.691	1	-	Y (0.594)	Apoplastic effector	-	Y (0.594)	Apoplastic effector
MrATCC429	A4295_NODE_136_length_107415_cov_17.619073.ver1.0.g022240.m01	Clstr_5347	Clstr_5347			Six-hairpin glycosidase				1.22549	0.982765	CS pos: 19-20. IIA-GN. Pr: 0.4947	0		Non-effector	0.977		-	-	Non-effector	-	-	Non-effector
MrATCC429	A4295_NODE_136_length_107415_cov_17.619073.ver1.0.g022250.m01	Clstr_5347	Clstr_5347			Six-hairpin glycosidase				1.23153	0.883176	CS pos: 16-17. VLA-WD. Pr: 0.3997	0		Non-effector	0.985		-	-	Non-effector	-	-	Non-effector
MrATCC429	A4295_NODE_136_length_107415_cov_17.619073.ver1.0.g022280.m01	Clstr_592				glycoside hydrolase family 3 protein				0.919842	0.986744	CS pos: 17-18. SRG-AF. Pr: 0.5067	0		Non-effector	0.991		-	-	Non-effector	-	-	Non-effector
MrATCC429	A4295_NODE_136_length_107415_cov_17.619073.ver1.0.g022340.m01	Clstr_925				glycoside hydrolase family 51 protein				0.418994	0.736741	CS pos: 21-22. VGA-QT. Pr: 0.3581	0		Non-effector	0.99		-	-	Non-effector	-	-	Non-effector
MrATCC429	A4295_NODE_136_length_107415_cov_17.619073.ver1.0.g022350.m01	Clstr_657				autophagy protein atg27				1.70732	0.961046	CS pos: 24-25. IRS-TS. Pr: 0.3701	1		Non-effector	0.833		-	-	Non-effector	-	-	Non-effector
MrATCC429	A4295_NODE_136_length_107415_cov_17.619073.ver1.0.g022360.m01	Clstr_7312				DEAD-box ATP-dependent RNA helicase 14-like [hypothetical protein Moror_11952]				1.70455	0.981777	CS pos: 22-23. GNS-AQ. Pr: 0.3192	0		Non-effector	0.914	1	-	Y (0.627)	Apoplastic effector	-	Y (0.627)	Apoplastic effector
MrATCC429	A4295_NODE_136_length_107415_cov_17.619073.ver1.0.g022420.m01	Clstr_8890	Clstr_8890			thaumatin-like protein				6.96721	0.933723	CS pos: 17-18. ASA-AR. Pr: 0.7473	0		Unlikely effector	0.546	1	-	Y (0.854)	Apoplastic effector	-	Y (0.854)	Apoplastic effector
MrATCC429	A4295_NODE_1373_length_968_cov_10.359660.ver1.0.g022560.m01	Clstr_8292	Clstr_8292			Dynein heavy chain				2.88462	SignalP-noTM						1	Y (0.741)	Y (0.581)	Cytoplasmic/apoplastic effector	Y (0.754)	Y (0.581)	Cytoplasmic/apoplastic effector
MrATCC429	A4295_NODE_138_length_105269_cov_19.780355.ver1.0.g023050.m01	Clstr_9244				extracellular proline-serine rich protein				0.884956	0.982246	CS pos: 27-28. SAA-KA. Pr: 0.2229	0		Non-effector	0.583	1	-	Y (0.501)	Apoplastic effector	-	Y (0.501)	Apoplastic effector
MrATCC429	A4295_NODE_138_length_105269_cov_19.780355.ver1.0.g023140.m01	Clstr_5259	Clstr_5259			palmitoyl-protein thioesterase				1.53374	0.994652	CS pos: 18-19. TSA-SP. Pr: 0.8153	0		Non-effector	0.988		-	-	Non-effector	-	-	Non-effector
MrATCC429	A4295_NODE_138_length_105269_cov_19.780355.ver1.0.g023180.m01	Clstr_5345	Clstr_5345			predicted protein [hypothetical protein Moror_4954]				4.51977	0.946574	CS pos: 28-29. VYA-SE. Pr: 0.6189	1		Non-effector	0.904	1	-	Y (0.832)	Apoplastic effector	-	Y (0.832)	Apoplastic effector
MrATCC429	A4295_NODE_138_length_105269_cov_19.780355.ver1.0.g023190.m01	Clstr_3833				major royal jelly protein				0	0.969686	CS pos: 18-19. SIA-VD. Pr: 0.6218	0		Non-effector	0.985		-	-	Non-effector	-	-	Non-effector
MrATCC429	A4295_NODE_1389_length_931_cov_34.022901.ver1.0.g022850.m01	Clstr_8280	Clstr_8280			Piso0_001957 [hypothetical protein Moror_7575]				1.08696	0.965723	CS pos: 24-25. ANA-QC. Pr: 0.7835	0	1	Effector	0.827	1	-	-	Non-effector	Y (0.545)	-	Cytoplasmic effector
MrATCC429	A4295_NODE_139_length_105044_cov_17.581178.ver1.0.g023500.m01	Clstr_4701				Putative cyclase				0.278552	0.807308	CS pos: 17-18. ALS-RP. Pr: 0.3887	0		Non-effector	0.92		-	-	Non-effector	-	-	Non-effector
MrATCC429	A4295_NODE_139_length_105044_cov_17.581178.ver1.0.g023520.m01	Clstr_4701				Putative cyclase				0.278552	0.639733	CS pos: 22-23. LQA-RQ. Pr: 0.3297	0		Non-effector	0.903		-	-	Non-effector	-	-	Non-effector
MrATCC429	A4295_NODE_139_length_105044_cov_17.581178.ver1.0.g023530.m01	Clstr_4701				Putative cyclase				0.271739	0.993161	CS pos: 19-20. VSA-SP. Pr: 0.7875	0		Non-effector	0.957		-	-	Non-effector	-	-	Non-effector
MrATCC429	A4295_NODE_139_length_105044_cov_17.581178.ver1.0.g023550.m01	Clstr_4701				Putative cyclase [hypothetical protein Moror_12035]				0.278552	0.878164	CS pos: 22-23. LQA-RQ. Pr: 0.5258	0		Non-effector	0.889		-	-	Non-effector	-	-	Non-effector
MrATCC429	A4295_NODE_139_length_105044_cov_17.581178.ver1.0.g023570.m01	Clstr_4701				Putative cyclase [hypothetical protein Moror_12037]				0.276243	0.571189	CS pos: 17-18. ARS-SP. Pr: 0.4062	0		Non-effector	0.913		-	-	Non-effector	-	-	Non-effector
MrATCC429	A4295_NODE_14_length_479737_cov_16.499810.ver1.0.g029130.m01	Clstr_7438	Clstr_7438			peptidylprolyl isomerase b	J4W023#PHI:7181#CypB##Beauveria_bassiana#reduced_virulence	3e-61	64	0.823045	0.996886	CS pos: 25-26. ADA-AK. Pr: 0.9412	1	1	Effector	0.667	1	Y (0.822)	-	Cytoplasmic effector	-	-	Non-effector
MrATCC429	A4295_NODE_14_length_479737_cov_16.499810.ver1.0.g029140.m01	Clstr_6787	Clstr_6787			endoglucanase v-like protein				4.01606	0.953283	CS pos: 18-19. SLA-QW. Pr: 0.5127	0		Non-effector	0.845	1	-	Y (0.647)	Apoplastic effector	-	Y (0.647)	Apoplastic effector
MrATCC429	A4295_NODE_14_length_479737_cov_16.499810.ver1.0.g029480.m01	Clstr_5002				glycoside hydrolase family 17 protein				2	0.991059	CS pos: 21-22. VNA-AA. Pr: 0.6127	1		Non-effector	0.947		-	-	Non-effector	-	-	Non-effector
MrATCC429	A4295_NODE_14_length_479737_cov_16.499810.ver1.0.g029500.m01	Clstr_6318				LysM domain-containing protein [hypothetical protein Moror_6397]				3.73134	0.839573	CS pos: 24-25. VHS-LT. Pr: 0.7199	0		Non-effector	0.929		-	-	Non-effector	-	-	Non-effector
MrATCC429	A4295_NODE_14_length_479737_cov_16.499810.ver1.0.g029510.m01	Clstr_6089				midasin [hypothetical protein Moror_6396]				3.90625	0.831202	CS pos: 19-20. ASA-QL. Pr: 0.5330	0		Non-effector	0.797	1	-	Y (0.818)	Apoplastic effector	-	Y (0.818)	Apoplastic effector
MrATCC429	A4295_NODE_14_length_479737_cov_16.499810.ver1.0.g029860.m01	Clstr_146				peptidase S41 family protein [hypothetical protein Moror_6367]				1.8732	0.993248	CS pos: 16-17. AQA-VS. Pr: 0.3504	0		Non-effector	0.99		-	-	Non-effector	-	-	Non-effector
MrATCC429	A4295_NODE_14_length_479737_cov_16.499810.ver1.0.g029890.m01	Clstr_5579				binuclear zinc transcription factor [hypothetical protein Moror_6364]				2	0.99367	CS pos: 15-16. LKA-VP. Pr: 0.4571	0		Non-effector	0.99		-	-	Non-effector	-	-	Non-effector
MrATCC429	A4295_NODE_14_length_479737_cov_16.499810.ver1.0.g029930.m01	Clstr_4682				papilin [hypothetical protein Moror_6360]				0.625	0.995728	CS pos: 22-23. ATA-AP. Pr: 0.8972	1		Non-effector	0.969		-	-	Non-effector	-	-	Non-effector
MrATCC429	A4295_NODE_14_length_479737_cov_16.499810.ver1.0.g030140.m01	Clstr_4739	Clstr_4739			glycoside hydrolase family 61 protein				1.64609	0.997543	CS pos: 19-20. VNA-HG. Pr: 0.8281	0		Non-effector	0.525	1	-	Y (0.718)	Apoplastic effector	-	Y (0.718)	Apoplastic effector
MrATCC429	A4295_NODE_14_length_479737_cov_16.499810.ver1.0.g030650.m01	Clstr_5182				autophagy-related protein 27				2.64151	0.976151	CS pos: 25-26. VLA-QQ. Pr: 0.9058	1		Non-effector	0.814		-	-	Non-effector	-	-	Non-effector
MrATCC429	A4295_NODE_14_length_479737_cov_16.499810.ver1.0.g030940.m01	Clstr_6926	Clstr_6926			cellulose-growth-specific protein				2.29885	0.9726	CS pos: 21-22. ARA-LP. Pr: 0.8926	0		Non-effector	0.983	1	-	Y (0.546)	Apoplastic effector	-	Y (0.546)	Apoplastic effector
MrATCC429	A4295_NODE_140_length_105020_cov_18.257964.ver1.0.g025710.m01	Clstr_8893				l-ascorbate oxidase				1.12994	0.993523	CS pos: 18-19. VSA-IS. Pr: 0.7978	0		Non-effector	0.991		-	-	Non-effector	-	-	Non-effector
MrATCC429	A4295_NODE_141_length_104365_cov_17.571973.ver1.0.g025900.m01	Clstr_1489				Piso0_004744-like protein				2.14286	0.537418	CS pos: 26-27. GSS-YR. Pr: 0.3179	0		Non-effector	0.99		-	-	Non-effector	-	-	Non-effector
MrATCC429	A4295_NODE_141_length_104365_cov_17.571973.ver1.0.g025910.m01	Clstr_2518				carbohydrate esterase family 4 protein				3.53635	0.996823	CS pos: 18-19. VFA-QD. Pr: 0.9361	1		Non-effector	0.987		-	-	Non-effector	-	-	Non-effector
MrATCC429	A4295_NODE_141_length_104365_cov_17.571973.ver1.0.g025920.m01	Clstr_380				putative Apple protein [hypothetical protein Moror_14593]				0.774443	0.969844	CS pos: 18-19. VSA-VP. Pr: 0.8832	0		Non-effector	0.991		-	-	Non-effector	-	-	Non-effector
MrATCC429	A4295_NODE_142_length_104347_cov_19.819082.ver1.0.g026330.m01	Clstr_6456				Protein kinase superfamily protein [hypothetical protein Moror_12019]				1.51057	0.991644	CS pos: 21-22. IFA-FE. Pr: 0.9071	1		Non-effector	0.745		-	-	Non-effector	-	-	Non-effector
MrATCC429	A4295_NODE_142_length_104347_cov_19.819082.ver1.0.g026360.m01	Clstr_5431				SH3 domain containing protein				0.617284	0.985598	CS pos: 20-21. CLA-AP. Pr: 0.9000	1		Non-effector	0.976		-	-	Non-effector	-	-	Non-effector
MrATCC429	A4295_NODE_142_length_104347_cov_19.819082.ver1.0.g026460.m01	Clstr_1050				putative extracellular elastinolytic metalloproteinase precursor				1.14566	0.997125	CS pos: 21-22. VIA-AP. Pr: 0.8760	0		Non-effector	0.97		-	-	Non-effector	-	-	Non-effector
MrATCC429	A4295_NODE_142_length_104347_cov_19.819082.ver1.0.g026490.m01	Clstr_6456				glycoside hydrolase family 76 protein				1.25392	0.887563	CS pos: 20-21. NFA-FE. Pr: 0.7874	1		Non-effector	0.723		-	-	Non-effector	-	-	Non-effector
MrATCC429	A4295_NODE_142_length_104347_cov_19.819082.ver1.0.g026500.m01	Clstr_6264				SH3 domain protein				0.735294	0.827669	CS pos: 21-22. PFA-FE. Pr: 0.4310	1		Unlikely effector	0.54		-	-	Non-effector	-	-	Non-effector
MrATCC429	A4295_NODE_143_length_103774_cov_17.265775.ver1.0.g026630.m01	Clstr_1019				Cu-oxidase-domain-containing protein				0.562852	0.983304	CS pos: 22-23. ALG-GV. Pr: 0.9045	0		Non-effector	0.972		-	-	Non-effector	-	-	Non-effector
MrATCC429	A4295_NODE_144_length_103770_cov_16.762692.ver1.0.g027040.m01	Clstr_8895	Clstr_8895			cytochrome p450				1.48699	0.965563	CS pos: 25-26. SRS-QK. Pr: 0.5417	1		Non-effector	0.99		-	-	Non-effector	-	-	Non-effector
MrATCC429	A4295_NODE_144_length_103770_cov_16.762692.ver1.0.g027060.m01	Clstr_7356				carboxy-terminal processing proteinase [hypothetical protein Moror_16151]				1.55039	0.979158	CS pos: 19-20. VSA-MP. Pr: 0.9224	0		Non-effector	0.963		-	-	Non-effector	-	-	Non-effector
MrATCC429	A4295_NODE_144_length_103770_cov_16.762692.ver1.0.g027070.m01	Clstr_1778	Clstr_1778			triacylglycerol lipase				1.32075	0.995165	CS pos: 17-18. CLA-QT. Pr: 0.6850	0		Non-effector	0.973		-	-	Non-effector	-	-	Non-effector
MrATCC429	A4295_NODE_144_length_103770_cov_16.762692.ver1.0.g027100.m01	Clstr_1778	Clstr_1778			carotenoid ester lipase				1.88679	0.927165	CS pos: 20-21. CLA-QR. Pr: 0.5066	0	1	Effector	0.74		-	-	Non-effector	-	-	Non-effector
MrATCC429	A4295_NODE_144_length_103770_cov_16.762692.ver1.0.g027190.m01	Clstr_1778	Clstr_1778			triacylglycerol lipase				1.11732	0.996887	CS pos: 20-21. AHG-FP. Pr: 0.9632	0		Non-effector	0.949		-	-	Non-effector	-	-	Non-effector
MrATCC429	A4295_NODE_144_length_103770_cov_16.762692.ver1.0.g027200.m01	Clstr_491				carbohydrate esterase family 16 protein				2.00669	0.978195	CS pos: 24-25. ANG-QE. Pr: 0.8942	0		Non-effector	0.645		-	-	Non-effector	-	-	Non-effector
MrATCC429	A4295_NODE_145_length_102534_cov_17.884197.ver1.0.g027380.m01	Clstr_1019				laccase				0.956023	0.970332	CS pos: 19-20. GRA-EL. Pr: 0.8504	0		Non-effector	0.991		-	-	Non-effector	-	-	Non-effector
MrATCC429	A4295_NODE_145_length_102534_cov_17.884197.ver1.0.g027410.m01	Clstr_1390				aryl-alcohol oxidase				0.52356	0.976737	CS pos: 17-18. CLG-GA. Pr: 0.6042	0		Non-effector	0.989		-	-	Non-effector	-	-	Non-effector
MrATCC429	A4295_NODE_145_length_102534_cov_17.884197.ver1.0.g027640.m01	Clstr_3578				glycoside hydrolase family 105 protein				0.694444	0.985374	CS pos: 19-20. TYA-TS. Pr: 0.7899	0		Non-effector	0.848		-	-	Non-effector	-	-	Non-effector
MrATCC429	A4295_NODE_145_length_102534_cov_17.884197.ver1.0.g027650.m01	Clstr_3684				glycoside hydrolase family 61 protein				1.09649	0.993996	CS pos: 21-22. VNA-HG. Pr: 0.5197	0		Non-effector	0.531	1	-	Y (0.592)	Apoplastic effector	Y (0.7)	Y (0.592)	Cytoplasmic/apoplastic effector
MrATCC429	A4295_NODE_146_length_101357_cov_16.666127.ver1.0.g027810.m01	Clstr_9252				mannose-binding lectin	I1RHV0#PHI:5714#ScOrtholog_ISC1##Fusarium_graminearum#reduced_virulence	8e-68	49	1.37615	0.94439	CS pos: 17-18. AFA-AT. Pr: 0.7345	0		Non-effector	0.961		-	-	Non-effector	-	-	Non-effector
MrATCC429	A4295_NODE_147_length_99992_cov_16.868359.ver1.0.g028090.m01	Clstr_3738				Cysteine-rich receptor-like protein kinase 3 [hypothetical protein Moror_15367]				1.17925	0.891899	CS pos: 22-23. SLA-YS. Pr: 0.5475	1		Non-effector	0.934		-	-	Non-effector	-	-	Non-effector
MrATCC429	A4295_NODE_147_length_99992_cov_16.868359.ver1.0.g028270.m01	Clstr_8462	Clstr_8462			riboflavin aldehyde-forming enzyme				2.64901	0.93565	CS pos: 19-20. AAP-AA. Pr: 0.2547	1		Unlikely effector	0.548	1	Y (0.515)	-	Cytoplasmic effector	Y (0.649)	-	Cytoplasmic effector
MrATCC429	A4295_NODE_147_length_99992_cov_16.868359.ver1.0.g028280.m01	Clstr_8462	Clstr_8462			ATP-dependent RNA helicase A [hypothetical protein Moror_6212]				2.58065	0.87219	CS pos: 17-18. TIA-AP. Pr: 0.5042	0	1	Effector	0.635	1	-	Y (0.754)	Apoplastic effector	-	Y (0.754)	Apoplastic effector
MrATCC429	A4295_NODE_147_length_99992_cov_16.868359.ver1.0.g028380.m01	Clstr_4950				acetyl xylan esterase	I1S3N8#PHI:2451#FAEB1##Fusarium_graminearum#unaffected_pathogenicity	3e-57	41	1.32013	0.870045	CS pos: 31-32. VLA-AA. Pr: 0.4862	1		Non-effector	0.524		-	-	Non-effector	-	-	Non-effector
MrATCC429	A4295_NODE_148_length_99620_cov_19.235878.ver1.0.g028460.m01	Clstr_951				Cyclin-like F-box [hypothetical protein Moror_6045, partial]				1.26316	0.694414	CS pos: 24-25. LHS-LK. Pr: 0.5608	0		Non-effector	0.964		-	-	Non-effector	-	-	Non-effector
MrATCC429	A4295_NODE_148_length_99620_cov_19.235878.ver1.0.g028540.m01	Clstr_951				Negative regulator of sexual conjugation and meiosi [hypothetical protein Moror_6236]				1.51745	0.72844	CS pos: 24-25. LHS-LK. Pr: 0.5900	0		Non-effector	0.99		-	-	Non-effector	-	-	Non-effector
MrATCC429	A4295_NODE_149_length_99242_cov_16.550461.ver1.0.g028690.m01	Clstr_8586	Clstr_8586			putative secreted protein nis1 protein [hypothetical protein Moror_17071]				1.37931	0.987587	CS pos: 18-19. ALA-VP. Pr: 0.6545	0	1	Effector	0.558	1	-	Y (0.611)	Apoplastic effector	Y (0.561)	Y (0.611)	Apoplastic/cytoplasmic effector
MrATCC429	A4295_NODE_149_length_99242_cov_16.550461.ver1.0.g028850.m01	Clstr_2952				putative fad dependent oxidoreductase				0.618557	0.997826	CS pos: 22-23. TYG-TP. Pr: 0.9706	0		Non-effector	0.99		-	-	Non-effector	-	-	Non-effector
MrATCC429	A4295_NODE_149_length_99242_cov_16.550461.ver1.0.g028860.m01	Clstr_2979	Clstr_2979			fad binding domain-containing protein				0.988142	0.998767	CS pos: 18-19. ASA-AS. Pr: 0.7849	0		Non-effector	0.972		-	-	Non-effector	-	-	Non-effector
MrATCC429	A4295_NODE_1495_length_770_cov_32.238400.ver1.0.g028680.m01	Clstr_1390				aryl-alcohol oxidase	Q2YIV2#PHI:9126#Bab2_0277##Brucella_abortus#reduced_virulence	1e-16	49	1.43885	0.889653	CS pos: 22-23. CFA-KI. Pr: 0.7909	0		Non-effector	0.584	1	-	Y (0.692)	Apoplastic effector	-	Y (0.692)	Apoplastic effector
MrATCC429	A4295_NODE_15_length_442136_cov_18.158680.ver1.0.g035220.m01	Clstr_2997	Clstr_2997			glycoside hydrolase				1.89474	0.994952	CS pos: 18-19. VWA-YD. Pr: 0.9571	0		Non-effector	0.966		-	-	Non-effector	-	-	Non-effector
MrATCC429	A4295_NODE_15_length_442136_cov_18.158680.ver1.0.g035310.m01	Clstr_114				HHIP-like 2 S homeolog				0	0.991386	CS pos: 18-19. VFA-QT. Pr: 0.7339	1		Non-effector	0.935		-	-	Non-effector	-	-	Non-effector
MrATCC429	A4295_NODE_15_length_442136_cov_18.158680.ver1.0.g035380.m01	Clstr_2730				fruit-body specific protein a				2.19124	0.937305	CS pos: 19-20. CSA-AL. Pr: 0.4585	1		Non-effector	0.99		-	-	Non-effector	-	-	Non-effector
MrATCC429	A4295_NODE_15_length_442136_cov_18.158680.ver1.0.g035640.m01	Clstr_1703				acid protease				0.702988	0.987766	CS pos: 18-19. VLG-GS. Pr: 0.4279	0		Non-effector	0.99		-	-	Non-effector	-	-	Non-effector
MrATCC429	A4295_NODE_15_length_442136_cov_18.158680.ver1.0.g035670.m01	Clstr_4680	Clstr_4680			DnaJ-domain-containing protein				2.63158	0.988901	CS pos: 19-20. ATA-AD. Pr: 0.7303	0		Non-effector	0.661	1	Y (0.622)	-	Cytoplasmic effector	-	-	Non-effector
MrATCC429	A4295_NODE_15_length_442136_cov_18.158680.ver1.0.g035680.m01	Clstr_7305	Clstr_7305			mannosyl-oligosaccharide alpha-1,2-mannosidase [hypothetical protein Moror_17112]				1.44928	0.983315	CS pos: 21-22. ASA-SP. Pr: 0.8429	0	1	Effector	0.719	1	Y (0.511)	-	Cytoplasmic effector	-	-	Non-effector
MrATCC429	A4295_NODE_15_length_442136_cov_18.158680.ver1.0.g035690.m01	Clstr_7305	Clstr_7305			SWI/SNF complex subunit SMARCC2 isoform a [hypothetical protein Moror_17111]				0.83682	0.996529	CS pos: 18-19. AFA-GP. Pr: 0.9039	0	1	Effector	0.558	1	Y (0.681)	Y (0.509)	Cytoplasmic/apoplastic effector	Y (0.54)	Y (0.509)	Cytoplasmic/apoplastic effector
MrATCC429	A4295_NODE_15_length_442136_cov_18.158680.ver1.0.g035920.m01	Clstr_6777	Clstr_6777			carbohydrate esterase family 12 protein				1.18577	0.997301	CS pos: 17-18. VSA-IP. Pr: 0.2714	1	1	Effector	0.574	1	-	Y (0.761)	Apoplastic effector	-	Y (0.761)	Apoplastic effector
MrATCC429	A4295_NODE_15_length_442136_cov_18.158680.ver1.0.g035930.m01	Clstr_4019				3-carboxymuconate cyclase				0.429185	0.923691	CS pos: 19-20. ASA-LP. Pr: 0.7425	0		Non-effector	0.938		-	-	Non-effector	-	-	Non-effector
MrATCC429	A4295_NODE_15_length_442136_cov_18.158680.ver1.0.g035950.m01	Clstr_4576	Clstr_4576			protein disulfide isomerase				1.83727	0.998914	CS pos: 17-18. VLA-SN. Pr: 0.9085	0		Non-effector	0.796	1	Y (0.557)	-	Cytoplasmic effector	-	-	Non-effector
MrATCC429	A4295_NODE_15_length_442136_cov_18.158680.ver1.0.g035960.m01	Clstr_4576	Clstr_4576			protein disulfide isomerase	A0A0D1E191#PHI:9867#Pdi_(UMAG_10156)##Ustilago_maydis#reduced_virulence__unaffected_pathogenicity	2e-17	44	1.87668	0.999245	CS pos: 18-19. VSA-SN. Pr: 0.9289	0		Non-effector	0.735	1	Y (0.705)	-	Cytoplasmic effector	Y (0.614)	-	Cytoplasmic effector
MrATCC429	A4295_NODE_15_length_442136_cov_18.158680.ver1.0.g035980.m01	Clstr_8083				secreted protein				1.00503	0.999017	CS pos: 19-20. ALA-QV. Pr: 0.9267	0		Non-effector	0.931	1	-	Y (0.516)	Apoplastic effector	-	Y (0.516)	Apoplastic effector
MrATCC429	A4295_NODE_15_length_442136_cov_18.158680.ver1.0.g035990.m01	Clstr_8083				secreted protein				1.04167	0.999017	CS pos: 20-21. VFA-QI. Pr: 0.9732	0		Non-effector	0.948		-	-	Non-effector	-	-	Non-effector
MrATCC429	A4295_NODE_15_length_442136_cov_18.158680.ver1.0.g036140.m01	Clstr_4337				exoglucanase 3 precursor				1.60428	0.993834	CS pos: 19-20. ATA-SP. Pr: 0.5493	0		Non-effector	0.613		-	-	Non-effector	-	-	Non-effector
MrATCC429	A4295_NODE_150_length_98830_cov_16.568090.ver1.0.g031100.m01	Clstr_8216				ankyrin repeat domain-containing protein 11 isoform X1 [hypothetical protein Moror_749]				0.917431	0.984832	CS pos: 18-19. AIA-AP. Pr: 0.6226	0		Non-effector	0.936		-	-	Non-effector	-	-	Non-effector
MrATCC429	A4295_NODE_150_length_98830_cov_16.568090.ver1.0.g031110.m01	Clstr_8015	Clstr_8015			thaumatin-like protein				5.04202	0.997851	CS pos: 20-21. SHA-AH. Pr: 0.9167	0		Unlikely effector	0.545	1	-	Y (0.602)	Apoplastic effector	-	Y (0.602)	Apoplastic effector
MrATCC429	A4295_NODE_151_length_97177_cov_16.608222.ver1.0.g031400.m01	Clstr_1489				Piso0_004744-like protein [hypothetical protein Moror_4640]				1.88356	0.99427	CS pos: 18-19. CKA-TQ. Pr: 0.9149	0		Non-effector	0.99		-	-	Non-effector	-	-	Non-effector
MrATCC429	A4295_NODE_151_length_97177_cov_16.608222.ver1.0.g031420.m01	Clstr_5248	Clstr_5248			predicted protein [hypothetical protein Moror_4642]				1.69492	0.961057	CS pos: 23-24. GCS-RF. Pr: 0.4502	0		Non-effector	0.72		-	-	Non-effector	-	-	Non-effector
MrATCC429	A4295_NODE_151_length_97177_cov_16.608222.ver1.0.g031600.m01	Clstr_1715				FAD/NAD(P)-binding domain-containing protein				0.178571	0.863583	CS pos: 19-20. AFA-SE. Pr: 0.6528	0		Non-effector	0.99		-	-	Non-effector	-	-	Non-effector
MrATCC429	A4295_NODE_151_length_97177_cov_16.608222.ver1.0.g031670.m01	Clstr_7885	Clstr_7885			hypothetical protein Moror_11312 [hypothetical protein Moror_11312]				4.37158	0.998476	CS pos: 20-21. VSG-SP. Pr: 0.3700	0		Non-effector	0.918	1	-	Y (0.556)	Apoplastic effector	-	Y (0.556)	Apoplastic effector
MrATCC429	A4295_NODE_152_length_97058_cov_17.222942.ver1.0.g031890.m01	Clstr_6579				aldehyde dehydrogenase (NAD+)				1.30435	0.975013	CS pos: 18-19. GNT-EI. Pr: 0.4943	0	1	Effector	0.552		-	-	Non-effector	-	-	Non-effector
MrATCC429	A4295_NODE_153_length_95955_cov_17.079846.ver1.0.g032090.m01	Clstr_7382	Clstr_7382			T-complex protein 1, zeta subunit				2.41546	0.992065	CS pos: 18-19. ASA-AS. Pr: 0.5894	0	1	Effector	0.689	1	Y (0.701)	Y (0.595)	Cytoplasmic/apoplastic effector	Y (0.707)	Y (0.595)	Cytoplasmic/apoplastic effector
MrATCC429	A4295_NODE_153_length_95955_cov_17.079846.ver1.0.g032100.m01	Clstr_7382	Clstr_7382			interferon-related developmental regulator family protein				2.41546	0.994309	CS pos: 18-19. ASA-AP. Pr: 0.7321	0		Non-effector	0.523	1	Y (0.765)	-	Cytoplasmic effector	Y (0.751)	-	Cytoplasmic effector
MrATCC429	A4295_NODE_153_length_95955_cov_17.079846.ver1.0.g032260.m01	Clstr_7154				predicted protein [hypothetical protein Moror_13114]				2.10526	0.930217	CS pos: 20-21. CNA-AL. Pr: 0.6596	0		Non-effector	0.667		-	-	Non-effector	-	-	Non-effector
MrATCC429	A4295_NODE_153_length_95955_cov_17.079846.ver1.0.g032360.m01	Clstr_2730				phosphatidylinositol glycan, class K	E3QJK7#PHI:6827#GPI8##Colletotrichum_graminicola#loss_of_pathogenicity	1.3e-109	60	0.769231	0.993557	CS pos: 17-18. AAA-DN. Pr: 0.6199	0		Non-effector	0.907		-	-	Non-effector	-	-	Non-effector
MrATCC429	A4295_NODE_153_length_95955_cov_17.079846.ver1.0.g032420.m01	Clstr_1725				glycoside hydrolase family 79 protein				0.931099	0.641781	CS pos: 19-20. VRG-VL. Pr: 0.5537	0		Non-effector	0.986		-	-	Non-effector	-	-	Non-effector
MrATCC429	A4295_NODE_154_length_95538_cov_18.738042.ver1.0.g032520.m01	Clstr_9684	Clstr_9684			ABC transporter substrate-binding protein				3.25203	0.998555	CS pos: 20-21. SLA-AP. Pr: 0.8725	0	1	Effector	0.707		-	-	Non-effector	-	-	Non-effector
MrATCC429	A4295_NODE_154_length_95538_cov_18.738042.ver1.0.g032570.m01	Clstr_9684	Clstr_9684			hypothetical protein Moror_5001 [hypothetical protein Moror_5001]				2.5	0.99903	CS pos: 20-21. SLA-AP. Pr: 0.8778	0		Unlikely effector	0.548		-	-	Non-effector	-	-	Non-effector
MrATCC429	A4295_NODE_154_length_95538_cov_18.738042.ver1.0.g032600.m01	Clstr_9684	Clstr_9684			zinc finger protein 202 isoform X3 [hypothetical protein Moror_5001]				2.29885	0.998003	CS pos: 20-21. SLA-AP. Pr: 0.8814	0	1	Effector	0.807		-	-	Non-effector	-	-	Non-effector
MrATCC429	A4295_NODE_154_length_95538_cov_18.738042.ver1.0.g032710.m01	Clstr_6014				receptor-like protein 12 [hypothetical protein Moror_11113]				2.75591	0.834351	CS pos: 22-23. EHS-FD. Pr: 0.3556	0		Non-effector	0.892		-	-	Non-effector	-	-	Non-effector
MrATCC429	A4295_NODE_155_length_94997_cov_16.286299.ver1.0.g033040.m01	Clstr_3225				glycoside hydrolase family 5 protein				1.10701	0.98141	CS pos: 25-26. ALA-WG. Pr: 0.6505	0		Non-effector	0.99		-	-	Non-effector	-	-	Non-effector
MrATCC429	A4295_NODE_156_length_94626_cov_17.839132.ver1.0.g033130.m01	Clstr_4450				Metallo-dependent phosphatase				0.759494	0.999197	CS pos: 18-19. SRA-YP. Pr: 0.8825	0		Non-effector	0.949		-	-	Non-effector	-	-	Non-effector
MrATCC429	A4295_NODE_156_length_94626_cov_17.839132.ver1.0.g033140.m01	Clstr_4450				Metallo-dependent phosphatase				0.789474	0.997487	CS pos: 18-19. SRA-YP. Pr: 0.9199	0		Non-effector	0.984		-	-	Non-effector	-	-	Non-effector
MrATCC429	A4295_NODE_156_length_94626_cov_17.839132.ver1.0.g033200.m01	Clstr_5347	Clstr_5347			Six-hairpin glycosidase				2.57611	0.917952	CS pos: 20-21. IFA-WD. Pr: 0.7392	0		Non-effector	0.989		-	-	Non-effector	-	-	Non-effector
MrATCC429	A4295_NODE_156_length_94626_cov_17.839132.ver1.0.g033280.m01	Clstr_1778	Clstr_1778			alpha/beta-hydrolase				1.20482	0.573397	CS pos: 32-33. ASA-QL. Pr: 0.4926	0		Non-effector	0.991		-	-	Non-effector	-	-	Non-effector
MrATCC429	A4295_NODE_156_length_94626_cov_17.839132.ver1.0.g033340.m01	Clstr_5347	Clstr_5347			Six-hairpin glycosidase				0.700935	0.969626	CS pos: 17-18. ALA-QL. Pr: 0.9097	0		Non-effector	0.863		-	-	Non-effector	-	-	Non-effector
MrATCC429	A4295_NODE_157_length_94589_cov_18.463587.ver1.0.g033550.m01	Clstr_1390				aryl-alcohol oxidase				0.518583	0.978728	CS pos: 19-20. SYG-VA. Pr: 0.6739	0		Non-effector	0.991		-	-	Non-effector	-	-	Non-effector
MrATCC429	A4295_NODE_157_length_94589_cov_18.463587.ver1.0.g033560.m01	Clstr_1390				aryl-alcohol oxidase				0.167785	0.909344	CS pos: 24-25. SVA-RL. Pr: 0.6987	0		Non-effector	0.99		-	-	Non-effector	-	-	Non-effector
MrATCC429	A4295_NODE_157_length_94589_cov_18.463587.ver1.0.g033600.m01	Clstr_1390				aryl-alcohol oxidase				0.505051	0.888244	CS pos: 23-24. CGA-AR. Pr: 0.5334	0		Non-effector	0.991		-	-	Non-effector	-	-	Non-effector
MrATCC429	A4295_NODE_157_length_94589_cov_18.463587.ver1.0.g033610.m01	Clstr_1390				aryl-alcohol oxidase				0.676819	0.952594	CS pos: 22-23. SYA-VA. Pr: 0.5185	1		Non-effector	0.972		-	-	Non-effector	-	-	Non-effector
MrATCC429	A4295_NODE_157_length_94589_cov_18.463587.ver1.0.g033640.m01	Clstr_9264	Clstr_9264			hydrophobin 2	I1RJE5#PHI:9243#Fghyd4_(FGSG_03960)##Fusarium_graminearum#reduced_virulence	1e-11	42	6.83761	0.998639	CS pos: 19-20. VAA-AP. Pr: 0.8515	0	1	Effector	0.627	1	-	Y (0.893)	Apoplastic effector	Y (0.512)	Y (0.893)	Apoplastic/cytoplasmic effector
MrATCC429	A4295_NODE_157_length_94589_cov_18.463587.ver1.0.g033650.m01	Clstr_8139				integral membrane protein				4.0201	0.999057	CS pos: 18-19. VGA-QD. Pr: 0.7092	1		Non-effector	0.977		-	-	Non-effector	-	-	Non-effector
MrATCC429	A4295_NODE_158_length_93873_cov_17.083252.ver1.0.g033880.m01	Clstr_6255				carbonic anhydrase				1.40845	0.991984	CS pos: 21-22. ANA-NC. Pr: 0.9104	0		Non-effector	0.862		-	-	Non-effector	-	-	Non-effector
MrATCC429	A4295_NODE_159_length_92910_cov_16.606533.ver1.0.g034100.m01	Clstr_8895	Clstr_8895			cytochrome p450				1.40515	0.905522	CS pos: 21-22. SRG-RS. Pr: 0.3448	0		Non-effector	0.904		-	-	Non-effector	-	-	Non-effector
MrATCC429	A4295_NODE_159_length_92910_cov_16.606533.ver1.0.g034170.m01	Clstr_4739	Clstr_4739			glycoside hydrolase family 61 protein	G9JLA8#PHI:3378#Plegl1##Pseudopyrenochaeta_lycopersici#unaffected_pathogenicity	5e-37	41	0.847458	0.996873	CS pos: 16-17. ANA-HF. Pr: 0.9497	0	1	Effector	0.732	1	-	Y (0.755)	Apoplastic effector	-	Y (0.755)	Apoplastic effector
MrATCC429	A4295_NODE_159_length_92910_cov_16.606533.ver1.0.g034300.m01	Clstr_8890	Clstr_8890			thaumatin-like protein				5.42636	0.997614	CS pos: 17-18. ATA-RT. Pr: 0.7798	0		Non-effector	0.743	1	-	Y (0.767)	Apoplastic effector	-	Y (0.767)	Apoplastic effector
MrATCC429	A4295_NODE_16_length_433097_cov_16.598602.ver1.0.g039550.m01	Clstr_770	Clstr_770			sphingomyelin phosphodiesterase				2.18659	0.976653	CS pos: 22-23. SSA-QP. Pr: 0.5946	0		Non-effector	0.991		-	-	Non-effector	-	-	Non-effector
MrATCC429	A4295_NODE_16_length_433097_cov_16.598602.ver1.0.g039650.m01	Clstr_5000				deuterolysin m35 metalloprotease				1.39665	0.981101	CS pos: 19-20. AYG-AP. Pr: 0.8980	0		Non-effector	0.684		-	-	Non-effector	-	-	Non-effector
MrATCC429	A4295_NODE_16_length_433097_cov_16.598602.ver1.0.g040260.m01	Clstr_430				Het-C-domain-containing protein				0.323276	0.973749	CS pos: 27-28. TYA-FG. Pr: 0.7581	1		Non-effector	0.976		-	-	Non-effector	-	-	Non-effector
MrATCC429	A4295_NODE_16_length_433097_cov_16.598602.ver1.0.g040310.m01	Clstr_430				Het-C-domain-containing protein				1.03986	0.993205	CS pos: 23-24. TYA-FG. Pr: 0.8013	1		Non-effector	0.991		-	-	Non-effector	-	-	Non-effector
MrATCC429	A4295_NODE_16_length_433097_cov_16.598602.ver1.0.g040490.m01	Clstr_5347	Clstr_5347			terpenoid synthase				0.621118	0.705634	CS pos: 16-17. VLS-LP. Pr: 0.2840	0		Non-effector	0.567	1	Y (0.837)	-	Cytoplasmic effector	Y (0.626)	-	Cytoplasmic effector
MrATCC429	A4295_NODE_16_length_433097_cov_16.598602.ver1.0.g040820.m01	Clstr_2001				Calreticulin-domain-containing protein	Q6Q487#PHI:2306#ClxA##Aspergillus_fumigatus#unaffected_pathogenicity	4e-130	58	0.731261	0.998993	CS pos: 18-19. VLA-QD. Pr: 0.9375	1		Non-effector	0.975	1	Y (0.662)	-	Cytoplasmic effector	-	-	Non-effector
MrATCC429	A4295_NODE_16_length_433097_cov_16.598602.ver1.0.g040940.m01	Clstr_8674	Clstr_8674			transcription factor TGA2 [hypothetical protein Moror_7246]				0	0.98251	CS pos: 18-19. AAA-TP. Pr: 0.7567	0		Unlikely effector	0.503	1	-	Y (0.579)	Apoplastic effector	-	Y (0.579)	Apoplastic effector
MrATCC429	A4295_NODE_16_length_433097_cov_16.598602.ver1.0.g040990.m01	Clstr_6559	Clstr_6559			biotrophy-associated secreted protein 2				7.61905	0.999188	CS pos: 19-20. AAA-TY. Pr: 0.7755	0		Non-effector	0.514	1	-	Y (0.765)	Apoplastic effector	Y (0.512)	Y (0.765)	Apoplastic/cytoplasmic effector
MrATCC429	A4295_NODE_16_length_433097_cov_16.598602.ver1.0.g041120.m01	Clstr_6559	Clstr_6559			biotrophy-associated secreted protein 2				7.08661	0.999193	CS pos: 19-20. AAA-TY. Pr: 0.7465	0		Non-effector	0.598	1	-	Y (0.603)	Apoplastic effector	Y (0.561)	Y (0.603)	Apoplastic/cytoplasmic effector
MrATCC429	A4295_NODE_16_length_433097_cov_16.598602.ver1.0.g041150.m01	Clstr_5435				precursor to secretory protein Ssp120				0.309598	0.943405	CS pos: 20-21. AHG-GH. Pr: 0.4417	0		Non-effector	0.953	1	Y (0.74)	-	Cytoplasmic effector	Y (0.605)	-	Cytoplasmic effector
MrATCC429	A4295_NODE_160_length_92412_cov_18.478253.ver1.0.g036390.m01	Clstr_3654				glycoside hydrolase family 18 protein	G4MQW5#PHI:7320#GH18##Magnaporthe_oryzae#unaffected_pathogenicity	7e-91	44	1.86047	0.993612	CS pos: 21-22. TLA-GA. Pr: 0.7288	0		Non-effector	0.833		-	-	Non-effector	-	-	Non-effector
MrATCC429	A4295_NODE_160_length_92412_cov_18.478253.ver1.0.g036400.m01	Clstr_6235				glycoside hydrolase family 16 protein				2.69542	0.999757	CS pos: 20-21. VQG-TQ. Pr: 0.9114	1		Non-effector	0.895	1	-	Y (0.52)	Apoplastic effector	-	Y (0.52)	Apoplastic effector
MrATCC429	A4295_NODE_160_length_92412_cov_18.478253.ver1.0.g036460.m01	Clstr_4717	Clstr_4717			aromatic compound dioxygenase				1.16279	0.724873	CS pos: 18-19. VIA-HP. Pr: 0.4414	0		Non-effector	0.933		-	-	Non-effector	-	-	Non-effector
MrATCC429	A4295_NODE_161_length_92406_cov_18.451404.ver1.0.g036550.m01	Clstr_9264	Clstr_9264			fungal hydrophobin				7.5	0.932347	CS pos: 21-22. TAA-TC. Pr: 0.3108	0		Non-effector	0.609	1	-	Y (0.728)	Apoplastic effector	-	Y (0.728)	Apoplastic effector
MrATCC429	A4295_NODE_161_length_92406_cov_18.451404.ver1.0.g036580.m01	Clstr_4965				PLC-like phosphodiesterase				1.60772	0.991582	CS pos: 19-20. VNA-LP. Pr: 0.9138	0		Non-effector	0.945		-	-	Non-effector	-	-	Non-effector
MrATCC429	A4295_NODE_161_length_92406_cov_18.451404.ver1.0.g036640.m01	Clstr_4965				PLC-like phosphodiesterase				2.42215	0.988455	CS pos: 18-19. SVA-LP. Pr: 0.5072	0		Non-effector	0.583		-	-	Non-effector	-	-	Non-effector
MrATCC429	A4295_NODE_161_length_92406_cov_18.451404.ver1.0.g036650.m01	Clstr_4965				PLC-like phosphodiesterase				1.42045	0.791603	CS pos: 21-22. VAG-WP. Pr: 0.6652	0		Non-effector	0.924		-	-	Non-effector	-	-	Non-effector
MrATCC429	A4295_NODE_162_length_92379_cov_17.394789.ver1.0.g036790.m01	Clstr_5000				deuterolysin m35 metalloprotease				1.40056	0.970572	CS pos: 17-18. ASA-TK. Pr: 0.6270	0		Non-effector	0.943		-	-	Non-effector	-	-	Non-effector
MrATCC429	A4295_NODE_162_length_92379_cov_17.394789.ver1.0.g036970.m01	Clstr_161				DUF1620-domain-containing protein				0.483559	0.961397	CS pos: 21-22. CLA-LH. Pr: 0.8696	1		Non-effector	0.991		-	-	Non-effector	-	-	Non-effector
MrATCC429	A4295_NODE_162_length_92379_cov_17.394789.ver1.0.g037000.m01	Clstr_7713				tail protein				1.86916	0.9968	CS pos: 23-24. SHA-FP. Pr: 0.9434	1		Non-effector	0.716		-	-	Non-effector	-	-	Non-effector
MrATCC429	A4295_NODE_162_length_92379_cov_17.394789.ver1.0.g037120.m01	Clstr_7559				nuclear envelope integral membrane protein 1a [hypothetical protein Moror_9306]				0.47619	0.997783	CS pos: 23-24. VSA-LP. Pr: 0.9225	1		Non-effector	0.898	1	Y (0.568)	-	Cytoplasmic effector	-	-	Non-effector
MrATCC429	A4295_NODE_162_length_92379_cov_17.394789.ver1.0.g037130.m01	Clstr_7756				glycosyltransferase family 20 protein				1.25969	0.706453	CS pos: 23-24. ILG-SP. Pr: 0.5888	0		Non-effector	0.969		-	-	Non-effector	-	-	Non-effector
MrATCC429	A4295_NODE_163_length_92331_cov_18.607424.ver1.0.g037310.m01	Clstr_3561				dockerin type 1				0.21097	0.996441	CS pos: 19-20. AAA-NL. Pr: 0.4657	0		Non-effector	0.946		-	-	Non-effector	-	-	Non-effector
MrATCC429	A4295_NODE_163_length_92331_cov_18.607424.ver1.0.g037440.m01	Clstr_4726	Clstr_4726			transmembrane protein, putative				0.273973	0.978833	CS pos: 22-23. SLA-LP. Pr: 0.8714	0		Non-effector	0.875	1	-	-	Non-effector	Y (0.513)	-	Cytoplasmic effector
MrATCC429	A4295_NODE_164_length_91792_cov_16.302105.ver1.0.g037730.m01	Clstr_9585	Clstr_9585	Clstr_9585		sterol metabolism-related protein				5.26316	0.87167	CS pos: 25-26. AEG-KP. Pr: 0.7302	0	1	Effector	0.851	1	-	Y (0.834)	Apoplastic effector	Y (0.513)	Y (0.834)	Apoplastic/cytoplasmic effector
MrATCC429	A4295_NODE_164_length_91792_cov_16.302105.ver1.0.g037750.m01	Clstr_6777	Clstr_6777			carbohydrate esterase family 12 protein				1.19048	0.983002	CS pos: 19-20. SKA-AE. Pr: 0.8568	0		Non-effector	0.584		-	-	Non-effector	-	-	Non-effector
MrATCC429	A4295_NODE_164_length_91792_cov_16.302105.ver1.0.g037760.m01	Clstr_5553	Clstr_5553			chitin binding				3.19149	0.999123	CS pos: 20-21. AHA-VV. Pr: 0.5438	0		Unlikely effector	0.55		-	-	Non-effector	-	-	Non-effector
MrATCC429	A4295_NODE_164_length_91792_cov_16.302105.ver1.0.g037800.m01	Clstr_4320				aminopeptidase				0.950119	0.966776	CS pos: 19-20. ASS-LN. Pr: 0.7574	0		Non-effector	0.99		-	-	Non-effector	-	-	Non-effector
MrATCC429	A4295_NODE_164_length_91792_cov_16.302105.ver1.0.g037850.m01	Clstr_9018	Clstr_9018			plant expansin				3.05344	0.996817	CS pos: 19-20. AQA-AP. Pr: 0.8029	0		Non-effector	0.539	1	-	Y (0.702)	Apoplastic effector	-	Y (0.702)	Apoplastic effector
MrATCC429	A4295_NODE_164_length_91792_cov_16.302105.ver1.0.g037900.m01	Clstr_685				glycoside hydrolase family 31 protein				0.795756	0.995346	CS pos: 20-21. VAA-DY. Pr: 0.5573	0		Non-effector	0.955		-	-	Non-effector	-	-	Non-effector
MrATCC429	A4295_NODE_165_length_91786_cov_16.430484.ver1.0.g038120.m01	Clstr_8285	Clstr_8285			pre-rrna processing protein [hypothetical protein Moror_14610]				0	0.939161	CS pos: 22-23. GLA-IP. Pr: 0.6802	1		Non-effector	0.91	1	-	-	Non-effector	Y (0.66)	-	Cytoplasmic effector
MrATCC429	A4295_NODE_165_length_91786_cov_16.430484.ver1.0.g038130.m01	Clstr_8285	Clstr_8285			expressed protein [hypothetical protein Moror_14609]				0.680272	0.974358	CS pos: 23-24. CLA-TP. Pr: 0.8069	0		Non-effector	0.728	1	Y (0.604)	-	Cytoplasmic effector	Y (0.703)	-	Cytoplasmic effector
MrATCC429	A4295_NODE_165_length_91786_cov_16.430484.ver1.0.g038200.m01	Clstr_8543	Clstr_8543	Clstr_8543		14 kDa proline-rich protein DC2.15-like [hypothetical protein Moror_14601]				2.01342	0.975786	CS pos: 20-21. AFG-AS. Pr: 0.6790	0	1	Effector	0.867	1	-	Y (0.767)	Apoplastic effector	-	Y (0.767)	Apoplastic effector
MrATCC429	A4295_NODE_166_length_91369_cov_15.980378.ver1.0.g038270.m01	Clstr_5553	Clstr_5553			chitin binding				3.1746	0.959343	CS pos: 20-21. AHA-VV. Pr: 0.7491	0		Non-effector	0.69	1	-	Y (0.513)	Apoplastic effector	-	Y (0.513)	Apoplastic effector
MrATCC429	A4295_NODE_166_length_91369_cov_15.980378.ver1.0.g038380.m01	Clstr_8182	Clstr_8182			DEHA2G12408p [hypothetical protein Moror_10695]				3.59281	0.975163	CS pos: 21-22. ASA-CE. Pr: 0.7280	0		Non-effector	0.722	1	-	Y (0.693)	Apoplastic effector	-	Y (0.693)	Apoplastic effector
MrATCC429	A4295_NODE_166_length_91369_cov_15.980378.ver1.0.g038470.m01	Clstr_6515	Clstr_6515			hypothetical protein Moror_10702 [hypothetical protein Moror_10702]				2.73438	0.958807	CS pos: 20-21. ARA-TP. Pr: 0.7783	0		Non-effector	0.957	1	-	Y (0.539)	Apoplastic effector	-	Y (0.539)	Apoplastic effector
MrATCC429	A4295_NODE_166_length_91369_cov_15.980378.ver1.0.g038570.m01	Clstr_1778	Clstr_1778			cephalosporin esterase				1.1236	0.998122	CS pos: 19-20. ASS-FQ. Pr: 0.4411	0		Non-effector	0.844		-	-	Non-effector	-	-	Non-effector
MrATCC429	A4295_NODE_167_length_91168_cov_18.181954.ver1.0.g038600.m01	Clstr_5269	Clstr_5269			carbohydrate esterase family 8 protein				1.19048	0.970032	CS pos: 22-23. SYG-AT. Pr: 0.7620	1		Unlikely effector	0.546	1	-	Y (0.571)	Apoplastic effector	-	Y (0.571)	Apoplastic effector
MrATCC429	A4295_NODE_167_length_91168_cov_18.181954.ver1.0.g038610.m01	Clstr_5269	Clstr_5269			carbohydrate esterase family 8 protein				1.19048	0.971673	CS pos: 22-23. SYG-AT. Pr: 0.7662	1	1	Effector	0.654	1	-	Y (0.575)	Apoplastic effector	-	Y (0.575)	Apoplastic effector
MrATCC429	A4295_NODE_167_length_91168_cov_18.181954.ver1.0.g038630.m01	Clstr_5269	Clstr_5269			carbohydrate esterase family 8 protein				1.19403	0.968337	CS pos: 22-23. SYG-AT. Pr: 0.7723	1	1	Effector	0.693		-	-	Non-effector	-	-	Non-effector
MrATCC429	A4295_NODE_167_length_91168_cov_18.181954.ver1.0.g038720.m01	Clstr_4304	Clstr_4304			glycoside hydrolase family 76 protein				0.675676	0.883411	CS pos: 19-20. VLA-QT. Pr: 0.7276	1		Non-effector	0.938		-	-	Non-effector	-	-	Non-effector
MrATCC429	A4295_NODE_167_length_91168_cov_18.181954.ver1.0.g038790.m01	Clstr_6097	Clstr_6097			Cloroperoxidase [hypothetical protein Moror_15099]				0.704225	0.97419	CS pos: 22-23. IGA-GV. Pr: 0.3915	0		Non-effector	0.67	1	Y (0.522)	-	Cytoplasmic effector	-	-	Non-effector
MrATCC429	A4295_NODE_168_length_91107_cov_16.548976.ver1.0.g039000.m01	Clstr_8139				gpi anchored cfem domain protein				4.73373	0.999048	CS pos: 20-21. AQA-DS. Pr: 0.8143	0		Non-effector	0.943	1	-	-	Non-effector	Y (0.625)	-	Cytoplasmic effector
MrATCC429	A4295_NODE_168_length_91107_cov_16.548976.ver1.0.g039150.m01	Clstr_9762	Clstr_9762			hypothetical protein Moror_17060 [hypothetical protein Moror_17060]				5.19481	0.993633	CS pos: 22-23. AFG-AV. Pr: 0.8025	1		Non-effector	0.5	1	-	Y (0.921)	Apoplastic effector	-	Y (0.921)	Apoplastic effector
MrATCC429	A4295_NODE_168_length_91107_cov_16.548976.ver1.0.g039160.m01	Clstr_9762	Clstr_9762			killer cell lectin-like receptor subfamily G member 2 [hypothetical protein Moror_17061]				5.19481	0.997116	CS pos: 22-23. AFG-AV. Pr: 0.8187	1		Unlikely effector	0.518	1	-	Y (0.849)	Apoplastic effector	-	Y (0.849)	Apoplastic effector
MrATCC429	A4295_NODE_168_length_91107_cov_16.548976.ver1.0.g039170.m01	Clstr_9762	Clstr_9762			hypothetical protein Moror_17062 [hypothetical protein Moror_17062]				5.19481	0.9968	CS pos: 22-23. VFG-AA. Pr: 0.7043	1		Non-effector	0.653	1	-	Y (0.89)	Apoplastic effector	-	Y (0.89)	Apoplastic effector
MrATCC429	A4295_NODE_168_length_91107_cov_16.548976.ver1.0.g039190.m01	Clstr_9762	Clstr_9762			pleckstrin homology-like domain family B member 1 [hypothetical protein Moror_17062]				4.05405	0.991784	CS pos: 22-23. AFG-AA. Pr: 0.6292	1		Non-effector	0.516	1	-	Y (0.598)	Apoplastic effector	-	Y (0.598)	Apoplastic effector
MrATCC429	A4295_NODE_168_length_91107_cov_16.548976.ver1.0.g039200.m01	Clstr_9762	Clstr_9762			predicted protein [hypothetical protein Moror_17061]				5.19481	0.997227	CS pos: 22-23. AFG-AV. Pr: 0.8135	1		Non-effector	0.5	1	-	Y (0.851)	Apoplastic effector	-	Y (0.851)	Apoplastic effector
MrATCC429	A4295_NODE_168_length_91107_cov_16.548976.ver1.0.g039210.m01	Clstr_9762	Clstr_9762			hypothetical protein Moror_17060 [hypothetical protein Moror_17060]				5.19481	0.993831	CS pos: 22-23. AFG-AV. Pr: 0.8044	1		Unlikely effector	0.517	1	-	Y (0.893)	Apoplastic effector	-	Y (0.893)	Apoplastic effector
MrATCC429	A4295_NODE_168_length_91107_cov_16.548976.ver1.0.g039220.m01	Clstr_6885	Clstr_6885			aldehyde dehydrogenase family 3 member B1 isoform X2 [hypothetical protein Moror_17066]				6.53595	0.996809	CS pos: 16-17. SMA-NP. Pr: 0.5929	0	1	Effector	0.821	1	Y (0.679)	Y (0.95)	Apoplastic/cytoplasmic effector	Y (0.786)	Y (0.95)	Apoplastic/cytoplasmic effector
MrATCC429	A4295_NODE_168_length_91107_cov_16.548976.ver1.0.g039230.m01	Clstr_6885	Clstr_6885			hypothetical protein Moror_17067 [hypothetical protein Moror_17067]				6.71141	0.831069	CS pos: 24-25. VTA-EV. Pr: 0.6644	0	1	Effector	0.588	1	-	Y (0.959)	Apoplastic effector	-	Y (0.959)	Apoplastic effector
MrATCC429	A4295_NODE_168_length_91107_cov_16.548976.ver1.0.g039240.m01	Clstr_9762	Clstr_9762			predicted protein [hypothetical protein Moror_17068]				5.19481	0.996771	CS pos: 22-23. AFG-AV. Pr: 0.8125	1	1	Effector	0.586	1	-	Y (0.787)	Apoplastic effector	-	Y (0.787)	Apoplastic effector
MrATCC429	A4295_NODE_168_length_91107_cov_16.548976.ver1.0.g039250.m01	Clstr_9762	Clstr_9762			hypothetical protein Moror_17060 [hypothetical protein Moror_17060]				5.19481	0.993831	CS pos: 22-23. AFG-AV. Pr: 0.8044	1		Unlikely effector	0.517	1	-	Y (0.893)	Apoplastic effector	-	Y (0.893)	Apoplastic effector
MrATCC429	A4295_NODE_169_length_90830_cov_18.043193.ver1.0.g039300.m01	Clstr_2935				hypothetical protein GLAREA_09530				2.53165	SignalP-TM						1	-	-	Non-effector	Y (0.63)	-	Cytoplasmic effector
MrATCC429	A4295_NODE_169_length_90830_cov_18.043193.ver1.0.g039410.m01	Clstr_6903	Clstr_6903			carbohydrate esterase family 4 protein				1.5748	0.989391	CS pos: 19-20. TLA-AR. Pr: 0.8292	0		Unlikely effector	0.546		-	-	Non-effector	-	-	Non-effector
MrATCC429	A4295_NODE_169_length_90830_cov_18.043193.ver1.0.g039430.m01	Clstr_8945	Clstr_8945			MFS general substrate transporter				1.36986	0.999095	CS pos: 16-17. CAA-AP. Pr: 0.5427	0		Non-effector	0.795	1	Y (0.812)	-	Cytoplasmic effector	Y (0.77)	-	Cytoplasmic effector
MrATCC429	A4295_NODE_17_length_412098_cov_16.440310.ver1.0.g044960.m01	Clstr_7240	Clstr_7240			membrane protein				1.40187	0.931369	CS pos: 20-21. SRA-LH. Pr: 0.7526	0		Non-effector	0.698	1	Y (0.69)	-	Cytoplasmic effector	Y (0.537)	-	Cytoplasmic effector
MrATCC429	A4295_NODE_17_length_412098_cov_16.440310.ver1.0.g045150.m01	Clstr_468				zinc metalloprotease				5.28351	0.988721	CS pos: 15-16. VDA-QH. Pr: 0.9108	1		Non-effector	0.835		-	-	Non-effector	-	-	Non-effector
MrATCC429	A4295_NODE_17_length_412098_cov_16.440310.ver1.0.g045200.m01	Clstr_2247	Clstr_2247			glycoside hydrolase family 16 protein				2.6393	0.992093	CS pos: 20-21. GHG-NS. Pr: 0.4903	0		Non-effector	0.513		-	-	Non-effector	-	-	Non-effector
MrATCC429	A4295_NODE_17_length_412098_cov_16.440310.ver1.0.g045320.m01	Clstr_5248	Clstr_5248			predicted protein [hypothetical protein Moror_6977]				1.78571	0.768021	CS pos: 18-19. ASA-KL. Pr: 0.4784	1		Non-effector	0.989		-	-	Non-effector	-	-	Non-effector
MrATCC429	A4295_NODE_17_length_412098_cov_16.440310.ver1.0.g045360.m01	Clstr_5248	Clstr_5248			serine/threonine kinase [hypothetical protein Moror_6981]				1.28205	0.995658	CS pos: 17-18. VQG-VI. Pr: 0.6748	0		Non-effector	0.791	1	-	Y (0.669)	Apoplastic effector	-	Y (0.669)	Apoplastic effector
MrATCC429	A4295_NODE_17_length_412098_cov_16.440310.ver1.0.g045380.m01	Clstr_5248	Clstr_5248			TKL protein kinase [hypothetical protein Moror_6984]				0.892857	0.994497	CS pos: 27-28. VRG-VL. Pr: 0.8988	1		Non-effector	0.956		-	-	Non-effector	-	-	Non-effector
MrATCC429	A4295_NODE_17_length_412098_cov_16.440310.ver1.0.g045760.m01	Clstr_5298				glycoside hydrolase family 18 protein				0.900901	0.984287	CS pos: 24-25. VYG-YP. Pr: 0.9730	1		Non-effector	0.777		-	-	Non-effector	-	-	Non-effector
MrATCC429	A4295_NODE_17_length_412098_cov_16.440310.ver1.0.g045780.m01	Clstr_5298				glycoside hydrolase family 18 protein				0.611621	0.988676	CS pos: 21-22. ANA-SP. Pr: 0.9687	0		Non-effector	0.888		-	-	Non-effector	-	-	Non-effector
MrATCC429	A4295_NODE_17_length_412098_cov_16.440310.ver1.0.g045790.m01	Clstr_9745				fungal hydrophobin				0	0.989713	CS pos: 22-23. AIA-TP. Pr: 0.8866	0		Non-effector	0.843		-	-	Non-effector	-	-	Non-effector
MrATCC429	A4295_NODE_170_length_90588_cov_16.193658.ver1.0.g041470.m01	Clstr_6903	Clstr_6903			carbohydrate esterase family 4 protein				1.6129	0.997001	CS pos: 21-22. TLA-AP. Pr: 0.8826	0	1	Effector	0.688	1	-	Y (0.649)	Apoplastic effector	-	Y (0.649)	Apoplastic effector
MrATCC429	A4295_NODE_171_length_90018_cov_18.949351.ver1.0.g041720.m01	Clstr_8302	Clstr_8302			PR-1-like protein				2.80374	0.993037	CS pos: 18-19. VFG-FP. Pr: 0.8969	0	1	Effector	0.766	1	-	Y (0.768)	Apoplastic effector	-	Y (0.768)	Apoplastic effector
MrATCC429	A4295_NODE_171_length_90018_cov_18.949351.ver1.0.g041730.m01	Clstr_8302	Clstr_8302			PR-1 protein				1.76211	0.991463	CS pos: 21-22. ALA-LP. Pr: 0.8723	0	1	Effector	0.743		-	-	Non-effector	-	-	Non-effector
MrATCC429	A4295_NODE_171_length_90018_cov_18.949351.ver1.0.g041830.m01	Clstr_1778	Clstr_1778			extracellular triacylglycerol lipase precursor				0.731261	0.896586	CS pos: 20-21. TLA-AQ. Pr: 0.6624	0		Non-effector	0.987		-	-	Non-effector	-	-	Non-effector
MrATCC429	A4295_NODE_171_length_90018_cov_18.949351.ver1.0.g041880.m01	Clstr_7165	Clstr_7165			aldo/keto reductase family oxidoreductase				0	0.973782	CS pos: 18-19. VLS-IP. Pr: 0.7186	0		Non-effector	0.596	1	Y (0.789)	-	Cytoplasmic effector	Y (0.617)	-	Cytoplasmic effector
MrATCC429	A4295_NODE_171_length_90018_cov_18.949351.ver1.0.g041890.m01	Clstr_1778	Clstr_1778			extracellular triacylglycerol lipase precursor				0.713012	0.888091	CS pos: 19-20. ATA-AT. Pr: 0.5267	0		Non-effector	0.991		-	-	Non-effector	-	-	Non-effector
MrATCC429	A4295_NODE_171_length_90018_cov_18.949351.ver1.0.g041930.m01	Clstr_1778	Clstr_1778			extracellular triacylglycerol lipase precursor				0.731261	0.930712	CS pos: 20-21. TLA-AQ. Pr: 0.6789	0		Non-effector	0.984		-	-	Non-effector	-	-	Non-effector
MrATCC429	A4295_NODE_172_length_89947_cov_18.390826.ver1.0.g041970.m01	Clstr_3765				carbohydrate esterase family 4 protein				1.24069	0.996644	CS pos: 21-22. AHA-AD. Pr: 0.9596	0		Non-effector	0.986		-	-	Non-effector	-	-	Non-effector
MrATCC429	A4295_NODE_172_length_89947_cov_18.390826.ver1.0.g042000.m01	Clstr_9076	Clstr_9076			neutral protease 2				2.16216	0.989286	CS pos: 17-18. AFA-GP. Pr: 0.8423	0		Non-effector	0.551		-	-	Non-effector	-	-	Non-effector
MrATCC429	A4295_NODE_172_length_89947_cov_18.390826.ver1.0.g042190.m01	Clstr_4304	Clstr_4304			glycoside hydrolase family 76 protein				1.1254	0.993389	CS pos: 17-18. VKA-QL. Pr: 0.9459	1		Non-effector	0.99		-	-	Non-effector	-	-	Non-effector
MrATCC429	A4295_NODE_173_length_89758_cov_16.539810.ver1.0.g042240.m01	Clstr_3847				acid protease				1.51844	0.921911	CS pos: 20-21. AIA-DP. Pr: 0.7886	0		Non-effector	0.99		-	-	Non-effector	-	-	Non-effector
MrATCC429	A4295_NODE_173_length_89758_cov_16.539810.ver1.0.g042310.m01	Clstr_5902				class I glutamine amidotransferase-like protein				0.675676	0.968406	CS pos: 22-23. VIS-QT. Pr: 0.7058	1		Non-effector	0.62		-	-	Non-effector	-	-	Non-effector
MrATCC429	A4295_NODE_173_length_89758_cov_16.539810.ver1.0.g042370.m01	Clstr_2730				fruit-body specific protein a				1.86916	0.923131	CS pos: 18-19. ASG-AG. Pr: 0.4076	0		Non-effector	0.935		-	-	Non-effector	-	-	Non-effector
MrATCC429	A4295_NODE_173_length_89758_cov_16.539810.ver1.0.g042620.m01	Clstr_8913				terpenoid synthase				2.07715	0.960959	CS pos: 23-24. TNG-DS. Pr: 0.3323	0		Non-effector	0.948		-	-	Non-effector	-	-	Non-effector
MrATCC429	A4295_NODE_174_length_89575_cov_19.028111.ver1.0.g042640.m01	Clstr_8895	Clstr_8895			cytochrome p450				0.923788	0.960055	CS pos: 17-18. TVA-LL. Pr: 0.3052	0		Non-effector	0.967		-	-	Non-effector	-	-	Non-effector
MrATCC429	A4295_NODE_175_length_88887_cov_16.314654.ver1.0.g042900.m01	Clstr_9975	Clstr_9975			putative late blight resistance protein homolog R1B-8 [hypothetical protein Moror_4079]				5.40541	0.987135	CS pos: 24-25. VNA-SA. Pr: 0.6256	0	1	Effector	0.772	1	-	Y (0.783)	Apoplastic effector	-	Y (0.783)	Apoplastic effector
MrATCC429	A4295_NODE_175_length_88887_cov_16.314654.ver1.0.g042910.m01	Clstr_9975	Clstr_9975			hypothetical protein CHGG_01234				2.11268	0.970209	CS pos: 24-25. VNA-SA. Pr: 0.6085	0		Non-effector	0.878		-	-	Non-effector	-	-	Non-effector
MrATCC429	A4295_NODE_175_length_88887_cov_16.314654.ver1.0.g042920.m01	Clstr_9975	Clstr_9975			actin-related protein 2/3 complex subunit 4 [hypothetical protein Moror_4079]				7.58621	0.981428	CS pos: 24-25. VNA-SA. Pr: 0.6141	0	1	Effector	0.822	1	-	Y (0.864)	Apoplastic effector	-	Y (0.864)	Apoplastic effector
MrATCC429	A4295_NODE_175_length_88887_cov_16.314654.ver1.0.g042930.m01	Clstr_5193				polysaccharide lyase family 14 protein				1.30719	0.987765	CS pos: 19-20. VDA-TL. Pr: 0.9376	0		Unlikely effector	0.537		-	-	Non-effector	-	-	Non-effector
MrATCC429	A4295_NODE_175_length_88887_cov_16.314654.ver1.0.g043050.m01	Clstr_5700				G-type lectin S-receptor-like serine/threonine-protein kinase At1g61490				1.72414	0.733743	CS pos: 23-24. VSA-SL. Pr: 0.5332	1		Non-effector	0.809		-	-	Non-effector	-	-	Non-effector
MrATCC429	A4295_NODE_175_length_88887_cov_16.314654.ver1.0.g043150.m01	Clstr_5553	Clstr_5553			chitin binding				3.1746	0.994488	CS pos: 20-21. AHA-RV. Pr: 0.7169	0	1	Effector	0.833	1	-	Y (0.665)	Apoplastic effector	-	Y (0.665)	Apoplastic effector
MrATCC429	A4295_NODE_176_length_87829_cov_16.619771.ver1.0.g043290.m01	Clstr_4739	Clstr_4739			glycoside hydrolase family 61 protein	G4MVX4#PHI:3216#MoCDIP4##Magnaporthe_oryzae#effector_(plant_avirulence_determinant)	5e-22	40	1.34529	0.97957	CS pos: 19-20. VLG-HY. Pr: 0.9086	0		Non-effector	0.578	1	-	Y (0.605)	Apoplastic effector	-	Y (0.605)	Apoplastic effector
MrATCC429	A4295_NODE_176_length_87829_cov_16.619771.ver1.0.g043340.m01	Clstr_4739	Clstr_4739			glycoside hydrolase family 61 protein	G4MVX4#PHI:3216#MoCDIP4##Magnaporthe_oryzae#effector_(plant_avirulence_determinant)	3e-29	41	0.858369	0.992161	CS pos: 21-22. ATA-HY. Pr: 0.7825	0	1	Effector	0.669	1	-	Y (0.713)	Apoplastic effector	-	Y (0.713)	Apoplastic effector
MrATCC429	A4295_NODE_176_length_87829_cov_16.619771.ver1.0.g043350.m01	Clstr_4739	Clstr_4739			glycoside hydrolase family 61 protein	G4MVX4#PHI:3216#MoCDIP4##Magnaporthe_oryzae#effector_(plant_avirulence_determinant)	2e-33	42	0.858369	0.961301	CS pos: 21-22. ASA-HY. Pr: 0.7916	0		Non-effector	0.56	1	-	Y (0.688)	Apoplastic effector	-	Y (0.688)	Apoplastic effector
MrATCC429	A4295_NODE_176_length_87829_cov_16.619771.ver1.0.g043510.m01	Clstr_8302	Clstr_8302			PR-1-like protein				2.42424	0.996071	CS pos: 17-18. AWA-AP. Pr: 0.5896	0		Non-effector	0.505	1	-	Y (0.667)	Apoplastic effector	-	Y (0.667)	Apoplastic effector
MrATCC429	A4295_NODE_177_length_87656_cov_18.974952.ver1.0.g043790.m01	Clstr_8650	Clstr_8650			hypothetical protein Moror_16671 [hypothetical protein Moror_16671]				3.68098	0.889201	CS pos: 21-22. SYA-DR. Pr: 0.7206	0	1	Effector	0.762	1	Y (0.547)	Y (0.535)	Cytoplasmic/apoplastic effector	Y (0.555)	Y (0.535)	Cytoplasmic/apoplastic effector
MrATCC429	A4295_NODE_177_length_87656_cov_18.974952.ver1.0.g043860.m01	Clstr_705				mycelial catalase cat1	Q96WN1#PHI:542#BCCAT2##Botrytis_cinerea#unaffected_pathogenicity	0	60	0.41958	0.972323	CS pos: 19-20. ALC-AD. Pr: 0.5331	0		Non-effector	0.991		-	-	Non-effector	-	-	Non-effector
MrATCC429	A4295_NODE_1779_length_570_cov_27.543529.ver1.0.g043630.m01	Clstr_9264	Clstr_9264			hydrophobin				7.95455	0.993937	CS pos: 19-20. AAA-HE. Pr: 0.7936	0	1	Effector	0.659	1	-	Y (0.898)	Apoplastic effector	Y (0.588)	Y (0.898)	Apoplastic/cytoplasmic effector
MrATCC429	A4295_NODE_178_length_87571_cov_17.077883.ver1.0.g044050.m01	Clstr_4446	Clstr_4446			ADP-ribosylation				6.31579	0.762273	CS pos: 21-22. AMA-AQ. Pr: 0.4587	0		Non-effector	0.825	1	Y (0.516)	-	Cytoplasmic effector	-	-	Non-effector
MrATCC429	A4295_NODE_179_length_87091_cov_20.529777.ver1.0.g044300.m01	Clstr_7914	Clstr_7914	Clstr_7914		zinc finger protein 729-like [hypothetical protein Moror_2976]				2.1978	0.993625	CS pos: 18-19. AHA-KS. Pr: 0.6864	0	1	Effector	0.669	1	Y (0.844)	-	Cytoplasmic effector	Y (0.687)	-	Cytoplasmic effector
MrATCC429	A4295_NODE_179_length_87091_cov_20.529777.ver1.0.g044430.m01	Clstr_9512				reverse transcriptase-rnase h-integrase				2.40964	0.597244	CS pos: 23-24. VSA-LC. Pr: 0.3392	0		Non-effector	0.558	1	Y (0.586)	-	Cytoplasmic effector	-	-	Non-effector
MrATCC429	A4295_NODE_18_length_407332_cov_17.055689.ver1.0.g049160.m01	Clstr_1416				het-domain-containing protein				1.43472	0.510281	CS pos: 25-26. VIA-QT. Pr: 0.2771	0		Non-effector	0.989		-	-	Non-effector	-	-	Non-effector
MrATCC429	A4295_NODE_18_length_407332_cov_17.055689.ver1.0.g049330.m01	Clstr_9764	Clstr_9764			ef tu gtp binding domain-containing protein				0.967118	0.93157	CS pos: 18-19. CSA-KE. Pr: 0.8722	0		Non-effector	0.984		-	-	Non-effector	-	-	Non-effector
MrATCC429	A4295_NODE_18_length_407332_cov_17.055689.ver1.0.g049670.m01	Clstr_8528				No match				0	0.555943	CS pos: 26-27. VSA-VV. Pr: 0.2719	0		Non-effector	0.821		-	-	Non-effector	-	-	Non-effector
MrATCC429	A4295_NODE_18_length_407332_cov_17.055689.ver1.0.g049690.m01	Clstr_9196				ribosome biogenesis protein BMS1 homolog [hypothetical protein Moror_1450]				1.84049	0.657651	CS pos: 16-17. LEG-KQ. Pr: 0.4400	0		Non-effector	0.615	1	Y (0.617)	-	Cytoplasmic effector	Y (0.691)	-	Cytoplasmic effector
MrATCC429	A4295_NODE_18_length_407332_cov_17.055689.ver1.0.g049820.m01	Clstr_1390				gmc oxidoreductase				0.291121	0.991907	CS pos: 17-18. TSA-GN. Pr: 0.6364	0		Non-effector	0.989		-	-	Non-effector	-	-	Non-effector
MrATCC429	A4295_NODE_18_length_407332_cov_17.055689.ver1.0.g049860.m01	Clstr_1390				glucose oxidase				0.684932	0.972393	CS pos: 16-17. AAA-SP. Pr: 0.3716	0		Non-effector	0.913		-	-	Non-effector	-	-	Non-effector
MrATCC429	A4295_NODE_18_length_407332_cov_17.055689.ver1.0.g049920.m01	Clstr_1390				glucose oxidase				0.660066	0.953291	CS pos: 16-17. AAA-SP. Pr: 0.3242	0		Non-effector	0.953		-	-	Non-effector	-	-	Non-effector
MrATCC429	A4295_NODE_18_length_407332_cov_17.055689.ver1.0.g050200.m01	Clstr_1747				RNA-binding domain-containing protein				1.41343	0.885661	CS pos: 23-24. AHA-KV. Pr: 0.8073	0		Non-effector	0.971		-	-	Non-effector	-	-	Non-effector
MrATCC429	A4295_NODE_18_length_407332_cov_17.055689.ver1.0.g050230.m01	Clstr_2764				glycoside hydrolase family 79 protein				1.25523	0.931939	CS pos: 21-22. VVG-VS. Pr: 0.3581	1		Non-effector	0.946		-	-	Non-effector	-	-	Non-effector
MrATCC429	A4295_NODE_180_length_85787_cov_19.249807.ver1.0.g046100.m01	Clstr_6160	Clstr_6160			deoxyribonuclease nucA/nucB domain-containing protein [hypothetical protein Moror_5852]				3.58423	0.983033	CS pos: 22-23. VSG-AT. Pr: 0.6670	1	1	Effector	0.71	1	-	Y (0.575)	Apoplastic effector	-	Y (0.575)	Apoplastic effector
MrATCC429	A4295_NODE_180_length_85787_cov_19.249807.ver1.0.g046180.m01	Clstr_2759				benzoate 4-monooxygenase cytochrome p450				1.85567	0.953123	CS pos: 21-22. LAG-KH. Pr: 0.6018	0		Non-effector	0.986		-	-	Non-effector	-	-	Non-effector
MrATCC429	A4295_NODE_180_length_85787_cov_19.249807.ver1.0.g046190.m01	Clstr_2759				benzoate 4-monooxygenase cytochrome p450				1.5873	0.833441	CS pos: 20-21. RLA-RK. Pr: 0.4828	0		Non-effector	0.989		-	-	Non-effector	-	-	Non-effector
MrATCC429	A4295_NODE_180_length_85787_cov_19.249807.ver1.0.g046200.m01	Clstr_1396				beta-lactamase/transpeptidase-like protein				0.498339	0.995435	CS pos: 19-20. VWA-QR. Pr: 0.9731	0		Non-effector	0.99		-	-	Non-effector	-	-	Non-effector
MrATCC429	A4295_NODE_180_length_85787_cov_19.249807.ver1.0.g046230.m01	Clstr_5504	Clstr_5504			protein diaphanous homolog 1 isoform X2 [hypothetical protein Moror_5833]				1.88679	0.997552	CS pos: 20-21. VAA-FP. Pr: 0.7703	1		Non-effector	0.786	1	Y (0.729)	-	Cytoplasmic effector	Y (0.711)	-	Cytoplasmic effector
MrATCC429	A4295_NODE_180_length_85787_cov_19.249807.ver1.0.g046320.m01	Clstr_7275				DNA breaking-rejoining enzyme				4.62963	0.597666	CS pos: 20-21. VLN-IQ. Pr: 0.3033	0		Non-effector	0.528		-	-	Non-effector	-	-	Non-effector
MrATCC429	A4295_NODE_180_length_85787_cov_19.249807.ver1.0.g046340.m01	Clstr_8993	Clstr_8993			predicted protein [hypothetical protein Moror_14891]				2.06022	0.995163	CS pos: 21-22. AAS-KD. Pr: 0.3787	0		Non-effector	0.975		-	-	Non-effector	-	-	Non-effector
MrATCC429	A4295_NODE_182_length_84084_cov_16.844971.ver1.0.g046870.m01	Clstr_9832				butyrophilin-like protein 3				1.33333	0.558308	CS pos: 24-25. TYA-VK. Pr: 0.4473	1		Non-effector	0.702		-	-	Non-effector	-	-	Non-effector
MrATCC429	A4295_NODE_182_length_84084_cov_16.844971.ver1.0.g046880.m01	Clstr_7213	Clstr_7213			fruit-body specific protein a				4.22535	0.997045	CS pos: 18-19. ASA-AI. Pr: 0.7613	0		Unlikely effector	0.512	1	-	Y (0.859)	Apoplastic effector	-	Y (0.859)	Apoplastic effector
MrATCC429	A4295_NODE_182_length_84084_cov_16.844971.ver1.0.g046910.m01	Clstr_3928				oxalate decarboxylase	A7EU07#PHI:4508#Ss-odc1##Sclerotinia_sclerotiorum#unaffected_pathogenicity	7.1e-102	46	0.630252	0.979376	CS pos: 22-23. VVA-AP. Pr: 0.7921	0		Non-effector	0.989		-	-	Non-effector	-	-	Non-effector
MrATCC429	A4295_NODE_182_length_84084_cov_16.844971.ver1.0.g046940.m01	Clstr_8585	Clstr_8585			Mgat2, isoform B [hypothetical protein Moror_2052]				1.37931	0.998023	CS pos: 22-23. VRA-AP. Pr: 0.9733	1		Non-effector	0.802		-	-	Non-effector	-	-	Non-effector
MrATCC429	A4295_NODE_182_length_84084_cov_16.844971.ver1.0.g046950.m01	Clstr_2233	Clstr_2233			alpha/beta-hydrolase				0.77821	0.928114	CS pos: 22-23. VAA-RQ. Pr: 0.8133	0		Non-effector	0.991		-	-	Non-effector	-	-	Non-effector
MrATCC429	A4295_NODE_182_length_84084_cov_16.844971.ver1.0.g046960.m01	Clstr_2233	Clstr_2233			alpha/beta-hydrolase				1.17417	0.801649	CS pos: 22-23. AHG-LY. Pr: 0.6383	0		Non-effector	0.986		-	-	Non-effector	-	-	Non-effector
MrATCC429	A4295_NODE_185_length_83231_cov_17.825482.ver1.0.g047810.m01	Clstr_8890	Clstr_8890			thaumatin-like protein				7.22892	0.998106	CS pos: 17-18. VTA-RT. Pr: 0.7981	0	1	Effector	0.817	1	-	Y (0.946)	Apoplastic effector	-	Y (0.946)	Apoplastic effector
MrATCC429	A4295_NODE_185_length_83231_cov_17.825482.ver1.0.g047820.m01	Clstr_8890	Clstr_8890			thaumatin-like protein				7.22892	0.998097	CS pos: 17-18. AAA-RT. Pr: 0.6265	0	1	Effector	0.738	1	-	Y (0.935)	Apoplastic effector	-	Y (0.935)	Apoplastic effector
MrATCC429	A4295_NODE_185_length_83231_cov_17.825482.ver1.0.g047840.m01	Clstr_1050				putative extracellular elastinolytic metalloproteinase precursor				1.15894	0.997641	CS pos: 23-24. VSA-AP. Pr: 0.9479	0		Non-effector	0.971		-	-	Non-effector	-	-	Non-effector
MrATCC429	A4295_NODE_185_length_83231_cov_17.825482.ver1.0.g047850.m01	Clstr_8171	Clstr_8171			PR-1-like protein				2.39521	0.994516	CS pos: 21-22. ASA-AP. Pr: 0.8461	0	1	Effector	0.689	1	Y (0.569)	-	Cytoplasmic effector	Y (0.562)	-	Cytoplasmic effector
MrATCC429	A4295_NODE_185_length_83231_cov_17.825482.ver1.0.g047870.m01	Clstr_3572				cyclopropane-fatty-acyl-phospholipid synthase				2.52294	0.503009	CS pos: 19-20. ALA-NV. Pr: 0.3751	0		Non-effector	0.939		-	-	Non-effector	-	-	Non-effector
MrATCC429	A4295_NODE_185_length_83231_cov_17.825482.ver1.0.g047890.m01	Clstr_8895	Clstr_8895			cytochrome p450				0.700935	0.685464	CS pos: 20-21. VDA-IF. Pr: 0.6277	0		Non-effector	0.966		-	-	Non-effector	-	-	Non-effector
MrATCC429	A4295_NODE_185_length_83231_cov_17.825482.ver1.0.g047910.m01	Clstr_8895	Clstr_8895			cytochrome p450				1.08696	0.880187	CS pos: 19-20. ISA-FN. Pr: 0.7204	1		Non-effector	0.991		-	-	Non-effector	-	-	Non-effector
MrATCC429	A4295_NODE_185_length_83231_cov_17.825482.ver1.0.g047920.m01	Clstr_9076	Clstr_9076			deuterolysin m35 metalloprotease				2.27273	0.881453	CS pos: 17-18. ALA-TP. Pr: 0.7003	0		Non-effector	0.97		-	-	Non-effector	-	-	Non-effector
MrATCC429	A4295_NODE_185_length_83231_cov_17.825482.ver1.0.g047940.m01	Clstr_2789				acid protease				0.352113	0.970742	CS pos: 25-26. VAA-ET. Pr: 0.8826	1		Non-effector	0.991		-	-	Non-effector	-	-	Non-effector
MrATCC429	A4295_NODE_186_length_82685_cov_18.520984.ver1.0.g048130.m01	Clstr_4739	Clstr_4739			glycoside hydrolase family 61 protein				1.37615	0.979841	CS pos: 19-20. ASA-HY. Pr: 0.8505	0		Non-effector	0.896	1	-	Y (0.54)	Apoplastic effector	-	Y (0.54)	Apoplastic effector
MrATCC429	A4295_NODE_186_length_82685_cov_18.520984.ver1.0.g048140.m01	Clstr_4739	Clstr_4739			glycoside hydrolase family 61 protein	G4MVX4#PHI:3216#MoCDIP4##Magnaporthe_oryzae#effector_(plant_avirulence_determinant)	1e-26	41	1.37615	0.990511	CS pos: 19-20. ASA-HY. Pr: 0.9437	0		Non-effector	0.734	1	-	Y (0.576)	Apoplastic effector	-	Y (0.576)	Apoplastic effector
MrATCC429	A4295_NODE_187_length_82666_cov_17.777378.ver1.0.g048360.m01	Clstr_424				glycoside hydrolase family 29 protein				0.519481	0.967301	CS pos: 25-26. AEA-VS. Pr: 0.6549	0		Non-effector	0.937		-	-	Non-effector	-	-	Non-effector
MrATCC429	A4295_NODE_187_length_82666_cov_17.777378.ver1.0.g048370.m01	Clstr_424				glycoside hydrolase family 29 protein				0.506971	0.921961	CS pos: 22-23. AFA-SV. Pr: 0.7907	1		Non-effector	0.991		-	-	Non-effector	-	-	Non-effector
MrATCC429	A4295_NODE_187_length_82666_cov_17.777378.ver1.0.g048380.m01	Clstr_2953				carboxypeptidase s1				1.75439	0.990701	CS pos: 20-21. TYG-TP. Pr: 0.8682	0		Non-effector	0.991		-	-	Non-effector	-	-	Non-effector
MrATCC429	A4295_NODE_188_length_82596_cov_19.343125.ver1.0.g048580.m01	Clstr_9264	Clstr_9264			fungal hydrophobin				7.40741	0.998734	CS pos: 21-22. AAA-TR. Pr: 0.6635	0		Non-effector	0.584	1	-	Y (0.856)	Apoplastic effector	-	Y (0.856)	Apoplastic effector
MrATCC429	A4295_NODE_189_length_81916_cov_17.580132.ver1.0.g048730.m01	Clstr_4304	Clstr_4304			glycoside hydrolase family 76 protein				0.681431	0.977744	CS pos: 20-21. SRA-QD. Pr: 0.9286	1		Non-effector	0.99		-	-	Non-effector	-	-	Non-effector
MrATCC429	A4295_NODE_189_length_81916_cov_17.580132.ver1.0.g048770.m01	Clstr_4304	Clstr_4304			glycoside hydrolase family 76 protein				0.224215	0.957758	CS pos: 19-20. ASA-QN. Pr: 0.8317	1		Non-effector	0.967		-	-	Non-effector	-	-	Non-effector
MrATCC429	A4295_NODE_189_length_81916_cov_17.580132.ver1.0.g048780.m01	Clstr_4304	Clstr_4304			glycoside hydrolase family 76 protein				0.651466	0.917016	CS pos: 19-20. VFA-QS. Pr: 0.7295	1		Non-effector	0.904		-	-	Non-effector	-	-	Non-effector
MrATCC429	A4295_NODE_189_length_81916_cov_17.580132.ver1.0.g048830.m01	Clstr_5208				NACHT domain protein				1.50754	0.996348	CS pos: 22-23. VYA-AP. Pr: 0.9705	1		Non-effector	0.914		-	-	Non-effector	-	-	Non-effector
MrATCC429	A4295_NODE_19_length_401538_cov_16.701440.ver1.0.g053200.m01	Clstr_6883	Clstr_6883			fungal chitosanase				1.67364	0.982048	CS pos: 22-23. VRA-SP. Pr: 0.9084	0	1	Effector	0.613	1	-	Y (0.653)	Apoplastic effector	-	Y (0.653)	Apoplastic effector
MrATCC429	A4295_NODE_19_length_401538_cov_16.701440.ver1.0.g053250.m01	Clstr_6122	Clstr_6122			concanavalin A-like lectin/glucanase				2.26244	0.952711	CS pos: 22-23. VVA-QN. Pr: 0.9003	0		Non-effector	0.604	1	-	Y (0.729)	Apoplastic effector	-	Y (0.729)	Apoplastic effector
MrATCC429	A4295_NODE_19_length_401538_cov_16.701440.ver1.0.g053750.m01	Clstr_5989				hypothetical protein Moror_14028 [hypothetical protein Moror_14028]				1.77778	0.980938	CS pos: 17-18. SWA-VV. Pr: 0.2655	1		Non-effector	0.561		-	-	Non-effector	-	-	Non-effector
MrATCC429	A4295_NODE_19_length_401538_cov_16.701440.ver1.0.g054190.m01	Clstr_8414				secreted protein [hypothetical protein Moror_11844]				1.2987	0.993504	CS pos: 20-21. SQS-IQ. Pr: 0.3987	0		Non-effector	0.57		-	-	Non-effector	-	-	Non-effector
MrATCC429	A4295_NODE_19_length_401538_cov_16.701440.ver1.0.g054730.m01	Clstr_5427				carbohydrate-binding module family 1 protein				1.23457	0.998303	CS pos: 19-20. ASA-GT. Pr: 0.8011	0		Non-effector	0.925		-	-	Non-effector	-	-	Non-effector
MrATCC429	A4295_NODE_19_length_401538_cov_16.701440.ver1.0.g054770.m01	Clstr_5201				lysophospholipase a				1.17994	0.798725	CS pos: 25-26. AEA-TQ. Pr: 0.3785	0		Non-effector	0.949		-	-	Non-effector	-	-	Non-effector
MrATCC429	A4295_NODE_19_length_401538_cov_16.701440.ver1.0.g054880.m01	Clstr_9823				GDSL lipase/acylhydrolase				1.27796	0.995743	CS pos: 19-20. TFA-RG. Pr: 0.6302	0		Non-effector	0.853		-	-	Non-effector	-	-	Non-effector
MrATCC429	A4295_NODE_190_length_81856_cov_20.042369.ver1.0.g050480.m01	Clstr_9076	Clstr_9076			neutral protease 2				2.20994	0.977023	CS pos: 17-18. IFA-GP. Pr: 0.5807	0		Non-effector	0.961		-	-	Non-effector	-	-	Non-effector
MrATCC429	A4295_NODE_190_length_81856_cov_20.042369.ver1.0.g050490.m01	Clstr_7811	Clstr_7811	Clstr_7811		immunomodulatory protein				4.27807	0.964882	CS pos: 24-25. VLA-AD. Pr: 0.8790	1	1	Effector	0.851	1	Y (0.791)	Y (0.886)	Apoplastic/cytoplasmic effector	Y (0.749)	Y (0.886)	Apoplastic/cytoplasmic effector
MrATCC429	A4295_NODE_190_length_81856_cov_20.042369.ver1.0.g050530.m01	Clstr_1019				laccase				1.02041	0.856622	CS pos: 24-25. TLA-AI. Pr: 0.6633	0		Non-effector	0.992		-	-	Non-effector	-	-	Non-effector
MrATCC429	A4295_NODE_191_length_81786_cov_17.859421.ver1.0.g050570.m01	Clstr_5178				beta-ig-h3 fasciclin				0.573066	0.950505	CS pos: 18-19. VHA-LS. Pr: 0.6217	0		Non-effector	0.661		-	-	Non-effector	-	-	Non-effector
MrATCC429	A4295_NODE_191_length_81786_cov_17.859421.ver1.0.g050710.m01	Clstr_5178				beta-ig-h3 fasciclin				0.835655	0.970802	CS pos: 20-21. VHA-QP. Pr: 0.8376	0		Non-effector	0.869		-	-	Non-effector	-	-	Non-effector
MrATCC429	A4295_NODE_191_length_81786_cov_17.859421.ver1.0.g050780.m01	Clstr_921				glycoside hydrolase family 2 protein				0.598802	0.995492	CS pos: 18-19. VIA-QL. Pr: 0.9185	0		Non-effector	0.991		-	-	Non-effector	-	-	Non-effector
MrATCC429	A4295_NODE_192_length_81588_cov_17.374962.ver1.0.g050920.m01	Clstr_1390				aryl-alcohol oxidase				0.507614	0.996945	CS pos: 19-20. AYA-RL. Pr: 0.9599	0		Non-effector	0.972		-	-	Non-effector	-	-	Non-effector
MrATCC429	A4295_NODE_193_length_81539_cov_19.499152.ver1.0.g051320.m01	Clstr_1050				putative extracellular elastinolytic metalloproteinase precursor				0.60241	0.933786	CS pos: 23-24. TDA-KL. Pr: 0.6981	0		Non-effector	0.957		-	-	Non-effector	-	-	Non-effector
MrATCC429	A4295_NODE_195_length_81146_cov_18.696547.ver1.0.g051630.m01	Clstr_5248	Clstr_5248			kinase family protein				3.10078	0.880639	CS pos: 18-19. VQS-IG. Pr: 0.6584	0	1	Effector	0.803	1	Y (0.88)	-	Cytoplasmic effector	Y (0.851)	-	Cytoplasmic effector
MrATCC429	A4295_NODE_195_length_81146_cov_18.696547.ver1.0.g051700.m01	Clstr_1390				aryl-alcohol oxidase				0.353357	0.719484	CS pos: 19-20. SFA-KI. Pr: 0.6347	0		Non-effector	0.988		-	-	Non-effector	-	-	Non-effector
MrATCC429	A4295_NODE_197_length_81008_cov_15.928014.ver1.0.g052290.m01	Clstr_9771				No match				0	0.503101	CS pos: 20-21. VLV-FP. Pr: 0.1862	0		Non-effector	0.966		-	-	Non-effector	-	-	Non-effector
MrATCC429	A4295_NODE_197_length_81008_cov_15.928014.ver1.0.g052320.m01	Clstr_994				copper radical oxidase	A0A0E0SJJ3#PHI:5393#GLX##Fusarium_graminearum#reduced_virulence	0	46	3.3557	0.931655	CS pos: 22-23. ANG-HP. Pr: 0.8610	0		Non-effector	0.991		-	-	Non-effector	-	-	Non-effector
MrATCC429	A4295_NODE_197_length_81008_cov_15.928014.ver1.0.g052390.m01	Clstr_1390				aryl-alcohol oxidase				0.335008	0.896788	CS pos: 22-23. CFA-KI. Pr: 0.8544	0		Non-effector	0.991		-	-	Non-effector	-	-	Non-effector
MrATCC429	A4295_NODE_197_length_81008_cov_15.928014.ver1.0.g052400.m01	Clstr_1390				aryl-alcohol oxidase				0.335008	0.909514	CS pos: 22-23. CFA-KI. Pr: 0.8733	0		Non-effector	0.991		-	-	Non-effector	-	-	Non-effector
MrATCC429	A4295_NODE_198_length_80789_cov_16.207604.ver1.0.g052630.m01	Clstr_9075				No match				0.819672	0.957747	CS pos: 25-26. FDA-RL. Pr: 0.4922	1		Non-effector	0.978		-	-	Non-effector	-	-	Non-effector
MrATCC429	A4295_NODE_198_length_80789_cov_16.207604.ver1.0.g052730.m01	Clstr_9035	Clstr_9035			kinase-like protein				1.6129	0.624688	CS pos: 19-20. ANG-DK. Pr: 0.6028	0		Non-effector	0.864	1	Y (0.68)	-	Cytoplasmic effector	Y (0.785)	-	Cytoplasmic effector
MrATCC429	A4295_NODE_2_length_938230_cov_17.943031.ver1.0.g096130.m01	Clstr_3929	Clstr_3929			putative F-box and FNIP repeat-containing protein				0	0.996246	CS pos: 21-22. ALA-SP. Pr: 0.9355	1		Non-effector	0.592	1	Y (0.874)	Y (0.53)	Cytoplasmic/apoplastic effector	Y (0.691)	Y (0.53)	Cytoplasmic/apoplastic effector
MrATCC429	A4295_NODE_2_length_938230_cov_17.943031.ver1.0.g096290.m01	Clstr_3832				alpha herpes virus glycoprotein domain-containing protein				0.936768	0.995606	CS pos: 20-21. TNA-FN. Pr: 0.9673	1		Non-effector	0.983		-	-	Non-effector	-	-	Non-effector
MrATCC429	A4295_NODE_2_length_938230_cov_17.943031.ver1.0.g097190.m01	Clstr_3726				bnr repeat domain-containing protein				0.941176	0.921758	CS pos: 17-18. IFA-LE. Pr: 0.8155	0		Non-effector	0.827		-	-	Non-effector	-	-	Non-effector
MrATCC429	A4295_NODE_2_length_938230_cov_17.943031.ver1.0.g097260.m01	Clstr_3312				expressed protein [hypothetical protein Moror_472]				0	0.993996	CS pos: 28-29. SEA-KD. Pr: 0.9427	1		Non-effector	0.948		-	-	Non-effector	-	-	Non-effector
MrATCC429	A4295_NODE_2_length_938230_cov_17.943031.ver1.0.g097420.m01	Clstr_8706				FAS1 domain-containing protein				0.55991	0.966808	CS pos: 18-19. SWG-SQ. Pr: 0.4764	1		Non-effector	0.991		-	-	Non-effector	-	-	Non-effector
MrATCC429	A4295_NODE_2_length_938230_cov_17.943031.ver1.0.g097560.m01	Clstr_5239				glycoside hydrolase family 5 protein				1.39276	0.981825	CS pos: 21-22. SWA-AS. Pr: 0.7649	0		Non-effector	0.956		-	-	Non-effector	-	-	Non-effector
MrATCC429	A4295_NODE_2_length_938230_cov_17.943031.ver1.0.g097570.m01	Clstr_3765				carbohydrate esterase family 4 protein	Q5KIC2#PHI:10437#Cda2##Cryptococcus_neoformans#reduced_virulence	3e-82	45	1.25945	0.992149	CS pos: 21-22. VSA-QD. Pr: 0.9224	0		Non-effector	0.829		-	-	Non-effector	-	-	Non-effector
MrATCC429	A4295_NODE_2_length_938230_cov_17.943031.ver1.0.g097670.m01	Clstr_4810				mannose 6-phosphate receptor domain-containing protein				1.43885	0.998824	CS pos: 22-23. ILA-AP. Pr: 0.9076	1		Non-effector	0.816		-	-	Non-effector	-	-	Non-effector
MrATCC429	A4295_NODE_2_length_938230_cov_17.943031.ver1.0.g097740.m01	Clstr_2872				triacylglycerol lipase				0.705467	SignalP-TM							-	-	Non-effector	-	-	Non-effector
MrATCC429	A4295_NODE_2_length_938230_cov_17.943031.ver1.0.g097960.m01	Clstr_4965				PLC-like phosphodiesterase				1.80879	0.975132	CS pos: 27-28. VSA-LV. Pr: 0.8144	0		Non-effector	0.943		-	-	Non-effector	-	-	Non-effector
MrATCC429	A4295_NODE_2_length_938230_cov_17.943031.ver1.0.g098080.m01	Clstr_5743				ribonuclease t2	G4MS40#PHI:811#MGG_10510##Magnaporthe_oryzae#reduced_virulence	2e-79	45	3.16456	0.974468	CS pos: 21-22. VIA-AF. Pr: 0.4312	0		Unlikely effector	0.53		-	-	Non-effector	-	-	Non-effector
MrATCC429	A4295_NODE_2_length_938230_cov_17.943031.ver1.0.g098190.m01	Clstr_3847				acid protease				0.934579	0.984534	CS pos: 19-20. SSA-NP. Pr: 0.8120	0		Non-effector	0.893		-	-	Non-effector	-	-	Non-effector
MrATCC429	A4295_NODE_2_length_938230_cov_17.943031.ver1.0.g098370.m01	Clstr_468				zinc metalloprotease				5.21512	0.953565	CS pos: 24-25. ASG-HS. Pr: 0.8056	1		Non-effector	0.84		-	-	Non-effector	-	-	Non-effector
MrATCC429	A4295_NODE_2_length_938230_cov_17.943031.ver1.0.g098390.m01	Clstr_4245	Clstr_4245			ribosomal protein s17 [hypothetical protein Moror_367]	E3QFA7#PHI:10749#CLU5d_(GLRG_04689)##Colletotrichum_graminicola#reduced_virulence	8e-44	46	1.04987	0.996892	CS pos: 17-18. VAA-SS. Pr: 0.6820	0		Non-effector	0.587	1	-	Y (0.643)	Apoplastic effector	Y (0.768)	Y (0.643)	Cytoplasmic/apoplastic effector
MrATCC429	A4295_NODE_2_length_938230_cov_17.943031.ver1.0.g099290.m01	Clstr_4245	Clstr_4245			ribosomal protein s17 [hypothetical protein Moror_13199]				1.99005	0.989924	CS pos: 16-17. ASA-RP. Pr: 0.7331	0		Non-effector	0.734		-	-	Non-effector	-	-	Non-effector
MrATCC429	A4295_NODE_2_length_938230_cov_17.943031.ver1.0.g099310.m01	Clstr_4245	Clstr_4245			ribosomal protein s17 [hypothetical protein Moror_13197, partial]	E3QFA7#PHI:10749#CLU5d_(GLRG_04689)##Colletotrichum_graminicola#reduced_virulence	3e-49	46	1.01781	0.997932	CS pos: 18-19. TSA-AP. Pr: 0.8111	0		Non-effector	0.779	1	-	Y (0.536)	Apoplastic effector	Y (0.521)	Y (0.536)	Apoplastic/cytoplasmic effector
MrATCC429	A4295_NODE_2_length_938230_cov_17.943031.ver1.0.g099360.m01	Clstr_4245	Clstr_4245			ribosomal protein s17 [hypothetical protein Moror_13191]	E3QFA7#PHI:10749#CLU5d_(GLRG_04689)##Colletotrichum_graminicola#reduced_virulence	1e-26	43	0.873362	0.991371	CS pos: 17-18. ASA-AP. Pr: 0.8193	0	1	Effector	0.812	1	-	Y (0.916)	Apoplastic effector	-	Y (0.916)	Apoplastic effector
MrATCC429	A4295_NODE_2_length_938230_cov_17.943031.ver1.0.g099430.m01	Clstr_4245	Clstr_4245			ribosomal protein s17 [hypothetical protein Moror_13184]	E3QFA7#PHI:10749#CLU5d_(GLRG_04689)##Colletotrichum_graminicola#reduced_virulence	4e-40	43	0.684932	0.99337	CS pos: 17-18. ASA-AP. Pr: 0.8279	0	1	Effector	0.708	1	-	Y (0.598)	Apoplastic effector	-	Y (0.598)	Apoplastic effector
MrATCC429	A4295_NODE_2_length_938230_cov_17.943031.ver1.0.g099510.m01	Clstr_3025				galactan 1,3-beta-galactosidase				1.17647	0.989655	CS pos: 19-20. TYA-AV. Pr: 0.9177	1		Non-effector	0.849		-	-	Non-effector	-	-	Non-effector
MrATCC429	A4295_NODE_20_length_393447_cov_17.554320.ver1.0.g063490.m01	Clstr_2247	Clstr_2247			glycoside hydrolase family 16 protein				2.20049	0.99728	CS pos: 18-19. SFG-YD. Pr: 0.9714	1		Non-effector	0.968		-	-	Non-effector	-	-	Non-effector
MrATCC429	A4295_NODE_20_length_393447_cov_17.554320.ver1.0.g063730.m01	Clstr_2433				GDP-fucose protein O-fucosyltransferase [hypothetical protein Moror_16520]				0.803213	0.801285	CS pos: 36-37. TSG-FS. Pr: 0.3248	1		Non-effector	0.988		-	-	Non-effector	-	-	Non-effector
MrATCC429	A4295_NODE_20_length_393447_cov_17.554320.ver1.0.g064130.m01	Clstr_2430				glycoside hydrolase family 79 protein				0.384615	0.977634	CS pos: 17-18. VSS-VS. Pr: 0.7466	0		Non-effector	0.941		-	-	Non-effector	-	-	Non-effector
MrATCC429	A4295_NODE_20_length_393447_cov_17.554320.ver1.0.g064670.m01	Clstr_7550	Clstr_7550	Clstr_7550		integral membrane protein				8.20513	0.999527	CS pos: 19-20. TIA-AD. Pr: 0.3744	0	1	Effector	0.859	1	Y (0.928)	Y (0.7)	Cytoplasmic/apoplastic effector	Y (0.919)	Y (0.7)	Cytoplasmic/apoplastic effector
MrATCC429	A4295_NODE_201_length_79872_cov_16.487852.ver1.0.g060530.m01	Clstr_6108	Clstr_6108			phosphatidylglycerol/phosphatidylinositol transfer protein				2.04082	0.995463	CS pos: 19-20. ANS-AQ. Pr: 0.7337	0	1	Effector	0.562	1	-	Y (0.56)	Apoplastic effector	Y (0.549)	Y (0.56)	Apoplastic/cytoplasmic effector
MrATCC429	A4295_NODE_201_length_79872_cov_16.487852.ver1.0.g060550.m01	Clstr_1778	Clstr_1778			carboxylesterase, putative				2.02899	0.942887	CS pos: 21-22. AAG-SK. Pr: 0.3200	0		Non-effector	0.991		-	-	Non-effector	-	-	Non-effector
MrATCC429	A4295_NODE_201_length_79872_cov_16.487852.ver1.0.g060560.m01	Clstr_1778	Clstr_1778			carboxylesterase, putative				1.75182	0.844609	CS pos: 23-24. VTA-GW. Pr: 0.7022	1		Non-effector	0.991		-	-	Non-effector	-	-	Non-effector
MrATCC429	A4295_NODE_204_length_78771_cov_17.826063.ver1.0.g061480.m01	Clstr_9264	Clstr_9264			hydrophobin				7.47664	0.994577	CS pos: 21-22. AGA-QD. Pr: 0.7750	0	1	Effector	0.753	1	-	Y (0.868)	Apoplastic effector	Y (0.684)	Y (0.868)	Apoplastic/cytoplasmic effector
MrATCC429	A4295_NODE_205_length_78548_cov_18.013762.ver1.0.g061910.m01	Clstr_4304	Clstr_4304			glycoside hydrolase family 76 protein				0.675676	0.992028	CS pos: 23-24. SQA-QN. Pr: 0.9224	1		Non-effector	0.972		-	-	Non-effector	-	-	Non-effector
MrATCC429	A4295_NODE_206_length_78190_cov_17.624319.ver1.0.g062090.m01	Clstr_6255				carbonic anhydrase				2.29885	0.941235	CS pos: 18-19. VTC-SC. Pr: 0.5991	0		Non-effector	0.709		-	-	Non-effector	-	-	Non-effector
MrATCC429	A4295_NODE_208_length_77242_cov_17.629480.ver1.0.g062840.m01	Clstr_8384	Clstr_8384			hypothetical protein Moror_15150 [hypothetical protein Moror_15150]				1.93548	0.968415	CS pos: 17-18. SSA-SL. Pr: 0.4886	0		Non-effector	0.627	1	-	Y (0.792)	Apoplastic effector	Y (0.515)	Y (0.792)	Apoplastic/cytoplasmic effector
MrATCC429	A4295_NODE_208_length_77242_cov_17.629480.ver1.0.g063000.m01	Clstr_4717	Clstr_4717			aromatic compound dioxygenase				1.16959	0.83184	CS pos: 18-19. AVA-HP. Pr: 0.5669	0		Non-effector	0.93		-	-	Non-effector	-	-	Non-effector
MrATCC429	A4295_NODE_208_length_77242_cov_17.629480.ver1.0.g063050.m01	Clstr_5439				putative filament-forming protein (tpr p270) protein [hypothetical protein Moror_9919]				1.48148	0.981012	CS pos: 21-22. SHA-AP. Pr: 0.8795	0		Non-effector	0.898		-	-	Non-effector	-	-	Non-effector
MrATCC429	A4295_NODE_21_length_386334_cov_16.304939.ver1.0.g068330.m01	Clstr_4959				Cell wall beta-glucan synthesis family protein				0.706714	0.995911	CS pos: 19-20. VAG-DV. Pr: 0.8539	0		Non-effector	0.941		-	-	Non-effector	-	-	Non-effector
MrATCC429	A4295_NODE_21_length_386334_cov_16.304939.ver1.0.g068380.m01	Clstr_2668				protein disulfide isomerase	A0A0D1E191#PHI:9867#Pdi_(UMAG_10156)##Ustilago_maydis#reduced_virulence__unaffected_pathogenicity	9.6e-129	47	1.38067	0.998568	CS pos: 19-20. VLA-DS. Pr: 0.8564	0		Non-effector	0.99	1	Y (0.544)	-	Cytoplasmic effector	-	-	Non-effector
MrATCC429	A4295_NODE_21_length_386334_cov_16.304939.ver1.0.g068490.m01	Clstr_3847				aspartic peptidase A1	Q8NJS2#PHI:697#Ugt51E1##Leptosphaeria_maculans#unaffected_pathogenicity	6e-133	66	0.985222	0.958592	CS pos: 18-19. VTA-DV. Pr: 0.8824	0		Non-effector	0.914		-	-	Non-effector	-	-	Non-effector
MrATCC429	A4295_NODE_21_length_386334_cov_16.304939.ver1.0.g068770.m01	Clstr_1695				vacuolar endopolyphosphatase				1.43627	0.990615	CS pos: 19-20. ALC-GP. Pr: 0.4713	0		Non-effector	0.969		-	-	Non-effector	-	-	Non-effector
MrATCC429	A4295_NODE_21_length_386334_cov_16.304939.ver1.0.g068820.m01	Clstr_3473				carbohydrate esterase family 4 protein	P82476#PHI:8600#Cda3_(CNAG_01239)##Cryptococcus_neoformans#unaffected_pathogenicity	6e-74	43	0.888889	0.832311	CS pos: 22-23. ANA-LV. Pr: 0.5146	1		Non-effector	0.99		-	-	Non-effector	-	-	Non-effector
MrATCC429	A4295_NODE_21_length_386334_cov_16.304939.ver1.0.g068950.m01	Clstr_2789				acid protease				0.566572	0.830954	CS pos: 18-19. VSA-VR. Pr: 0.7036	1		Non-effector	0.99		-	-	Non-effector	-	-	Non-effector
MrATCC429	A4295_NODE_21_length_386334_cov_16.304939.ver1.0.g068980.m01	Clstr_7802	Clstr_7802			WD40 repeat-like protein [hypothetical protein Moror_7338]				1.59574	0.990595	CS pos: 18-19. VQA-MP. Pr: 0.8612	0		Non-effector	0.514	1	-	-	Non-effector	Y (0.51)	-	Cytoplasmic effector
MrATCC429	A4295_NODE_21_length_386334_cov_16.304939.ver1.0.g068990.m01	Clstr_7361				oligosaccharyl transferase alpha subunit				0.204082	0.974349	CS pos: 21-22. TLS-AS. Pr: 0.5381	1		Non-effector	0.964		-	-	Non-effector	-	-	Non-effector
MrATCC429	A4295_NODE_21_length_386334_cov_16.304939.ver1.0.g069100.m01	Clstr_980				cation-transporting atpase				0.362319	0.990857	CS pos: 20-21. SLA-QD. Pr: 0.9202	0		Non-effector	0.99		-	-	Non-effector	-	-	Non-effector
MrATCC429	A4295_NODE_21_length_386334_cov_16.304939.ver1.0.g069160.m01	Clstr_6350	Clstr_6350			secreted protein				5.19481	0.714874	CS pos: 20-21. CFS-LF. Pr: 0.1538	0	1	Effector	0.839	1	-	Y (0.788)	Apoplastic effector	-	Y (0.788)	Apoplastic effector
MrATCC429	A4295_NODE_21_length_386334_cov_16.304939.ver1.0.g069270.m01	Clstr_8733				hypothetical protein Moror_14395 [hypothetical protein Moror_14395]				3.84615	SignalP-TM						1	Y (0.573)	-	Cytoplasmic effector	Y (0.706)	-	Cytoplasmic effector
MrATCC429	A4295_NODE_210_length_77094_cov_16.532145.ver1.0.g065020.m01	Clstr_301				sad1-unc-like c-terminal				0.762527	0.994501	CS pos: 22-23. VFS-VP. Pr: 0.8076	0		Non-effector	0.991		-	-	Non-effector	-	-	Non-effector
MrATCC429	A4295_NODE_210_length_77094_cov_16.532145.ver1.0.g065170.m01	Clstr_5350				glycoside hydrolase family 43 protein				1.2945	0.989909	CS pos: 18-19. ARA-QV. Pr: 0.8380	0		Non-effector	0.634	1	-	Y (0.549)	Apoplastic effector	-	Y (0.549)	Apoplastic effector
MrATCC429	A4295_NODE_210_length_77094_cov_16.532145.ver1.0.g065190.m01	Clstr_1778	Clstr_1778			carotenoid ester lipase precursor	Q5XTQ4#PHI:541#LIP1##Botrytis_cinerea#unaffected_pathogenicity	4.3e-112	44	0.922509	0.99069	CS pos: 17-18. AAA-AP. Pr: 0.5843	0		Non-effector	0.984		-	-	Non-effector	-	-	Non-effector
MrATCC429	A4295_NODE_210_length_77094_cov_16.532145.ver1.0.g065220.m01	Clstr_693				glycoside hydrolase family 37 protein	Q5KEF4#PHI:4575#NTH2##Cryptococcus_neoformans#increased_virulence_(hypervirulence)	1.6e-149	44	0.957592	0.978518	CS pos: 17-18. TLA-QT. Pr: 0.8669	0		Non-effector	0.991		-	-	Non-effector	-	-	Non-effector
MrATCC429	A4295_NODE_211_length_76416_cov_17.122209.ver1.0.g065340.m01	Clstr_1390				alcohol oxidase				0.657895	0.879748	CS pos: 19-20. AFS-YD. Pr: 0.8293	0		Non-effector	0.991		-	-	Non-effector	-	-	Non-effector
MrATCC429	A4295_NODE_211_length_76416_cov_17.122209.ver1.0.g065350.m01	Clstr_3657				glycoside hydrolase family 5 protein	B2W4L0#PHI:3859#GLU1##Pyrenophora_tritici-repentis#reduced_virulence	7e-87	43	1.19048	0.890642	CS pos: 22-23. STA-AP. Pr: 0.7519	0		Non-effector	0.991		-	-	Non-effector	-	-	Non-effector
MrATCC429	A4295_NODE_211_length_76416_cov_17.122209.ver1.0.g065380.m01	Clstr_3657				glycoside hydrolase family 5 protein	P29717#PHI:10734#XOG1##Candida_albicans#unaffected_pathogenicity	1e-91	42	1.18765	0.755946	CS pos: 24-25. AAA-IN. Pr: 0.3664	0		Non-effector	0.894		-	-	Non-effector	-	-	Non-effector
MrATCC429	A4295_NODE_211_length_76416_cov_17.122209.ver1.0.g065460.m01	Clstr_8895	Clstr_8895			cytochrome p450				1.11524	0.666524	CS pos: 26-27. GRR-ER. Pr: 0.1920	0		Non-effector	0.99		-	-	Non-effector	-	-	Non-effector
MrATCC429	A4295_NODE_211_length_76416_cov_17.122209.ver1.0.g065510.m01	Clstr_9511				hypothetical protein LPMP_330450				2	0.957015	CS pos: 23-24. SLA-EL. Pr: 0.7510	0		Non-effector	0.698		-	-	Non-effector	-	-	Non-effector
MrATCC429	A4295_NODE_211_length_76416_cov_17.122209.ver1.0.g065520.m01	Clstr_5022	Clstr_5022			carbohydrate esterase family 16 protein				1.2605	0.998464	CS pos: 17-18. ASA-QS. Pr: 0.7005	0		Non-effector	0.691	1	-	Y (0.842)	Apoplastic effector	-	Y (0.842)	Apoplastic effector
MrATCC429	A4295_NODE_213_length_75892_cov_16.258809.ver1.0.g065860.m01	Clstr_959				glycoside hydrolase family 18 protein [hypothetical protein Moror_17834]				0.582242	0.998856	CS pos: 19-20. TFA-QV. Pr: 0.9795	0		Non-effector	0.991		-	-	Non-effector	-	-	Non-effector
MrATCC429	A4295_NODE_214_length_75320_cov_16.753748.ver1.0.g066100.m01	Clstr_3847				acid protease				1.5625	0.964289	CS pos: 24-25. ADA-RP. Pr: 0.9019	1		Non-effector	0.987		-	-	Non-effector	-	-	Non-effector
MrATCC429	A4295_NODE_214_length_75320_cov_16.753748.ver1.0.g066150.m01	Clstr_3847				acid protease				0.94162	0.977733	CS pos: 26-27. AEA-RP. Pr: 0.5609	0		Non-effector	0.936		-	-	Non-effector	-	-	Non-effector
MrATCC429	A4295_NODE_215_length_75112_cov_18.401777.ver1.0.g066440.m01	Clstr_6806	Clstr_6806			rot1 protein				0.823045	0.994106	CS pos: 19-20. SAA-QT. Pr: 0.5560	0		Unlikely effector	0.54	1	-	Y (0.721)	Apoplastic effector	-	Y (0.721)	Apoplastic effector
MrATCC429	A4295_NODE_216_length_74890_cov_17.590448.ver1.0.g066480.m01	Clstr_8283	Clstr_8283			immunomodulatory protein				4.79452	0.997952	CS pos: 18-19. CSA-WI. Pr: 0.9074	0	1	Effector	0.785	1	-	Y (0.781)	Apoplastic effector	-	Y (0.781)	Apoplastic effector
MrATCC429	A4295_NODE_216_length_74890_cov_17.590448.ver1.0.g066490.m01	Clstr_9266	Clstr_9266			allergenic cerato-platanin asp f13	A7EXN1#PHI:9428#SsSm1_(SS1G_10096)##Sclerotinia_sclerotiorum#reduced_virulence	6e-32	52	2.96296	0.998731	CS pos: 16-17. AAA-VQ. Pr: 0.7418	0		Non-effector	0.53	1	-	Y (0.824)	Apoplastic effector	-	Y (0.824)	Apoplastic effector
MrATCC429	A4295_NODE_216_length_74890_cov_17.590448.ver1.0.g066500.m01	Clstr_9266	Clstr_9266			allergenic cerato-platanin asp f13				2.63158	0.982399	CS pos: 16-17. TAA-LS. Pr: 0.4337	0	1	Effector	0.923	1	Y (0.655)	Y (0.951)	Apoplastic/cytoplasmic effector	-	Y (0.951)	Apoplastic effector
MrATCC429	A4295_NODE_216_length_74890_cov_17.590448.ver1.0.g066530.m01	Clstr_9266	Clstr_9266			allergenic cerato-platanin asp f13	A7EXN1#PHI:9428#SsSm1_(SS1G_10096)##Sclerotinia_sclerotiorum#reduced_virulence	2e-32	51	2.96296	0.99887	CS pos: 16-17. AAA-VQ. Pr: 0.7449	0		Non-effector	0.664	1	-	Y (0.823)	Apoplastic effector	-	Y (0.823)	Apoplastic effector
MrATCC429	A4295_NODE_216_length_74890_cov_17.590448.ver1.0.g066620.m01	Clstr_8895	Clstr_8895			cytochrome p450				1.20482	0.509687	CS pos: 21-22. FNS-KK. Pr: 0.2754	0		Non-effector	0.984		-	-	Non-effector	-	-	Non-effector
MrATCC429	A4295_NODE_216_length_74890_cov_17.590448.ver1.0.g066680.m01	Clstr_9266	Clstr_9266			cerato-platanin-related secreted protein	A0A0D5ZBN4#PHI:5103#Hacpl2##Heterobasidion_annosum#increased_virulence_(hypervirulence)	7e-36	58	2.23881	0.991673	CS pos: 16-17. AAA-VR. Pr: 0.7608	0		Non-effector	0.559	1	-	Y (0.846)	Apoplastic effector	-	Y (0.846)	Apoplastic effector
MrATCC429	A4295_NODE_216_length_74890_cov_17.590448.ver1.0.g066710.m01	Clstr_8283	Clstr_8283			immunomodulatory protein				3.75	0.998677	CS pos: 19-20. AVA-QT. Pr: 0.8609	0	1	Effector	0.783	1	-	Y (0.932)	Apoplastic effector	-	Y (0.932)	Apoplastic effector
MrATCC429	A4295_NODE_216_length_74890_cov_17.590448.ver1.0.g066750.m01	Clstr_9266	Clstr_9266			allergenic cerato-platanin asp f13				2.61438	0.989959	CS pos: 16-17. VAA-LS. Pr: 0.5568	0	1	Effector	0.919	1	Y (0.647)	Y (0.981)	Apoplastic/cytoplasmic effector	-	Y (0.981)	Apoplastic effector
MrATCC429	A4295_NODE_217_length_74803_cov_16.689759.ver1.0.g066910.m01	Clstr_8586	Clstr_8586			Pc18g03640 [hypothetical protein Moror_11476]				1.34228	0.998369	CS pos: 20-21. VLA-QS. Pr: 0.8733	0		Non-effector	0.742	1	Y (0.589)	-	Cytoplasmic effector	-	-	Non-effector
MrATCC429	A4295_NODE_217_length_74803_cov_16.689759.ver1.0.g066940.m01	Clstr_1014				pectate lyase				0.563063	0.994521	CS pos: 18-19. TLA-LK. Pr: 0.8760	0		Non-effector	0.974		-	-	Non-effector	-	-	Non-effector
MrATCC429	A4295_NODE_218_length_73304_cov_18.584918.ver1.0.g067100.m01	Clstr_8991				putative fad dependent oxidoreductase				0.793651	0.99544	CS pos: 20-21. VSG-TP. Pr: 0.7958	0		Non-effector	0.717		-	-	Non-effector	-	-	Non-effector
MrATCC429	A4295_NODE_218_length_73304_cov_18.584918.ver1.0.g067110.m01	Clstr_2952				putative fad dependent oxidoreductase				0.638978	0.77478	CS pos: 20-21. YWA-EV. Pr: 0.2138	0		Non-effector	0.816		-	-	Non-effector	-	-	Non-effector
MrATCC429	A4295_NODE_218_length_73304_cov_18.584918.ver1.0.g067140.m01	Clstr_2952				FAD-binding domain-containing protein				0.612245	0.958456	CS pos: 20-21. TYG-TP. Pr: 0.6345	0		Non-effector	0.989		-	-	Non-effector	-	-	Non-effector
MrATCC429	A4295_NODE_218_length_73304_cov_18.584918.ver1.0.g067150.m01	Clstr_2952				putative fad dependent oxidoreductase				0.610998	0.863983	CS pos: 21-22. GYG-TS. Pr: 0.4831	0		Non-effector	0.95		-	-	Non-effector	-	-	Non-effector
MrATCC429	A4295_NODE_218_length_73304_cov_18.584918.ver1.0.g067180.m01	Clstr_2952				putative fad dependent oxidoreductase				0.795229	0.979419	CS pos: 18-19. VYG-SP. Pr: 0.8763	0		Non-effector	0.99		-	-	Non-effector	-	-	Non-effector
MrATCC429	A4295_NODE_218_length_73304_cov_18.584918.ver1.0.g067200.m01	Clstr_2952				putative fad dependent oxidoreductase				0.612245	0.996401	CS pos: 20-21. TYA-TP. Pr: 0.9229	0		Non-effector	0.99		-	-	Non-effector	-	-	Non-effector
MrATCC429	A4295_NODE_218_length_73304_cov_18.584918.ver1.0.g067210.m01	Clstr_2952				putative fad dependent oxidoreductase				0.612245	0.750658	CS pos: 20-21. TYA-TP. Pr: 0.5887	0		Non-effector	0.99		-	-	Non-effector	-	-	Non-effector
MrATCC429	A4295_NODE_218_length_73304_cov_18.584918.ver1.0.g067220.m01	Clstr_2952				putative fad dependent oxidoreductase				0.612245	0.823601	CS pos: 20-21. TYA-TP. Pr: 0.6257	0		Non-effector	0.988		-	-	Non-effector	-	-	Non-effector
MrATCC429	A4295_NODE_218_length_73304_cov_18.584918.ver1.0.g067250.m01	Clstr_2952				putative fad dependent oxidoreductase				0.813008	0.992669	CS pos: 22-23. AFG-TT. Pr: 0.7250	0		Non-effector	0.991		-	-	Non-effector	-	-	Non-effector
MrATCC429	A4295_NODE_22_length_369920_cov_16.499977.ver1.0.g071750.m01	Clstr_7971	Clstr_7971			Amino acid adenylation				3.91061	0.974326	CS pos: 21-22. VLA-AP. Pr: 0.7831	1		Non-effector	0.818	1	-	Y (0.886)	Apoplastic effector	-	Y (0.886)	Apoplastic effector
MrATCC429	A4295_NODE_22_length_369920_cov_16.499977.ver1.0.g071880.m01	Clstr_5248	Clstr_5248			predicted protein [hypothetical protein Moror_12361]				1.19904	0.97601	CS pos: 21-22. AHG-LL. Pr: 0.7328	1		Non-effector	0.974		-	-	Non-effector	-	-	Non-effector
MrATCC429	A4295_NODE_22_length_369920_cov_16.499977.ver1.0.g071890.m01	Clstr_4485				hypothetical protein SPAPADRAFT_143045				0	0.566431	CS pos: 22-23. VSG-TE. Pr: 0.5015	0		Non-effector	0.899		-	-	Non-effector	-	-	Non-effector
MrATCC429	A4295_NODE_22_length_369920_cov_16.499977.ver1.0.g071920.m01	Clstr_7858	Clstr_7858			poxa3b laccase small subunit				0.552486	0.977124	CS pos: 17-18. ALA-NP. Pr: 0.6937	0		Non-effector	0.79	1	-	-	Non-effector	Y (0.621)	-	Cytoplasmic effector
MrATCC429	A4295_NODE_22_length_369920_cov_16.499977.ver1.0.g071990.m01	Clstr_9076	Clstr_9076			deuterolysin m35 metalloprotease				2.35988	0.945681	CS pos: 17-18. AFA-AN. Pr: 0.7093	0		Non-effector	0.697		-	-	Non-effector	-	-	Non-effector
MrATCC429	A4295_NODE_22_length_369920_cov_16.499977.ver1.0.g072060.m01	Clstr_1778	Clstr_1778			alpha/beta-hydrolase				0.746269	0.982242	CS pos: 20-21. TGA-DL. Pr: 0.5803	0		Non-effector	0.986		-	-	Non-effector	-	-	Non-effector
MrATCC429	A4295_NODE_22_length_369920_cov_16.499977.ver1.0.g072330.m01	Clstr_1534				spectrin beta chain, non-erythrocytic 5-like isoform X4 [hypothetical protein Moror_12322]				1.37694	0.592561	CS pos: 19-20. SSS-FN. Pr: 0.1583	0		Non-effector	0.931		-	-	Non-effector	-	-	Non-effector
MrATCC429	A4295_NODE_22_length_369920_cov_16.499977.ver1.0.g072360.m01	Clstr_8044	Clstr_8044			secreted protein				5.12821	0.989655	CS pos: 19-20. AIA-TP. Pr: 0.5723	0	1	Effector	0.829	1	-	Y (0.963)	Apoplastic effector	-	Y (0.963)	Apoplastic effector
MrATCC429	A4295_NODE_22_length_369920_cov_16.499977.ver1.0.g072430.m01	Clstr_1963				C6 transcription factor [hypothetical protein Moror_12313]				3.79747	0.606898	CS pos: 28-29. GYC-LM. Pr: 0.4487	1		Non-effector	0.631		-	-	Non-effector	-	-	Non-effector
MrATCC429	A4295_NODE_22_length_369920_cov_16.499977.ver1.0.g072510.m01	Clstr_5002				b-(1-6) glucan synthase				2.65487	0.998089	CS pos: 22-23. VAG-DV. Pr: 0.8584	0	1	Effector	0.598		-	-	Non-effector	-	-	Non-effector
MrATCC429	A4295_NODE_22_length_369920_cov_16.499977.ver1.0.g072610.m01	Clstr_8895	Clstr_8895			cytochrome p450				1.38067	0.744719	CS pos: 20-21. AIA-KK. Pr: 0.4249	0		Non-effector	0.989		-	-	Non-effector	-	-	Non-effector
MrATCC429	A4295_NODE_22_length_369920_cov_16.499977.ver1.0.g072620.m01	Clstr_8895	Clstr_8895			cytochrome p450				1.37795	0.936126	CS pos: 20-21. AIA-KK. Pr: 0.7296	0		Non-effector	0.988		-	-	Non-effector	-	-	Non-effector
MrATCC429	A4295_NODE_22_length_369920_cov_16.499977.ver1.0.g072710.m01	Clstr_1778	Clstr_1778			alpha/beta-hydrolase				1.27971	0.972703	CS pos: 22-23. CTA-SA. Pr: 0.3489	0		Non-effector	0.976		-	-	Non-effector	-	-	Non-effector
MrATCC429	A4295_NODE_22_length_369920_cov_16.499977.ver1.0.g072750.m01	Clstr_2937				wsc domain-containing protein				2.14724	0.66232	CS pos: 21-22. VHA-YF. Pr: 0.6464	0		Non-effector	0.931		-	-	Non-effector	-	-	Non-effector
MrATCC429	A4295_NODE_22_length_369920_cov_16.499977.ver1.0.g072790.m01	Clstr_4717	Clstr_4717			aromatic compound dioxygenase				1.04987	0.978902	CS pos: 19-20. ASA-HP. Pr: 0.7698	0		Non-effector	0.791		-	-	Non-effector	-	-	Non-effector
MrATCC429	A4295_NODE_22_length_369920_cov_16.499977.ver1.0.g072830.m01	Clstr_9149	Clstr_9149			Non-Catalytic module family EXPN protein				5.08475	0.992582	CS pos: 20-21. VQA-ND. Pr: 0.8905	0	1	Effector	0.682	1	-	Y (0.949)	Apoplastic effector	-	Y (0.949)	Apoplastic effector
MrATCC429	A4295_NODE_22_length_369920_cov_16.499977.ver1.0.g072840.m01	Clstr_4577	Clstr_4577			macrofage activating glycoprotein				3.81862	0.997272	CS pos: 22-23. ANA-QT. Pr: 0.9772	0		Non-effector	0.805	1	-	Y (0.662)	Apoplastic effector	-	Y (0.662)	Apoplastic effector
MrATCC429	A4295_NODE_22_length_369920_cov_16.499977.ver1.0.g072850.m01	Clstr_4577	Clstr_4577			macrofage activating glycoprotein				4.06699	0.998146	CS pos: 21-22. VNA-QT. Pr: 0.9878	0		Non-effector	0.574	1	-	Y (0.541)	Apoplastic effector	-	Y (0.541)	Apoplastic effector
MrATCC429	A4295_NODE_22_length_369920_cov_16.499977.ver1.0.g072860.m01	Clstr_1778	Clstr_1778			alpha/beta-hydrolase				1.10092	0.963251	CS pos: 19-20. VAS-QS. Pr: 0.6937	0		Non-effector	0.99		-	-	Non-effector	-	-	Non-effector
MrATCC429	A4295_NODE_22_length_369920_cov_16.499977.ver1.0.g072880.m01	Clstr_8895	Clstr_8895			cytochrome p450				0.824742	0.565498	CS pos: 25-26. ILS-YR. Pr: 0.4795	0		Non-effector	0.982		-	-	Non-effector	-	-	Non-effector
MrATCC429	A4295_NODE_22_length_369920_cov_16.499977.ver1.0.g072940.m01	Clstr_1778	Clstr_1778			alpha/beta-hydrolase				1.29151	0.693563	CS pos: 21-22. IIC-QL. Pr: 0.2158	0		Non-effector	0.99		-	-	Non-effector	-	-	Non-effector
MrATCC429	A4295_NODE_22_length_369920_cov_16.499977.ver1.0.g072950.m01	Clstr_8895	Clstr_8895			cytochrome p450				1.03734	0.694721	CS pos: 28-29. CQS-DP. Pr: 0.2784	0		Non-effector	0.978		-	-	Non-effector	-	-	Non-effector
MrATCC429	A4295_NODE_220_length_73083_cov_20.968165.ver1.0.g069470.m01	Clstr_8053				reverse transcriptase-rnase h-integrase				2.39521	0.95692	CS pos: 22-23. SLA-LL. Pr: 0.7794	0		Non-effector	0.863	1	-	-	Non-effector	Y (0.624)	-	Cytoplasmic effector
MrATCC429	A4295_NODE_221_length_72287_cov_16.055405.ver1.0.g069540.m01	Clstr_8730				predicted protein [hypothetical protein Moror_5785]				0.881057	0.529883	CS pos: 25-26. SLS-QT. Pr: 0.2171	0		Non-effector	0.976		-	-	Non-effector	-	-	Non-effector
MrATCC429	A4295_NODE_222_length_71595_cov_17.128607.ver1.0.g069840.m01	Clstr_9264	Clstr_9264			fungal hydrophobin				7.40741	0.999027	CS pos: 17-18. IVA-AP. Pr: 0.7250	0	1	Effector	0.603	1	-	Y (0.757)	Apoplastic effector	-	Y (0.757)	Apoplastic effector
MrATCC429	A4295_NODE_222_length_71595_cov_17.128607.ver1.0.g069880.m01	Clstr_1154				FAD-binding domain-containing protein	Q2VLJ1#PHI:716#ZEB1##Fusarium_graminearum#unaffected_pathogenicity	2e-29	40	2.21811	0.874537	CS pos: 27-28. SEA-NS. Pr: 0.6330	1		Non-effector	0.99		-	-	Non-effector	-	-	Non-effector
MrATCC429	A4295_NODE_222_length_71595_cov_17.128607.ver1.0.g069980.m01	Clstr_1655				kinesin-like protein KIF24 [hypothetical protein Moror_7865]				0	0.793386	CS pos: 20-21. GDG-TV. Pr: 0.7247	0		Non-effector	0.764	1	Y (0.925)	-	Cytoplasmic effector	Y (0.856)	-	Cytoplasmic effector
MrATCC429	A4295_NODE_223_length_71590_cov_19.529106.ver1.0.g070080.m01	Clstr_1050				putative extracellular elastinolytic metalloproteinase precursor				0.407332	0.943187	CS pos: 23-24. TDA-KP. Pr: 0.7935	0		Non-effector	0.959		-	-	Non-effector	-	-	Non-effector
MrATCC429	A4295_NODE_223_length_71590_cov_19.529106.ver1.0.g070130.m01	Clstr_1050				putative extracellular elastinolytic metalloproteinase precursor				0.838926	0.95558	CS pos: 23-24. TDA-GP. Pr: 0.8297	0		Non-effector	0.971		-	-	Non-effector	-	-	Non-effector
MrATCC429	A4295_NODE_224_length_71280_cov_17.059985.ver1.0.g070390.m01	Clstr_7110	Clstr_7110			malate dehydrogenase				2.76243	0.966712	CS pos: 18-19. ALA-TC. Pr: 0.3440	0		Unlikely effector	0.528	1	-	Y (0.616)	Apoplastic effector	-	Y (0.616)	Apoplastic effector
MrATCC429	A4295_NODE_224_length_71280_cov_17.059985.ver1.0.g070400.m01	Clstr_146				peptidase S41 family protein [hypothetical protein Moror_10892]				1.09546	0.991973	CS pos: 24-25. APA-DP. Pr: 0.5827	0		Non-effector	0.99		-	-	Non-effector	-	-	Non-effector
MrATCC429	A4295_NODE_224_length_71280_cov_17.059985.ver1.0.g070420.m01	Clstr_1390				choline dehydrogenase				0.944882	0.974058	CS pos: 22-23. VFA-GL. Pr: 0.7753	0		Non-effector	0.99		-	-	Non-effector	-	-	Non-effector
MrATCC429	A4295_NODE_224_length_71280_cov_17.059985.ver1.0.g070490.m01	Clstr_1390				choline dehydrogenase				0.985222	0.998683	CS pos: 21-22. VSA-EL. Pr: 0.9518	0		Non-effector	0.99		-	-	Non-effector	-	-	Non-effector
MrATCC429	A4295_NODE_226_length_70984_cov_22.727537.ver1.0.g070790.m01	Clstr_8050	Clstr_8050			integral membrane protein				11.1111	0.999256	CS pos: 20-21. VVA-DQ. Pr: 0.9402	0	1	Effector	0.882	1	Y (0.923)	Y (0.924)	Apoplastic/cytoplasmic effector	Y (0.864)	Y (0.924)	Apoplastic/cytoplasmic effector
MrATCC429	A4295_NODE_227_length_70274_cov_22.994966.ver1.0.g070980.m01	Clstr_7830	Clstr_7830	Clstr_7830		hypothetical protein Moror_12049 [hypothetical protein Moror_12049]				2.5641	SignalP-TM						1	Y (0.798)	-	Cytoplasmic effector	Y (0.885)	-	Cytoplasmic effector
MrATCC429	A4295_NODE_228_length_70227_cov_19.465498.ver1.0.g071160.m01	Clstr_9264	Clstr_9264			fungal hydrophobin				6.01504	0.973086	CS pos: 17-18. AAA-GL. Pr: 0.3414	0		Non-effector	0.67	1	-	Y (0.719)	Apoplastic effector	Y (0.502)	Y (0.719)	Apoplastic/cytoplasmic effector
MrATCC429	A4295_NODE_228_length_70227_cov_19.465498.ver1.0.g071170.m01	Clstr_8895	Clstr_8895			cytochrome p450				1.33333	0.676984	CS pos: 20-21. AWG-IY. Pr: 0.5727	1		Non-effector	0.924		-	-	Non-effector	-	-	Non-effector
MrATCC429	A4295_NODE_229_length_70150_cov_19.153089.ver1.0.g071460.m01	Clstr_8738				hypothetical protein TSTA_105550				5.7554	0.947338	CS pos: 17-18. VFA-CT. Pr: 0.6065	0		Non-effector	0.512		-	-	Non-effector	-	-	Non-effector
MrATCC429	A4295_NODE_23_length_359788_cov_16.905990.ver1.0.g075740.m01	Clstr_1538				gamma-glutamyltranspeptidase				0.345423	0.929988	CS pos: 19-20. AKA-LP. Pr: 0.7993	0		Non-effector	0.991		-	-	Non-effector	-	-	Non-effector
MrATCC429	A4295_NODE_23_length_359788_cov_16.905990.ver1.0.g075860.m01	Clstr_3964				glycoside hydrolase family 88 protein				0.488998	0.93495	CS pos: 24-25. VQA-NL. Pr: 0.9093	0		Non-effector	0.84		-	-	Non-effector	-	-	Non-effector
MrATCC429	A4295_NODE_23_length_359788_cov_16.905990.ver1.0.g075870.m01	Clstr_8895	Clstr_8895			cytochrome p450				1.37525	0.625818	CS pos: 27-28. ARG-YR. Pr: 0.2379	1		Non-effector	0.987		-	-	Non-effector	-	-	Non-effector
MrATCC429	A4295_NODE_23_length_359788_cov_16.905990.ver1.0.g075940.m01	Clstr_5552				glycoside hydrolase family 10 protein	G4MTF8#PHI:2204#Endo-1_4-beta-xylanase_[GH10_family]##Magnaporthe_oryzae#reduced_virulence	4e-82	54	1.47493	0.998777	CS pos: 18-19. AEA-AV. Pr: 0.9070	0		Non-effector	0.784		-	-	Non-effector	-	-	Non-effector
MrATCC429	A4295_NODE_23_length_359788_cov_16.905990.ver1.0.g075950.m01	Clstr_5552				glycoside hydrolase family 10 protein	G4MTF8#PHI:2204#Endo-1_4-beta-xylanase_[GH10_family]##Magnaporthe_oryzae#reduced_virulence	3.3e-102	57	1.75879	0.999288	CS pos: 19-20. AFA-IP. Pr: 0.9526	0		Non-effector	0.595	1	-	Y (0.518)	Apoplastic effector	-	Y (0.518)	Apoplastic effector
MrATCC429	A4295_NODE_23_length_359788_cov_16.905990.ver1.0.g076020.m01	Clstr_1011				extracellular invertase				0	0.991991	CS pos: 16-17. VSA-EV. Pr: 0.8539	0		Non-effector	0.99		-	-	Non-effector	-	-	Non-effector
MrATCC429	A4295_NODE_23_length_359788_cov_16.905990.ver1.0.g076320.m01	Clstr_6878				FERM domain-containing protein 3				1.12782	0.970576	CS pos: 23-24. GVS-KR. Pr: 0.3300	1		Non-effector	0.965		-	-	Non-effector	-	-	Non-effector
MrATCC429	A4295_NODE_23_length_359788_cov_16.905990.ver1.0.g076340.m01	Clstr_5179	Clstr_5179			Cupredoxin [hypothetical protein Moror_8289]				1.76471	0.957739	CS pos: 20-21. VRS-AT. Pr: 0.8792	0		Non-effector	0.866	1	-	Y (0.545)	Apoplastic effector	-	Y (0.545)	Apoplastic effector
MrATCC429	A4295_NODE_23_length_359788_cov_16.905990.ver1.0.g076500.m01	Clstr_7668	Clstr_7668			secreted protein				2.06186	0.994151	CS pos: 18-19. VLA-AP. Pr: 0.7972	0		Non-effector	0.625	1	-	Y (0.756)	Apoplastic effector	-	Y (0.756)	Apoplastic effector
MrATCC429	A4295_NODE_23_length_359788_cov_16.905990.ver1.0.g076510.m01	Clstr_6727	Clstr_6727			secreted protein				2.02429	0.944946	CS pos: 21-22. VVG-EG. Pr: 0.3671	0		Non-effector	0.599	1	-	Y (0.694)	Apoplastic effector	-	Y (0.694)	Apoplastic effector
MrATCC429	A4295_NODE_23_length_359788_cov_16.905990.ver1.0.g076600.m01	Clstr_7712				calcium channel, putative; yeast vacuolar conductance protein, putative				4.5977	0.588203	CS pos: 19-20. VNT-PC. Pr: 0.1865	0		Non-effector	0.509	1	-	Y (0.653)	Apoplastic effector	Y (0.827)	Y (0.653)	Cytoplasmic/apoplastic effector
MrATCC429	A4295_NODE_230_length_70044_cov_16.416587.ver1.0.g073120.m01	Clstr_7213	Clstr_7213			fruit-body specific protein a				4.97512	0.998784	CS pos: 19-20. AFA-TL. Pr: 0.7089	1	1	Effector	0.778	1	-	Y (0.804)	Apoplastic effector	Y (0.67)	Y (0.804)	Apoplastic/cytoplasmic effector
MrATCC429	A4295_NODE_231_length_69172_cov_18.367363.ver1.0.g073420.m01	Clstr_4739	Clstr_4739			glycoside hydrolase family 61 protein				0.796813	0.996842	CS pos: 20-21. VLG-HG. Pr: 0.8219	0		Non-effector	0.657	1	-	Y (0.607)	Apoplastic effector	-	Y (0.607)	Apoplastic effector
MrATCC429	A4295_NODE_232_length_68552_cov_18.245633.ver1.0.g073580.m01	Clstr_1390				aryl-alcohol oxidase				0.637959	0.967617	CS pos: 22-23. VSA-AL. Pr: 0.5949	0		Non-effector	0.991		-	-	Non-effector	-	-	Non-effector
MrATCC429	A4295_NODE_232_length_68552_cov_18.245633.ver1.0.g073610.m01	Clstr_1390				aryl-alcohol oxidase				0.330033	0.731906	CS pos: 22-23. ASA-AL. Pr: 0.3932	0		Non-effector	0.991		-	-	Non-effector	-	-	Non-effector
MrATCC429	A4295_NODE_234_length_68085_cov_16.286635.ver1.0.g074060.m01	Clstr_9871				hypothetical protein Moror_16865 [hypothetical protein Moror_16865]				0	0.993766	CS pos: 17-18. VSG-AV. Pr: 0.3821	0		Non-effector	0.9		-	-	Non-effector	-	-	Non-effector
MrATCC429	A4295_NODE_235_length_67983_cov_20.277234.ver1.0.g074260.m01	Clstr_864				A-kinase anchor protein 1, mitochondrial [hypothetical protein Moror_11051]				1.30293	0.518049	CS pos: 24-25. VLA-SM. Pr: 0.2398	0		Non-effector	0.921		-	-	Non-effector	-	-	Non-effector
MrATCC429	A4295_NODE_236_length_67926_cov_16.310397.ver1.0.g074590.m01	Clstr_4598				glycoside hydrolase family 5 protein				1.07527	0.912809	CS pos: 24-25. GFT-AN. Pr: 0.4293	0		Non-effector	0.648		-	-	Non-effector	-	-	Non-effector
MrATCC429	A4295_NODE_236_length_67926_cov_16.310397.ver1.0.g074650.m01	Clstr_3967				DNA polymerase delta small subunit Cdc1 [hypothetical protein Moror_2571, partial]				1.21655	0.614198	CS pos: 18-19. TKV-NE. Pr: 0.2746	0		Non-effector	0.907	1	Y (0.806)	-	Cytoplasmic effector	-	-	Non-effector
MrATCC429	A4295_NODE_238_length_67781_cov_16.598808.ver1.0.g074900.m01	Clstr_5386				methyltransferase-like protein 24 precursor [hypothetical protein Moror_5219]				1.22324	0.68184	CS pos: 32-33. AGP-AP. Pr: 0.4782	1		Non-effector	0.748		-	-	Non-effector	-	-	Non-effector
MrATCC429	A4295_NODE_238_length_67781_cov_16.598808.ver1.0.g074970.m01	Clstr_1342				F-box protein At1g30790-like [hypothetical protein Moror_5213, partial]				0.727273	0.56631	CS pos: 24-25. IIA-PT. Pr: 0.1199	0		Non-effector	0.972		-	-	Non-effector	-	-	Non-effector
MrATCC429	A4295_NODE_239_length_67727_cov_17.522299.ver1.0.g074990.m01	Clstr_1602	Clstr_1602			arylsulfatase precursor				2.17391	0.990148	CS pos: 28-29. VSS-QT. Pr: 0.8599	0	1	Effector	0.897	1	Y (0.658)	Y (0.713)	Apoplastic/cytoplasmic effector	Y (0.716)	Y (0.713)	Cytoplasmic/apoplastic effector
MrATCC429	A4295_NODE_239_length_67727_cov_17.522299.ver1.0.g075210.m01	Clstr_2872				expressed protein, partial [hypothetical protein Moror_7779]				0.0958773	0.986642	CS pos: 27-28. VRA-GL. Pr: 0.9334	1		Non-effector	0.991		-	-	Non-effector	-	-	Non-effector
MrATCC429	A4295_NODE_24_length_353778_cov_16.991955.ver1.0.g079220.m01	Clstr_7094	Clstr_7094			Orotate phosphoribosyltransferase [hypothetical protein Moror_13078]				2.20264	0.982765	CS pos: 20-21. AAA-AP. Pr: 0.5715	0	1	Effector	0.563		-	-	Non-effector	-	-	Non-effector
MrATCC429	A4295_NODE_24_length_353778_cov_16.991955.ver1.0.g079240.m01	Clstr_5557				ferritin/ribonucleotide reductase-like protein				0.996678	0.986504	CS pos: 21-22. GLA-VP. Pr: 0.5899	0		Non-effector	0.682		-	-	Non-effector	-	-	Non-effector
MrATCC429	A4295_NODE_24_length_353778_cov_16.991955.ver1.0.g079400.m01	Clstr_592				glycoside hydrolase family 3 protein				5.17241	0.994965	CS pos: 21-22. VEG-AR. Pr: 0.9555	0		Unlikely effector	0.501		-	-	Non-effector	-	-	Non-effector
MrATCC429	A4295_NODE_24_length_353778_cov_16.991955.ver1.0.g079560.m01	Clstr_9401				gp38 [hypothetical protein Moror_13045]				1.86916	0.997036	CS pos: 19-20. AQA-VD. Pr: 0.9325	0		Non-effector	0.614		-	-	Non-effector	-	-	Non-effector
MrATCC429	A4295_NODE_24_length_353778_cov_16.991955.ver1.0.g079660.m01	Clstr_7438	Clstr_7438			peptidylprolyl isomerase b	J4W023#PHI:7181#CypB##Beauveria_bassiana#reduced_virulence	7e-57	60	0.454545	0.998396	CS pos: 25-26. AEA-AE. Pr: 0.9702	0	1	Effector	0.763	1	Y (0.603)	-	Cytoplasmic effector	-	-	Non-effector
MrATCC429	A4295_NODE_24_length_353778_cov_16.991955.ver1.0.g080020.m01	Clstr_1390				gmc oxidoreductase				0.608828	0.551335	CS pos: 23-24. CRA-AV. Pr: 0.5175	0		Non-effector	0.991		-	-	Non-effector	-	-	Non-effector
MrATCC429	A4295_NODE_240_length_67637_cov_17.077194.ver1.0.g076640.m01	Clstr_146				peptidase s41 family protein				1.23267	0.997452	CS pos: 20-21. VHA-AP. Pr: 0.9470	0		Non-effector	0.991		-	-	Non-effector	-	-	Non-effector
MrATCC429	A4295_NODE_240_length_67637_cov_17.077194.ver1.0.g076690.m01	Clstr_8859	Clstr_8859			CRISPR-associated Cas5e family protein				0	0.759211	CS pos: 16-17. VAA-LR. Pr: 0.3968	0	1	Effector	0.558	1	Y (0.521)	-	Cytoplasmic effector	-	-	Non-effector
MrATCC429	A4295_NODE_240_length_67637_cov_17.077194.ver1.0.g076700.m01	Clstr_9535	Clstr_9535	Clstr_9535		polyprotein [hypothetical protein Moror_10716]				13.2653	0.69156	CS pos: 26-27. ALA-QW. Pr: 0.3858	1	1	Effector	0.935	1	Y (0.929)	Y (0.699)	Cytoplasmic/apoplastic effector	Y (0.951)	Y (0.699)	Cytoplasmic/apoplastic effector
MrATCC429	A4295_NODE_241_length_67505_cov_16.691078.ver1.0.g076920.m01	Clstr_3882				SGNH hydrolase				0.236407	0.940455	CS pos: 21-22. VNG-IT. Pr: 0.8144	0		Non-effector	0.925		-	-	Non-effector	-	-	Non-effector
MrATCC429	A4295_NODE_241_length_67505_cov_16.691078.ver1.0.g077020.m01	Clstr_8895	Clstr_8895			cytochrome p450				0.795229	0.566215	CS pos: 21-22. AWP-KR. Pr: 0.2082	1		Non-effector	0.987		-	-	Non-effector	-	-	Non-effector
MrATCC429	A4295_NODE_241_length_67505_cov_16.691078.ver1.0.g077030.m01	Clstr_8895	Clstr_8895			cytochrome p450				0.994036	0.858142	CS pos: 21-22. TWP-KR. Pr: 0.3820	0		Non-effector	0.987		-	-	Non-effector	-	-	Non-effector
MrATCC429	A4295_NODE_241_length_67505_cov_16.691078.ver1.0.g077040.m01	Clstr_8895	Clstr_8895			cytochrome p450				1.15385	0.84178	CS pos: 26-27. KRG-KS. Pr: 0.2881	0		Non-effector	0.989		-	-	Non-effector	-	-	Non-effector
MrATCC429	A4295_NODE_242_length_67262_cov_17.751076.ver1.0.g077310.m01	Clstr_6401				pantothenate transporter, putative [hypothetical protein Moror_16477]				0	0.989974	CS pos: 21-22. VSA-QT. Pr: 0.8232	0		Non-effector	0.537		-	-	Non-effector	-	-	Non-effector
MrATCC429	A4295_NODE_242_length_67262_cov_17.751076.ver1.0.g077390.m01	Clstr_2220				conserved fungal protein				2.30548	0.979691	CS pos: 16-17. ADA-VN. Pr: 0.9525	1		Non-effector	0.939		-	-	Non-effector	-	-	Non-effector
MrATCC429	A4295_NODE_242_length_67262_cov_17.751076.ver1.0.g077460.m01	Clstr_3654				glycoside hydrolase family 18 protein	G4MQW5#PHI:7320#GH18##Magnaporthe_oryzae#unaffected_pathogenicity	2e-82	41	0.881057	0.976191	CS pos: 18-19. VCA-LE. Pr: 0.8593	0		Non-effector	0.99		-	-	Non-effector	-	-	Non-effector
MrATCC429	A4295_NODE_243_length_67053_cov_17.404346.ver1.0.g077670.m01	Clstr_9149	Clstr_9149			allergen Asp F7-like				5.08475	0.996175	CS pos: 20-21. VQA-ND. Pr: 0.8774	0	1	Effector	0.623	1	-	Y (0.922)	Apoplastic effector	-	Y (0.922)	Apoplastic effector
MrATCC429	A4295_NODE_243_length_67053_cov_17.404346.ver1.0.g077680.m01	Clstr_424				glycoside hydrolase family 29 protein				0.483676	0.936608	CS pos: 15-16. AGA-VQ. Pr: 0.3427	0		Non-effector	0.952		-	-	Non-effector	-	-	Non-effector
MrATCC429	A4295_NODE_243_length_67053_cov_17.404346.ver1.0.g077690.m01	Clstr_610				cellobiose dehydrogenase				0.659631	0.983393	CS pos: 22-23. TAA-HY. Pr: 0.4861	0		Non-effector	0.991		-	-	Non-effector	-	-	Non-effector
MrATCC429	A4295_NODE_243_length_67053_cov_17.404346.ver1.0.g077750.m01	Clstr_3928				oxalate decarboxylase	A7EU07#PHI:4508#Ss-odc1##Sclerotinia_sclerotiorum#unaffected_pathogenicity	1.6e-107	49	0.213675	0.744096	CS pos: 19-20. AGC-AP. Pr: 0.3689	0		Non-effector	0.991		-	-	Non-effector	-	-	Non-effector
MrATCC429	A4295_NODE_245_length_66316_cov_17.766635.ver1.0.g078000.m01	Clstr_45				hypothetical protein AURANDRAFT_66193				5.88235	0.607911	CS pos: 25-26. GSA-ST. Pr: 0.1850	0		Non-effector	0.562	1	-	-	Non-effector	Y (0.501)	-	Cytoplasmic effector
MrATCC429	A4295_NODE_245_length_66316_cov_17.766635.ver1.0.g078010.m01	Clstr_3544				tryptophan dimethylallyltransferase				1.80995	0.734348	CS pos: 18-19. ALA-AH. Pr: 0.5563	1		Non-effector	0.954		-	-	Non-effector	-	-	Non-effector
MrATCC429	A4295_NODE_245_length_66316_cov_17.766635.ver1.0.g078060.m01	Clstr_3960				GL23094 [hypothetical protein Moror_10482]				0	0.99897	CS pos: 18-19. VLA-QD. Pr: 0.9744	0		Non-effector	0.997		-	-	Non-effector	-	-	Non-effector
MrATCC429	A4295_NODE_245_length_66316_cov_17.766635.ver1.0.g078090.m01	Clstr_8895	Clstr_8895			cytochrome p450				0.677966	0.584492	CS pos: 25-26. VRR-PS. Pr: 0.1638	1		Non-effector	0.685		-	-	Non-effector	-	-	Non-effector
MrATCC429	A4295_NODE_246_length_66152_cov_17.042950.ver1.0.g078370.m01	Clstr_6097	Clstr_6097			Cloroperoxidase [hypothetical protein Moror_2667]				0.704225	0.984304	CS pos: 24-25. ASA-VH. Pr: 0.4590	0	1	Effector	0.602		-	-	Non-effector	-	-	Non-effector
MrATCC429	A4295_NODE_246_length_66152_cov_17.042950.ver1.0.g078390.m01	Clstr_6097	Clstr_6097			Cloroperoxidase [hypothetical protein Moror_2665]				0.727273	0.991319	CS pos: 16-17. VSA-KS. Pr: 0.6235	0	1	Effector	0.551		-	-	Non-effector	-	-	Non-effector
MrATCC429	A4295_NODE_247_length_66090_cov_17.074653.ver1.0.g078560.m01	Clstr_4739	Clstr_4739			glycoside hydrolase family 61 protein				1.62602	0.983844	CS pos: 22-23. AHG-GV. Pr: 0.4931	0		Non-effector	0.654	1	-	Y (0.78)	Apoplastic effector	-	Y (0.78)	Apoplastic effector
MrATCC429	A4295_NODE_247_length_66090_cov_17.074653.ver1.0.g078580.m01	Clstr_7065				CFEM domain containing protein				3.4632	0.999309	CS pos: 19-20. VYA-QG. Pr: 0.8215	0		Non-effector	0.981		-	-	Non-effector	-	-	Non-effector
MrATCC429	A4295_NODE_247_length_66090_cov_17.074653.ver1.0.g078620.m01	Clstr_879				nadh:flavin oxidoreductase nadh oxidase				1.78838	0.577338	CS pos: 25-26. CLS-RS. Pr: 0.2415	0		Non-effector	0.961		-	-	Non-effector	-	-	Non-effector
MrATCC429	A4295_NODE_247_length_66090_cov_17.074653.ver1.0.g078630.m01	Clstr_8284				gpi anchored cfem domain protein				5	0.981302	CS pos: 22-23. VVA-QD. Pr: 0.6517	1		Non-effector	0.943	1	-	Y (0.661)	Apoplastic effector	-	Y (0.661)	Apoplastic effector
MrATCC429	A4295_NODE_248_length_65314_cov_24.102104.ver1.0.g078710.m01	Clstr_8733				hypothetical protein Moror_14703 [hypothetical protein Moror_14703]				1.52439	0.573089	CS pos: 28-29. QEG-SD. Pr: 0.1808	0		Non-effector	0.991		-	-	Non-effector	-	-	Non-effector
MrATCC429	A4295_NODE_249_length_65005_cov_21.582439.ver1.0.g078970.m01	Clstr_9877	Clstr_9877	Clstr_9877		No match				1.40845	0.890853	CS pos: 21-22. GLA-LC. Pr: 0.8155	0		Non-effector	0.845	1	-	-	Non-effector	Y (0.646)	-	Cytoplasmic effector
MrATCC429	A4295_NODE_25_length_350169_cov_17.196218.ver1.0.g082240.m01	Clstr_6097	Clstr_6097			Cloroperoxidase [hypothetical protein Moror_12505]				0.83682	0.994794	CS pos: 19-20. VTA-SD. Pr: 0.8340	0		Non-effector	0.581		-	-	Non-effector	-	-	Non-effector
MrATCC429	A4295_NODE_25_length_350169_cov_17.196218.ver1.0.g082280.m01	Clstr_4739	Clstr_4739			glycoside hydrolase family 61 protein	G4MVX4#PHI:3216#MoCDIP4##Magnaporthe_oryzae#effector_(plant_avirulence_determinant)	7e-25	40	0.847458	0.994304	CS pos: 19-20. VSA-HY. Pr: 0.9525	0	1	Effector	0.635	1	-	Y (0.747)	Apoplastic effector	-	Y (0.747)	Apoplastic effector
MrATCC429	A4295_NODE_25_length_350169_cov_17.196218.ver1.0.g082290.m01	Clstr_4739	Clstr_4739			glycoside hydrolase family 61 protein				1.15607	0.977829	CS pos: 19-20. VSG-HY. Pr: 0.9138	1		Non-effector	0.799		-	-	Non-effector	-	-	Non-effector
MrATCC429	A4295_NODE_25_length_350169_cov_17.196218.ver1.0.g082320.m01	Clstr_7544	Clstr_7544			polysaccharide lyase family 3 protein	G2X8L4#PHI:8490#VdPEL1##Verticillium_dahliae#reduced_virulence__unaffected_pathogenicity	6e-55	50	3.58423	0.995443	CS pos: 18-19. VQA-AP. Pr: 0.8780	0	1	Effector	0.649	1	-	Y (0.61)	Apoplastic effector	-	Y (0.61)	Apoplastic effector
MrATCC429	A4295_NODE_25_length_350169_cov_17.196218.ver1.0.g082340.m01	Clstr_7544	Clstr_7544			pectate lyase	G2X8L4#PHI:8490#VdPEL1##Verticillium_dahliae#reduced_virulence__unaffected_pathogenicity	3e-55	55	3.78788	0.963058	CS pos: 19-20. VQA-IP. Pr: 0.8259	0		Non-effector	0.951	1	-	Y (0.724)	Apoplastic effector	-	Y (0.724)	Apoplastic effector
MrATCC429	A4295_NODE_25_length_350169_cov_17.196218.ver1.0.g082360.m01	Clstr_5552				glycosyl hydrolase family 10				0.920245	0.933645	CS pos: 15-16. VAG-EI. Pr: 0.8355	0		Non-effector	0.934		-	-	Non-effector	-	-	Non-effector
MrATCC429	A4295_NODE_25_length_350169_cov_17.196218.ver1.0.g082370.m01	Clstr_1963				glycoside hydrolase family 20 protein				1.24334	0.935421	CS pos: 17-18. VAG-LW. Pr: 0.6100	0		Non-effector	0.991		-	-	Non-effector	-	-	Non-effector
MrATCC429	A4295_NODE_25_length_350169_cov_17.196218.ver1.0.g082470.m01	Clstr_9123	Clstr_9123			zinc finger and BTB domain-containing protein 16 [hypothetical protein Moror_12531]				0.840336	0.998131	CS pos: 16-17. ASA-AV. Pr: 0.6695	0		Non-effector	0.542	1	-	Y (0.627)	Apoplastic effector	-	Y (0.627)	Apoplastic effector
MrATCC429	A4295_NODE_25_length_350169_cov_17.196218.ver1.0.g082490.m01	Clstr_8397	Clstr_8397			islet cell autoantigen 1 isoform X2				2.33645	0.679606	CS pos: 18-19. NSS-LD. Pr: 0.1538	0		Non-effector	0.84	1	Y (0.64)	-	Cytoplasmic effector	Y (0.543)	-	Cytoplasmic effector
MrATCC429	A4295_NODE_25_length_350169_cov_17.196218.ver1.0.g082640.m01	Clstr_2497				glycoside hydrolase family 1 protein				1.55039	0.994684	CS pos: 24-25. VSS-DS. Pr: 0.6813	0		Non-effector	0.956		-	-	Non-effector	-	-	Non-effector
MrATCC429	A4295_NODE_25_length_350169_cov_17.196218.ver1.0.g082660.m01	Clstr_1097				IgA Peptidase M64 protein [hypothetical protein Moror_12545]				1.9685	0.993613	CS pos: 18-19. VGA-AS. Pr: 0.4199	0		Non-effector	0.99		-	-	Non-effector	-	-	Non-effector
MrATCC429	A4295_NODE_25_length_350169_cov_17.196218.ver1.0.g082680.m01	Clstr_1097				IgA Peptidase M64 protein [hypothetical protein Moror_12547]				1.89753	0.994272	CS pos: 19-20. VSG-TS. Pr: 0.5778	0		Non-effector	0.991		-	-	Non-effector	-	-	Non-effector
MrATCC429	A4295_NODE_25_length_350169_cov_17.196218.ver1.0.g082720.m01	Clstr_6276				anthranilate phosphoribosyltransferase [hypothetical protein Moror_12551]				2.80702	0.993284	CS pos: 19-20. ISA-VP. Pr: 0.7484	0		Non-effector	0.882		-	-	Non-effector	-	-	Non-effector
MrATCC429	A4295_NODE_25_length_350169_cov_17.196218.ver1.0.g082740.m01	Clstr_2247	Clstr_2247			glycoside hydrolase family 16 protein				2.25352	0.993121	CS pos: 18-19. VSA-AT. Pr: 0.8894	0		Non-effector	0.944	1	-	Y (0.539)	Apoplastic effector	-	Y (0.539)	Apoplastic effector
MrATCC429	A4295_NODE_25_length_350169_cov_17.196218.ver1.0.g082820.m01	Clstr_770	Clstr_770			sphingomyelin phosphodiesterase				2.19224	0.979651	CS pos: 25-26. IHA-SL. Pr: 0.8925	0		Non-effector	0.991		-	-	Non-effector	-	-	Non-effector
MrATCC429	A4295_NODE_25_length_350169_cov_17.196218.ver1.0.g082830.m01	Clstr_4444				carbohydrate esterase family 8 protein				1.26904	0.819939	CS pos: 17-18. AVA-LS. Pr: 0.4502	0		Non-effector	0.648		-	-	Non-effector	-	-	Non-effector
MrATCC429	A4295_NODE_25_length_350169_cov_17.196218.ver1.0.g083140.m01	Clstr_9250	Clstr_9250			hypothetical protein Moror_12587 [hypothetical protein Moror_12587]				7.14286	0.992654	CS pos: 19-20. VLS-IC. Pr: 0.8961	1	1	Effector	0.765	1	-	Y (0.795)	Apoplastic effector	Y (0.534)	Y (0.795)	Apoplastic/cytoplasmic effector
MrATCC429	A4295_NODE_25_length_350169_cov_17.196218.ver1.0.g083370.m01	Clstr_7558				PEBP-like protein				0.980392	0.99661	CS pos: 18-19. AYA-QD. Pr: 0.9475	0		Non-effector	0.911		-	-	Non-effector	-	-	Non-effector
MrATCC429	A4295_NODE_251_length_64607_cov_16.919550.ver1.0.g080690.m01	Clstr_4238				extracellular serine-rich protein				0.767263	0.978335	CS pos: 23-24. SRG-QN. Pr: 0.4932	1		Non-effector	0.88		-	-	Non-effector	-	-	Non-effector
MrATCC429	A4295_NODE_251_length_64607_cov_16.919550.ver1.0.g080710.m01	Clstr_1581	Clstr_1581			Heat Labile Enterotoxin Type Iib [hypothetical protein Moror_11332]				3.2872	0.795774	CS pos: 27-28. VDS-DT. Pr: 0.3735	0		Non-effector	0.99		-	-	Non-effector	-	-	Non-effector
MrATCC429	A4295_NODE_252_length_64461_cov_18.749191.ver1.0.g080800.m01	Clstr_6116				acid protease [hypothetical protein Moror_3276]				0.9375	0.913188	CS pos: 22-23. AVA-FN. Pr: 0.7403	1	1	Effector	0.568		-	-	Non-effector	-	-	Non-effector
MrATCC429	A4295_NODE_254_length_63482_cov_17.089916.ver1.0.g081160.m01	Clstr_5022	Clstr_5022			carbohydrate esterase family 16 protein				0	0.997099	CS pos: 18-19. VSA-QE. Pr: 0.8653	0		Non-effector	0.992		-	-	Non-effector	-	-	Non-effector
MrATCC429	A4295_NODE_254_length_63482_cov_17.089916.ver1.0.g081180.m01	Clstr_5022	Clstr_5022			carbohydrate esterase family 16 protein	O59937#PHI:569#XYL3##Fusarium_oxysporum#unaffected_pathogenicity	1e-10	71	1.75439	0.997839	CS pos: 17-18. ASA-QS. Pr: 0.6966	0		Non-effector	0.629	1	-	Y (0.647)	Apoplastic effector	-	Y (0.647)	Apoplastic effector
MrATCC429	A4295_NODE_254_length_63482_cov_17.089916.ver1.0.g081190.m01	Clstr_5178				beta-ig-h3 fasciclin				0.288184	0.939757	CS pos: 20-21. AAA-SD. Pr: 0.4437	0		Non-effector	0.63		-	-	Non-effector	-	-	Non-effector
MrATCC429	A4295_NODE_255_length_63167_cov_17.333645.ver1.0.g081340.m01	Clstr_2979	Clstr_2979			fad binding domain-containing protein				0.819672	0.987913	CS pos: 17-18. ANA-AT. Pr: 0.7509	0		Non-effector	0.99		-	-	Non-effector	-	-	Non-effector
MrATCC429	A4295_NODE_255_length_63167_cov_17.333645.ver1.0.g081360.m01	Clstr_9555	Clstr_9555	Clstr_9555		cytochrome p450				1.03093	0.617346	CS pos: 23-24. RRG-DP. Pr: 0.3419	0		Non-effector	0.738	1	-	-	Non-effector	Y (0.501)	-	Cytoplasmic effector
MrATCC429	A4295_NODE_256_length_63128_cov_19.119937.ver1.0.g081680.m01	Clstr_705				mycelial catalase cat1	Q96WN1#PHI:542#BCCAT2##Botrytis_cinerea#unaffected_pathogenicity	0	59	0.414365	0.994526	CS pos: 17-18. SSA-QC. Pr: 0.7093	0		Non-effector	0.99		-	-	Non-effector	-	-	Non-effector
MrATCC429	A4295_NODE_256_length_63128_cov_19.119937.ver1.0.g081690.m01	Clstr_9076	Clstr_9076			neutral protease 2				1.33333	0.986295	CS pos: 17-18. VFA-GP. Pr: 0.8229	0	1	Effector	0.855	1	Y (0.679)	Y (0.571)	Cytoplasmic/apoplastic effector	-	Y (0.571)	Apoplastic effector
MrATCC429	A4295_NODE_258_length_62210_cov_18.039620.ver1.0.g081880.m01	Clstr_7382	Clstr_7382			predicted protein [hypothetical protein Moror_11082]				1.92308	0.988257	CS pos: 17-18. VSA-AP. Pr: 0.6501	0		Non-effector	0.509	1	Y (0.799)	-	Cytoplasmic effector	Y (0.734)	-	Cytoplasmic effector
MrATCC429	A4295_NODE_258_length_62210_cov_18.039620.ver1.0.g081890.m01	Clstr_7382	Clstr_7382			predicted protein [hypothetical protein Moror_11081]				2.22222	0.999031	CS pos: 17-18. VSA-AP. Pr: 0.8633	0	1	Effector	0.931	1	Y (0.596)	Y (0.649)	Apoplastic/cytoplasmic effector	Y (0.58)	Y (0.649)	Apoplastic/cytoplasmic effector
MrATCC429	A4295_NODE_258_length_62210_cov_18.039620.ver1.0.g082040.m01	Clstr_4836				malate dehydrogenase [hypothetical protein Moror_15569]				1.58103	0.9427	CS pos: 24-25. ANA-VP. Pr: 0.8448	0		Non-effector	0.831		-	-	Non-effector	-	-	Non-effector
MrATCC429	A4295_NODE_258_length_62210_cov_18.039620.ver1.0.g082070.m01	Clstr_7382	Clstr_7382			predicted protein [hypothetical protein Moror_15566]				2.22222	0.99921	CS pos: 17-18. VSA-AP. Pr: 0.8550	0	1	Effector	0.894	1	Y (0.588)	Y (0.654)	Apoplastic/cytoplasmic effector	Y (0.543)	Y (0.654)	Apoplastic/cytoplasmic effector
MrATCC429	A4295_NODE_26_length_341608_cov_16.501073.ver1.0.g085570.m01	Clstr_4477				manganese-dependent peroxidase				4.08163	0.98746	CS pos: 19-20. VNA-AV. Pr: 0.8833	0		Unlikely effector	0.507		-	-	Non-effector	-	-	Non-effector
MrATCC429	A4295_NODE_26_length_341608_cov_16.501073.ver1.0.g085740.m01	Clstr_3641				alpha/beta-hydrolase	J9W153#PHI:10012#Atg15_(CNAG_01601)##Cryptococcus_neoformans#reduced_virulence	2e-95	56	2.78422	0.72256	CS pos: 25-26. VSS-SF. Pr: 0.5456	0		Non-effector	0.948		-	-	Non-effector	-	-	Non-effector
MrATCC429	A4295_NODE_26_length_341608_cov_16.501073.ver1.0.g085760.m01	Clstr_2985				glycoside hydrolase family 5 protein				1.26316	0.919879	CS pos: 19-20. ATA-AT. Pr: 0.6977	0		Non-effector	0.912		-	-	Non-effector	-	-	Non-effector
MrATCC429	A4295_NODE_26_length_341608_cov_16.501073.ver1.0.g085890.m01	Clstr_7256				Protein kinase superfamily protein [hypothetical protein Moror_3915]				0.240964	0.998633	CS pos: 23-24. AQA-DP. Pr: 0.9450	1		Non-effector	0.916		-	-	Non-effector	-	-	Non-effector
MrATCC429	A4295_NODE_26_length_341608_cov_16.501073.ver1.0.g085910.m01	Clstr_8895	Clstr_8895			cytochrome p450				0.591716	0.871145	CS pos: 23-24. IIA-KS. Pr: 0.5199	0		Non-effector	0.989		-	-	Non-effector	-	-	Non-effector
MrATCC429	A4295_NODE_26_length_341608_cov_16.501073.ver1.0.g085990.m01	Clstr_6993	Clstr_6993			CBD9-like protein				1.14286	0.999476	CS pos: 17-18. AMA-NL. Pr: 0.8904	0	1	Effector	0.676		-	-	Non-effector	-	-	Non-effector
MrATCC429	A4295_NODE_26_length_341608_cov_16.501073.ver1.0.g086050.m01	Clstr_2985				glycoside hydrolase family 5 protein				1.63934	0.894042	CS pos: 20-21. ALA-AS. Pr: 0.6458	0		Non-effector	0.968		-	-	Non-effector	-	-	Non-effector
MrATCC429	A4295_NODE_26_length_341608_cov_16.501073.ver1.0.g086080.m01	Clstr_4304	Clstr_4304			glycoside hydrolase family 76 protein				1.60966	0.993294	CS pos: 20-21. AIA-QS. Pr: 0.7774	1		Non-effector	0.955		-	-	Non-effector	-	-	Non-effector
MrATCC429	A4295_NODE_26_length_341608_cov_16.501073.ver1.0.g086150.m01	Clstr_2871				aminopeptidase y				1.1976	0.975381	CS pos: 19-20. CAA-LE. Pr: 0.6913	0		Non-effector	0.986		-	-	Non-effector	-	-	Non-effector
MrATCC429	A4295_NODE_26_length_341608_cov_16.501073.ver1.0.g086380.m01	Clstr_3657				glycoside hydrolase family 5 protein				1.5873	0.922255	CS pos: 23-24. TSA-AP. Pr: 0.7620	0		Non-effector	0.963		-	-	Non-effector	-	-	Non-effector
MrATCC429	A4295_NODE_260_length_60766_cov_19.635456.ver1.0.g083540.m01	Clstr_1396				beta-lactamase/transpeptidase-like protein				0.507614	0.993271	CS pos: 19-20. VVA-QN. Pr: 0.8716	0		Non-effector	0.991		-	-	Non-effector	-	-	Non-effector
MrATCC429	A4295_NODE_260_length_60766_cov_19.635456.ver1.0.g083550.m01	Clstr_1963				glycoside hydrolase family 20 protein				1.45191	0.870534	CS pos: 17-18. VSA-LW. Pr: 0.5269	0		Non-effector	0.991		-	-	Non-effector	-	-	Non-effector
MrATCC429	A4295_NODE_260_length_60766_cov_19.635456.ver1.0.g083670.m01	Clstr_6097	Clstr_6097			Cloroperoxidase [hypothetical protein Moror_12504]				0.793651	0.983213	CS pos: 19-20. VKA-SD. Pr: 0.8991	0		Non-effector	0.635		-	-	Non-effector	-	-	Non-effector
MrATCC429	A4295_NODE_261_length_60762_cov_19.952917.ver1.0.g083790.m01	Clstr_8895	Clstr_8895			cytochrome p450				1.17417	0.722538	CS pos: 15-16. AWA-IM. Pr: 0.2891	0		Non-effector	0.989		-	-	Non-effector	-	-	Non-effector
MrATCC429	A4295_NODE_261_length_60762_cov_19.952917.ver1.0.g083800.m01	Clstr_1892				nonribosomal brevianamide peptide synthase FtmA				1.20482	0.899084	CS pos: 18-19. AER-DP. Pr: 0.4594	0		Non-effector	0.777	1	Y (0.713)	-	Cytoplasmic effector	Y (0.762)	-	Cytoplasmic effector
MrATCC429	A4295_NODE_262_length_60738_cov_17.242734.ver1.0.g084020.m01	Clstr_6351	Clstr_6351			spore wall protein 2-like [hypothetical protein Moror_16794]				0	0.992185	CS pos: 20-21. ALA-LP. Pr: 0.8299	0		Non-effector	0.824	1	Y (0.719)	Y (0.626)	Cytoplasmic/apoplastic effector	Y (0.831)	Y (0.626)	Cytoplasmic/apoplastic effector
MrATCC429	A4295_NODE_263_length_60378_cov_17.595504.ver1.0.g084100.m01	Clstr_3882				extracellular GDSL-like lipase/acylhydrolase				0.534759	0.960462	CS pos: 21-22. ANG-IS. Pr: 0.6524	0		Non-effector	0.808		-	-	Non-effector	-	-	Non-effector
MrATCC429	A4295_NODE_263_length_60378_cov_17.595504.ver1.0.g084110.m01	Clstr_430				heterokaryon incompatibility protein het-c				0.752823	0.940532	CS pos: 26-27. VYA-FG. Pr: 0.6959	1		Non-effector	0.989		-	-	Non-effector	-	-	Non-effector
MrATCC429	A4295_NODE_263_length_60378_cov_17.595504.ver1.0.g084270.m01	Clstr_3845				phospholipase C/P1 nuclease				1.43198	0.958274	CS pos: 19-20. VLG-WG. Pr: 0.5140	0		Non-effector	0.976		-	-	Non-effector	-	-	Non-effector
MrATCC429	A4295_NODE_263_length_60378_cov_17.595504.ver1.0.g084280.m01	Clstr_8893				wsc domain containing protein	G4MZ98#PHI:5186#MoAPX2##Magnaporthe_oryzae#reduced_virulence	2e-82	46	1.43443	0.989333	CS pos: 17-18. ISA-YT. Pr: 0.5396	0		Non-effector	0.968		-	-	Non-effector	-	-	Non-effector
MrATCC429	A4295_NODE_263_length_60378_cov_17.595504.ver1.0.g084300.m01	Clstr_1602	Clstr_1602			arylsulfatase precursor				1.15132	0.987131	CS pos: 18-19. VQA-TS. Pr: 0.5662	0		Non-effector	0.991		-	-	Non-effector	-	-	Non-effector
MrATCC429	A4295_NODE_265_length_60263_cov_16.162214.ver1.0.g084580.m01	Clstr_4320				aminopeptidase				0.8	0.994924	CS pos: 20-21. VKC-AP. Pr: 0.9485	0		Non-effector	0.962		-	-	Non-effector	-	-	Non-effector
MrATCC429	A4295_NODE_265_length_60263_cov_16.162214.ver1.0.g084740.m01	Clstr_1778	Clstr_1778			extracellular triacylglycerol lipase precursor				1.54639	0.790724	CS pos: 19-20. TLA-TH. Pr: 0.6505	0		Non-effector	0.54	1	-	Y (0.512)	Apoplastic effector	-	Y (0.512)	Apoplastic effector
MrATCC429	A4295_NODE_267_length_59241_cov_20.981826.ver1.0.g085050.m01	Clstr_8280	Clstr_8280			poly(rC)-binding protein 1-like [hypothetical protein Moror_7575]				3.77358	0.971808	CS pos: 24-25. ANA-QC. Pr: 0.7868	0	1	Effector	0.805	1	-	Y (0.792)	Apoplastic effector	-	Y (0.792)	Apoplastic effector
MrATCC429	A4295_NODE_267_length_59241_cov_20.981826.ver1.0.g085070.m01	Clstr_8182	Clstr_8182			ectomycorrhiza-regulated small secreted protein				3.68098	0.996277	CS pos: 23-24. ARA-QS. Pr: 0.7208	0	1	Effector	0.763	1	-	Y (0.794)	Apoplastic effector	Y (0.521)	Y (0.794)	Apoplastic/cytoplasmic effector
MrATCC429	A4295_NODE_268_length_59224_cov_19.124410.ver1.0.g085080.m01	Clstr_4323				glycosyltransferase family 15 protein				2.16216	0.559215	CS pos: 27-28. TGS-LH. Pr: 0.3535	1		Non-effector	0.981		-	-	Non-effector	-	-	Non-effector
MrATCC429	A4295_NODE_268_length_59224_cov_19.124410.ver1.0.g085240.m01	Clstr_8157	Clstr_8157	Clstr_8157		exophilin-5 isoform X2 [hypothetical protein Moror_14487]				1.81818	0.849915	CS pos: 27-28. AFS-VS. Pr: 0.2854	0	1	Effector	0.733	1	-	Y (0.536)	Apoplastic effector	-	Y (0.536)	Apoplastic effector
MrATCC429	A4295_NODE_268_length_59224_cov_19.124410.ver1.0.g085250.m01	Clstr_1855				Major facilitator superfamily domain, general substrate transporter				0	0.997761	CS pos: 22-23. TWG-QT. Pr: 0.8802	0		Non-effector	0.601		-	-	Non-effector	-	-	Non-effector
MrATCC429	A4295_NODE_269_length_59148_cov_17.104859.ver1.0.g085360.m01	Clstr_3482				glycoside hydrolase family 5 protein				1.34831	0.999448	CS pos: 19-20. VSA-QQ. Pr: 0.9034	0		Non-effector	0.967		-	-	Non-effector	-	-	Non-effector
MrATCC429	A4295_NODE_269_length_59148_cov_17.104859.ver1.0.g085400.m01	Clstr_3482				glycoside hydrolase family 5 protein				1.45773	0.98407	CS pos: 21-22. AVA-QD. Pr: 0.6400	0		Non-effector	0.628		-	-	Non-effector	-	-	Non-effector
MrATCC429	A4295_NODE_27_length_324489_cov_16.862375.ver1.0.g088560.m01	Clstr_407				glycoside hydrolase family 74 protein				0	0.975872	CS pos: 18-19. VQA-VD. Pr: 0.8444	0	1	Effector	0.581		-	-	Non-effector	-	-	Non-effector
MrATCC429	A4295_NODE_27_length_324489_cov_16.862375.ver1.0.g088620.m01	Clstr_6742				dj-1 family protein				1.20968	0.985023	CS pos: 21-22. VAA-QG. Pr: 0.6042	0		Non-effector	0.6		-	-	Non-effector	-	-	Non-effector
MrATCC429	A4295_NODE_27_length_324489_cov_16.862375.ver1.0.g088630.m01	Clstr_6742				DJ-1/PfpI family protein				0.754717	0.955576	CS pos: 24-25. VGA-QG. Pr: 0.4406	0		Non-effector	0.696		-	-	Non-effector	-	-	Non-effector
MrATCC429	A4295_NODE_27_length_324489_cov_16.862375.ver1.0.g088750.m01	Clstr_1014				pectate lyase				0.625978	0.94408	CS pos: 19-20. TYA-LK. Pr: 0.8494	0		Non-effector	0.884		-	-	Non-effector	-	-	Non-effector
MrATCC429	A4295_NODE_27_length_324489_cov_16.862375.ver1.0.g088790.m01	Clstr_635				glycoside hydrolase family 55 protein				1.24378	0.987597	CS pos: 18-19. SIA-TS. Pr: 0.3670	0		Non-effector	0.991		-	-	Non-effector	-	-	Non-effector
MrATCC429	A4295_NODE_27_length_324489_cov_16.862375.ver1.0.g088990.m01	Clstr_3120				acid protease				1.25786	0.984954	CS pos: 20-21. VTA-TS. Pr: 0.7249	1		Non-effector	0.971		-	-	Non-effector	-	-	Non-effector
MrATCC429	A4295_NODE_27_length_324489_cov_16.862375.ver1.0.g089540.m01	Clstr_3495				dolichyl-diphosphooligosaccharide-protein glycosyltransferase				0	0.991446	CS pos: 20-21. ITA-KS. Pr: 0.5097	1		Non-effector	0.923		-	-	Non-effector	-	-	Non-effector
MrATCC429	A4295_NODE_27_length_324489_cov_16.862375.ver1.0.g089710.m01	Clstr_9571	Clstr_9571	Clstr_9571		helicase protein MOM1 isoform X1				0.961538	0.879976	CS pos: 22-23. TSS-YP. Pr: 0.5361	1		Non-effector	0.993		-	-	Non-effector	-	-	Non-effector
MrATCC429	A4295_NODE_271_length_58935_cov_21.009389.ver1.0.g086870.m01	Clstr_5935				Axl2 protein				0.278552	0.994486	CS pos: 15-16. AGA-FT. Pr: 0.6989	1		Non-effector	0.973		-	-	Non-effector	-	-	Non-effector
MrATCC429	A4295_NODE_272_length_58653_cov_18.534730.ver1.0.g087070.m01	Clstr_1736				subtilisin-like protein				1.58228	0.984438	CS pos: 17-18. AYA-AP. Pr: 0.9401	0		Non-effector	0.956		-	-	Non-effector	-	-	Non-effector
MrATCC429	A4295_NODE_273_length_57339_cov_18.740480.ver1.0.g087280.m01	Clstr_6931	Clstr_6931			necrosis inducing-like protein npp1 type	A5H7H0#PHI:3128#MpNEP2##Moniliophthora_perniciosa#increased_virulence_(hypervirulence)	1.3e-121	90	1.30435	0.99167	CS pos: 19-20. TIA-GT. Pr: 0.5732	0		Unlikely effector	0.528		-	-	Non-effector	-	-	Non-effector
MrATCC429	A4295_NODE_274_length_56734_cov_16.659740.ver1.0.g087410.m01	Clstr_1602	Clstr_1602			arylsulfatase precursor				1.38169	0.974764	CS pos: 28-29. VSS-QG. Pr: 0.7249	0		Non-effector	0.991		-	-	Non-effector	-	-	Non-effector
MrATCC429	A4295_NODE_274_length_56734_cov_16.659740.ver1.0.g087490.m01	Clstr_2979	Clstr_2979			fad binding domain-containing protein				0.823045	0.998861	CS pos: 18-19. VKA-EY. Pr: 0.9365	0		Non-effector	0.976		-	-	Non-effector	-	-	Non-effector
MrATCC429	A4295_NODE_274_length_56734_cov_16.659740.ver1.0.g087520.m01	Clstr_9228				cationic peroxidase SPC4-like [hypothetical protein Moror_5014]				1.76991	0.970788	CS pos: 19-20. AAA-LE. Pr: 0.3862	0		Non-effector	0.909		-	-	Non-effector	-	-	Non-effector
MrATCC429	A4295_NODE_276_length_56073_cov_15.809523.ver1.0.g087770.m01	Clstr_2979	Clstr_2979			fad binding domain-containing protein				0.998004	0.992944	CS pos: 18-19. VKS-EH. Pr: 0.8459	0		Non-effector	0.986		-	-	Non-effector	-	-	Non-effector
MrATCC429	A4295_NODE_276_length_56073_cov_15.809523.ver1.0.g087850.m01	Clstr_8406				glypican-4 precursor				0.769231	0.925468	CS pos: 28-29. IAG-ED. Pr: 0.3410	0		Non-effector	0.921	1	-	-	Non-effector	Y (0.646)	-	Cytoplasmic effector
MrATCC429	A4295_NODE_276_length_56073_cov_15.809523.ver1.0.g087860.m01	Clstr_6931	Clstr_6931			necrosis inducing-like protein npp1 type	A5H7H0#PHI:3128#MpNEP2##Moniliophthora_perniciosa#increased_virulence_(hypervirulence)	2e-30	77	0.943396	0.527344	CS pos: 18-19. GIG-RR. Pr: 0.2227	0	1	Effector	0.825	1	-	Y (0.644)	Apoplastic effector	-	Y (0.644)	Apoplastic effector
MrATCC429	A4295_NODE_277_length_55724_cov_16.717429.ver1.0.g088050.m01	Clstr_749	Clstr_749			glycoside hydrolase family 18 protein	O59928#PHI:144#CHT42##Trichoderma_virens#reduced_virulence	7e-87	46	0.787402	0.976703	CS pos: 22-23. VQA-TQ. Pr: 0.9011	0		Non-effector	0.764	1	-	Y (0.502)	Apoplastic effector	-	Y (0.502)	Apoplastic effector
MrATCC429	A4295_NODE_278_length_55175_cov_16.705688.ver1.0.g088190.m01	Clstr_9038	Clstr_9038			cysteine-rich secreted protein				7.69231	0.999775	CS pos: 18-19. VSA-QE. Pr: 0.9649	0	1	Effector	0.891	1	-	Y (0.934)	Apoplastic effector	Y (0.7)	Y (0.934)	Apoplastic/cytoplasmic effector
MrATCC429	A4295_NODE_278_length_55175_cov_16.705688.ver1.0.g088270.m01	Clstr_590				glycoside hydrolase family 3 protein	A0A384JDM0#PHI:10368#BcBGL4_(BCIN_03g08710)##Botrytis_cinerea#reduced_virulence	6.3e-157	50	0.551268	0.991985	CS pos: 14-15. VLA-QE. Pr: 0.7444	0		Non-effector	0.991		-	-	Non-effector	-	-	Non-effector
MrATCC429	A4295_NODE_28_length_320450_cov_17.018870.ver1.0.g091820.m01	Clstr_217				cytochrome p450				1.38889	0.797975	CS pos: 19-20. LRS-LP. Pr: 0.3756	0		Non-effector	0.533		-	-	Non-effector	-	-	Non-effector
MrATCC429	A4295_NODE_28_length_320450_cov_17.018870.ver1.0.g091950.m01	Clstr_3484				DyP-type peroxidase				0.44843	0.88322	CS pos: 21-22. VAA-GA. Pr: 0.3032	0		Non-effector	0.739		-	-	Non-effector	-	-	Non-effector
MrATCC429	A4295_NODE_28_length_320450_cov_17.018870.ver1.0.g091960.m01	Clstr_3484				DyP-type peroxidase				0.572519	0.868721	CS pos: 21-22. VAA-GA. Pr: 0.2925	0		Non-effector	0.975		-	-	Non-effector	-	-	Non-effector
MrATCC429	A4295_NODE_28_length_320450_cov_17.018870.ver1.0.g091970.m01	Clstr_7251	Clstr_7251			immunomodulatory protein				5.82011	0.992583	CS pos: 23-24. AAA-GD. Pr: 0.3371	0	1	Effector	0.893	1	Y (0.543)	Y (0.958)	Apoplastic/cytoplasmic effector	Y (0.681)	Y (0.958)	Apoplastic/cytoplasmic effector
MrATCC429	A4295_NODE_28_length_320450_cov_17.018870.ver1.0.g091990.m01	Clstr_2081				endoplasmic reticulum protein				2.95749	0.998817	CS pos: 18-19. ASA-HV. Pr: 0.6065	0		Non-effector	0.99	1	Y (0.544)	-	Cytoplasmic effector	-	-	Non-effector
MrATCC429	A4295_NODE_28_length_320450_cov_17.018870.ver1.0.g092010.m01	Clstr_3484				DyP-type peroxidase				0.449438	0.924427	CS pos: 23-24. AGA-SR. Pr: 0.4574	0		Non-effector	0.923		-	-	Non-effector	-	-	Non-effector
MrATCC429	A4295_NODE_28_length_320450_cov_17.018870.ver1.0.g092030.m01	Clstr_3484				DyP-type peroxidase				0.576923	0.96907	CS pos: 21-22. ATA-AA. Pr: 0.4420	0		Non-effector	0.975		-	-	Non-effector	-	-	Non-effector
MrATCC429	A4295_NODE_28_length_320450_cov_17.018870.ver1.0.g092070.m01	Clstr_2518				carbohydrate esterase family 4 protein				3.09478	0.997612	CS pos: 22-23. VHA-QD. Pr: 0.9695	1		Non-effector	0.987		-	-	Non-effector	-	-	Non-effector
MrATCC429	A4295_NODE_28_length_320450_cov_17.018870.ver1.0.g092190.m01	Clstr_1778	Clstr_1778			extracellular triacylglycerol lipase precursor				0.727273	0.988341	CS pos: 19-20. ALA-AA. Pr: 0.4225	0		Non-effector	0.991		-	-	Non-effector	-	-	Non-effector
MrATCC429	A4295_NODE_28_length_320450_cov_17.018870.ver1.0.g092250.m01	Clstr_3654				glycoside hydrolase family 18 protein	G4MQW5#PHI:7320#GH18##Magnaporthe_oryzae#unaffected_pathogenicity	4e-89	44	1.16279	0.996715	CS pos: 23-24. AQA-RC. Pr: 0.4263	0		Non-effector	0.825		-	-	Non-effector	-	-	Non-effector
MrATCC429	A4295_NODE_28_length_320450_cov_17.018870.ver1.0.g092410.m01	Clstr_3961				twin-arginine translocation pathway signal [hypothetical protein Moror_8838]				1.0101	0.978502	CS pos: 18-19. VLA-AP. Pr: 0.8582	0		Non-effector	0.991		-	-	Non-effector	-	-	Non-effector
MrATCC429	A4295_NODE_28_length_320450_cov_17.018870.ver1.0.g092460.m01	Clstr_2953				serine carboxypeptidase				1.91693	0.972788	CS pos: 21-22. IFA-SY. Pr: 0.6776	1		Non-effector	0.991		-	-	Non-effector	-	-	Non-effector
MrATCC429	A4295_NODE_28_length_320450_cov_17.018870.ver1.0.g092530.m01	Clstr_7820				HEPS-379-like protein				1.08108	0.968905	CS pos: 20-21. ASA-AG. Pr: 0.5649	0		Non-effector	0.854		-	-	Non-effector	-	-	Non-effector
MrATCC429	A4295_NODE_28_length_320450_cov_17.018870.ver1.0.g092540.m01	Clstr_3654				glycoside hydrolase family 18 protein	G4MQW5#PHI:7320#GH18##Magnaporthe_oryzae#unaffected_pathogenicity	3e-92	46	1.20482	0.967948	CS pos: 23-24. VLS-AQ. Pr: 0.6748	0		Non-effector	0.757		-	-	Non-effector	-	-	Non-effector
MrATCC429	A4295_NODE_28_length_320450_cov_17.018870.ver1.0.g092770.m01	Clstr_6303				BIG1-domain-containing protein				0.711744	0.87575	CS pos: 16-17. ALA-FS. Pr: 0.2065	1		Non-effector	0.783		-	-	Non-effector	-	-	Non-effector
MrATCC429	A4295_NODE_280_length_54414_cov_17.635483.ver1.0.g089820.m01	Clstr_4304	Clstr_4304			glycoside hydrolase family 76 protein				1.44695	0.997889	CS pos: 20-21. TSA-QE. Pr: 0.8607	1		Non-effector	0.991		-	-	Non-effector	-	-	Non-effector
MrATCC429	A4295_NODE_280_length_54414_cov_17.635483.ver1.0.g089870.m01	Clstr_3270				glycoside hydrolase family 76 protein				1.4377	0.995077	CS pos: 20-21. ASA-EE. Pr: 0.8922	1		Non-effector	0.991		-	-	Non-effector	-	-	Non-effector
MrATCC429	A4295_NODE_281_length_54364_cov_16.031410.ver1.0.g089980.m01	Clstr_6926	Clstr_6926			carbohydrate-binding module family 1 protein	O59937#PHI:569#XYL3##Fusarium_oxysporum#unaffected_pathogenicity	6e-11	54	2.52101	0.998403	CS pos: 19-20. AQT-AP. Pr: 0.4816	0		Non-effector	0.867	1	-	Y (0.669)	Apoplastic effector	-	Y (0.669)	Apoplastic effector
MrATCC429	A4295_NODE_281_length_54364_cov_16.031410.ver1.0.g090040.m01	Clstr_160				secreted protein				0	0.993575	CS pos: 18-19. SQG-DR. Pr: 0.3557	0		Non-effector	0.991		-	-	Non-effector	-	-	Non-effector
MrATCC429	A4295_NODE_281_length_54364_cov_16.031410.ver1.0.g090080.m01	Clstr_160				secreted protein				0.195695	0.982803	CS pos: 19-20. TFA-QN. Pr: 0.8284	0		Non-effector	0.991		-	-	Non-effector	-	-	Non-effector
MrATCC429	A4295_NODE_284_length_53222_cov_16.215932.ver1.0.g090570.m01	Clstr_3415				carbohydrate esterase family 15 protein				2.10084	0.995773	CS pos: 25-26. ANA-AT. Pr: 0.8492	0		Non-effector	0.974		-	-	Non-effector	-	-	Non-effector
MrATCC429	A4295_NODE_285_length_53064_cov_16.215008.ver1.0.g090670.m01	Clstr_8649				hypothetical protein Moror_3849 [hypothetical protein Moror_3849]				2.05479	0.979956	CS pos: 20-21. VGA-SP. Pr: 0.7395	1		Non-effector	0.98		-	-	Non-effector	-	-	Non-effector
MrATCC429	A4295_NODE_285_length_53064_cov_16.215008.ver1.0.g090680.m01	Clstr_8045				hydrophobin				2.82486	0.993082	CS pos: 18-19. VNA-SP. Pr: 0.7770	0		Non-effector	0.991		-	-	Non-effector	-	-	Non-effector
MrATCC429	A4295_NODE_285_length_53064_cov_16.215008.ver1.0.g090830.m01	Clstr_9264	Clstr_9264			fungal hydrophobin				6.50407	0.970965	CS pos: 22-23. AAA-TP. Pr: 0.3528	1	1	Effector	0.63	1	-	Y (0.734)	Apoplastic effector	-	Y (0.734)	Apoplastic effector
MrATCC429	A4295_NODE_285_length_53064_cov_16.215008.ver1.0.g090850.m01	Clstr_9264	Clstr_9264			hydrophobin				7.27273	0.951236	CS pos: 19-20. AAA-SP. Pr: 0.3382	0		Non-effector	0.562	1	-	Y (0.794)	Apoplastic effector	-	Y (0.794)	Apoplastic effector
MrATCC429	A4295_NODE_286_length_53035_cov_16.299319.ver1.0.g091000.m01	Clstr_2953				carboxypeptidase c				2.41449	0.985933	CS pos: 16-17. TAA-FP. Pr: 0.6530	0		Non-effector	0.972		-	-	Non-effector	-	-	Non-effector
MrATCC429	A4295_NODE_286_length_53035_cov_16.299319.ver1.0.g091010.m01	Clstr_2953				carboxypeptidase c				2.29167	0.992975	CS pos: 21-22. SQA-VL. Pr: 0.3375	0		Non-effector	0.947		-	-	Non-effector	-	-	Non-effector
MrATCC429	A4295_NODE_286_length_53035_cov_16.299319.ver1.0.g091170.m01	Clstr_7251	Clstr_7251			immunomodulatory protein				5.72917	0.99793	CS pos: 21-22. AIA-AP. Pr: 0.8849	0	1	Effector	0.873	1	Y (0.513)	Y (0.931)	Apoplastic/cytoplasmic effector	Y (0.59)	Y (0.931)	Apoplastic/cytoplasmic effector
MrATCC429	A4295_NODE_288_length_52796_cov_20.177964.ver1.0.g091420.m01	Clstr_4681				neutral protease 2				1.7341	0.659757	CS pos: 18-19. TLS-LA. Pr: 0.3613	0		Non-effector	0.742		-	-	Non-effector	-	-	Non-effector
MrATCC429	A4295_NODE_289_length_52707_cov_16.150850.ver1.0.g091520.m01	Clstr_8895	Clstr_8895			cytochrome p450				1.19522	0.725166	CS pos: 27-28. SAA-KL. Pr: 0.4336	0		Non-effector	0.986		-	-	Non-effector	-	-	Non-effector
MrATCC429	A4295_NODE_289_length_52707_cov_16.150850.ver1.0.g091530.m01	Clstr_9076	Clstr_9076			deuterolysin m35 metalloprotease				0.403226	0.896825	CS pos: 18-19. THA-TP. Pr: 0.8507	0		Non-effector	0.523	1	-	Y (0.732)	Apoplastic effector	-	Y (0.732)	Apoplastic effector
MrATCC429	A4295_NODE_29_length_317995_cov_16.462281.ver1.0.g094520.m01	Clstr_2469	Clstr_2469			glycoside hydrolase family 12 protein				1.22951	0.988215	CS pos: 18-19. SVG-QT. Pr: 0.3645	0		Non-effector	0.797	1	-	Y (0.664)	Apoplastic effector	-	Y (0.664)	Apoplastic effector
MrATCC429	A4295_NODE_29_length_317995_cov_16.462281.ver1.0.g094750.m01	Clstr_9804				hypothetical protein Moror_17795 [hypothetical protein Moror_17795]				4.34783	0.99064	CS pos: 20-21. VAG-AP. Pr: 0.8346	0		Non-effector	0.733		-	-	Non-effector	-	-	Non-effector
MrATCC429	A4295_NODE_29_length_317995_cov_16.462281.ver1.0.g095010.m01	Clstr_7444				extracellular serine-rich protein				0.961538	0.996817	CS pos: 21-22. AQG-QD. Pr: 0.9065	0		Non-effector	0.627	1	-	Y (0.817)	Apoplastic effector	-	Y (0.817)	Apoplastic effector
MrATCC429	A4295_NODE_29_length_317995_cov_16.462281.ver1.0.g095530.m01	Clstr_213	Clstr_213			endo-polygalacturonase PG1				2.34987	0.814141	CS pos: 18-19. TFA-SP. Pr: 0.5362	0		Non-effector	0.95	1	-	Y (0.586)	Apoplastic effector	-	Y (0.586)	Apoplastic effector
MrATCC429	A4295_NODE_29_length_317995_cov_16.462281.ver1.0.g095680.m01	Clstr_1092				amidase family protein				0.574713	0.873211	CS pos: 20-21. IYS-LK. Pr: 0.6486	0		Non-effector	0.991		-	-	Non-effector	-	-	Non-effector
MrATCC429	A4295_NODE_290_length_52620_cov_19.337627.ver1.0.g092980.m01	Clstr_1050				putative extracellular elastinolytic metalloproteinase precursor				1.20482	0.662107	CS pos: 17-18. CRN-AT. Pr: 0.2237	0		Non-effector	0.542	1	Y (0.555)	-	Cytoplasmic effector	Y (0.525)	-	Cytoplasmic effector
MrATCC429	A4295_NODE_291_length_52602_cov_20.152182.ver1.0.g093050.m01	Clstr_8895	Clstr_8895			cytochrome p450				0.816327	0.767652	CS pos: 15-16. AGA-WI. Pr: 0.3753	0		Non-effector	0.984		-	-	Non-effector	-	-	Non-effector
MrATCC429	A4295_NODE_292_length_52278_cov_16.728329.ver1.0.g093310.m01	Clstr_5862				endo- -alpha-mannosidase				0.334448	0.768545	CS pos: 20-21. VKS-LK. Pr: 0.6415	1		Non-effector	0.958		-	-	Non-effector	-	-	Non-effector
MrATCC429	A4295_NODE_292_length_52278_cov_16.728329.ver1.0.g093330.m01	Clstr_3656	Clstr_3656			epoxide hydrolase				0	0.618361	CS pos: 26-27. VSS-VR. Pr: 0.3661	1	1	Effector	0.811	1	-	Y (0.639)	Apoplastic effector	Y (0.609)	Y (0.639)	Apoplastic/cytoplasmic effector
MrATCC429	A4295_NODE_293_length_52100_cov_21.805524.ver1.0.g093450.m01	Clstr_7672				predicted protein [hypothetical protein Moror_15721, partial]				1.54639	0.977618	CS pos: 22-23. SEA-QK. Pr: 0.9094	0		Non-effector	0.682		-	-	Non-effector	-	-	Non-effector
MrATCC429	A4295_NODE_294_length_51917_cov_16.141022.ver1.0.g093570.m01	Clstr_1390				aryl-alcohol oxidase				0.492611	0.969986	CS pos: 19-20. SYS-VA. Pr: 0.5265	0		Non-effector	0.991		-	-	Non-effector	-	-	Non-effector
MrATCC429	A4295_NODE_294_length_51917_cov_16.141022.ver1.0.g093670.m01	Clstr_5844	Clstr_5844			Pv-fam-d protein				6.79012	0.995625	CS pos: 19-20. VHA-QG. Pr: 0.9222	0		Non-effector	0.763	1	Y (0.713)	-	Cytoplasmic effector	Y (0.923)	-	Cytoplasmic effector
MrATCC429	A4295_NODE_295_length_51178_cov_17.695550.ver1.0.g093690.m01	Clstr_1019				laccase				0.974659	0.981841	CS pos: 19-20. VHA-SI. Pr: 0.8530	0		Non-effector	0.991		-	-	Non-effector	-	-	Non-effector
MrATCC429	A4295_NODE_295_length_51178_cov_17.695550.ver1.0.g093720.m01	Clstr_1019				laccase				0.94697	0.992803	CS pos: 17-18. VQA-VE. Pr: 0.9719	0		Non-effector	0.985		-	-	Non-effector	-	-	Non-effector
MrATCC429	A4295_NODE_295_length_51178_cov_17.695550.ver1.0.g093730.m01	Clstr_1019				laccase				1.13636	0.998399	CS pos: 17-18. VQA-VE. Pr: 0.9911	0		Non-effector	0.988		-	-	Non-effector	-	-	Non-effector
MrATCC429	A4295_NODE_296_length_50963_cov_17.132965.ver1.0.g093810.m01	Clstr_1050				putative extracellular elastinolytic metalloproteinase precursor				0.401606	0.972614	CS pos: 23-24. TDA-KP. Pr: 0.9046	0		Non-effector	0.964		-	-	Non-effector	-	-	Non-effector
MrATCC429	A4295_NODE_296_length_50963_cov_17.132965.ver1.0.g093940.m01	Clstr_1050				putative extracellular elastinolytic metalloproteinase precursor				1	0.978323	CS pos: 20-21. AVA-TP. Pr: 0.8001	0		Non-effector	0.936		-	-	Non-effector	-	-	Non-effector
MrATCC429	A4295_NODE_297_length_50959_cov_17.832192.ver1.0.g094050.m01	Clstr_1019				laccase				0.94697	0.988445	CS pos: 16-17. TQA-VE. Pr: 0.9549	0		Non-effector	0.991		-	-	Non-effector	-	-	Non-effector
MrATCC429	A4295_NODE_299_length_50651_cov_16.176632.ver1.0.g094380.m01	Clstr_23				glycosyltransferase family 24 protein				0.427611	0.989948	CS pos: 14-15. ALA-AS. Pr: 0.4932	0		Non-effector	0.99		-	-	Non-effector	-	-	Non-effector
MrATCC429	A4295_NODE_3_length_851795_cov_16.638685.ver1.0.g124260.m01	Clstr_4717	Clstr_4717			aromatic compound dioxygenase				1.19522	0.993228	CS pos: 19-20. ASA-LP. Pr: 0.8044	0	1	Effector	0.551	1	-	Y (0.777)	Apoplastic effector	-	Y (0.777)	Apoplastic effector
MrATCC429	A4295_NODE_3_length_851795_cov_16.638685.ver1.0.g124420.m01	Clstr_634				predicted protein [hypothetical protein Moror_15999, partial]				1.38249	0.973037	CS pos: 16-17. AVA-QV. Pr: 0.4199	0		Non-effector	0.99		-	-	Non-effector	-	-	Non-effector
MrATCC429	A4295_NODE_3_length_851795_cov_16.638685.ver1.0.g124690.m01	Clstr_6658				hypothetical protein W97_00656				3.6	0.889544	CS pos: 20-21. AFA-CF. Pr: 0.5903	0		Non-effector	0.566		-	-	Non-effector	-	-	Non-effector
MrATCC429	A4295_NODE_3_length_851795_cov_16.638685.ver1.0.g124720.m01	Clstr_3657				glycoside hydrolase family 5 protein	P29717#PHI:10734#XOG1##Candida_albicans#unaffected_pathogenicity	3e-76	40	0.824742	0.992099	CS pos: 19-20. VLA-FS. Pr: 0.9275	0		Non-effector	0.923		-	-	Non-effector	-	-	Non-effector
MrATCC429	A4295_NODE_3_length_851795_cov_16.638685.ver1.0.g124990.m01	Clstr_3855				ribonuclease t2				2.7907	0.959565	CS pos: 16-17. ALA-SP. Pr: 0.6369	0		Non-effector	0.989		-	-	Non-effector	-	-	Non-effector
MrATCC429	A4295_NODE_3_length_851795_cov_16.638685.ver1.0.g125010.m01	Clstr_3855				ribonuclease T2				2.23325	0.986688	CS pos: 18-19. ASS-EP. Pr: 0.5185	0		Non-effector	0.974		-	-	Non-effector	-	-	Non-effector
MrATCC429	A4295_NODE_3_length_851795_cov_16.638685.ver1.0.g125070.m01	Clstr_6851	Clstr_6851			UDP-glucose 6-dehydrogenase				3.75	0.920722	CS pos: 18-19. IYA-CE. Pr: 0.7754	0		Unlikely effector	0.503		-	-	Non-effector	-	-	Non-effector
MrATCC429	A4295_NODE_3_length_851795_cov_16.638685.ver1.0.g125370.m01	Clstr_6535	Clstr_6535			rhamnogalacturonan acetylesterase				1.19522	0.971142	CS pos: 17-18. ATC-QT. Pr: 0.4170	0	1	Effector	0.634	1	-	Y (0.747)	Apoplastic effector	-	Y (0.747)	Apoplastic effector
MrATCC429	A4295_NODE_3_length_851795_cov_16.638685.ver1.0.g125380.m01	Clstr_6535	Clstr_6535			rhamnogalacturonan acetylesterase				1.4652	0.980993	CS pos: 20-21. VLA-QT. Pr: 0.8976	1		Non-effector	0.563	1	-	Y (0.619)	Apoplastic effector	-	Y (0.619)	Apoplastic effector
MrATCC429	A4295_NODE_3_length_851795_cov_16.638685.ver1.0.g125840.m01	Clstr_2997	Clstr_2997			glycoside hydrolase family 18 protein				2.06186	0.991241	CS pos: 23-24. AKA-FD. Pr: 0.5942	0	1	Effector	0.571	1	-	Y (0.541)	Apoplastic effector	Y (0.512)	Y (0.541)	Apoplastic/cytoplasmic effector
MrATCC429	A4295_NODE_3_length_851795_cov_16.638685.ver1.0.g125880.m01	Clstr_7559				Clavaminate synthase-like protein				1.85185	0.538366	CS pos: 29-30. TQP-VQ. Pr: 0.1902	0		Non-effector	0.848		-	-	Non-effector	-	-	Non-effector
MrATCC429	A4295_NODE_3_length_851795_cov_16.638685.ver1.0.g125910.m01	Clstr_3459				glycoside hydrolase family 72 protein				2.54083	0.710359	CS pos: 23-24. VNA-IS. Pr: 0.5324	1		Non-effector	0.931		-	-	Non-effector	-	-	Non-effector
MrATCC429	A4295_NODE_3_length_851795_cov_16.638685.ver1.0.g126030.m01	Clstr_2009				FAD/NAD(P)-binding domain-containing protein				0.581395	0.825649	CS pos: 15-16. SVA-FQ. Pr: 0.5042	0		Non-effector	0.986		-	-	Non-effector	-	-	Non-effector
MrATCC429	A4295_NODE_3_length_851795_cov_16.638685.ver1.0.g126110.m01	Clstr_3965				hypothetical protein Moror_286 [hypothetical protein Moror_286]				0.970874	0.79186	CS pos: 23-24. VLG-GG. Pr: 0.6913	1		Non-effector	0.609		-	-	Non-effector	-	-	Non-effector
MrATCC429	A4295_NODE_3_length_851795_cov_16.638685.ver1.0.g126150.m01	Clstr_4697				PLC-like phosphodiesterase				1.07527	0.99385	CS pos: 20-21. VAA-TP. Pr: 0.7489	0		Non-effector	0.965		-	-	Non-effector	-	-	Non-effector
MrATCC429	A4295_NODE_3_length_851795_cov_16.638685.ver1.0.g126500.m01	Clstr_2997	Clstr_2997			glycoside hydrolase family 18 protein				2.05339	0.982381	CS pos: 18-19. AHA-FD. Pr: 0.9578	0		Non-effector	0.91		-	-	Non-effector	-	-	Non-effector
MrATCC429	A4295_NODE_3_length_851795_cov_16.638685.ver1.0.g127020.m01	Clstr_7279	Clstr_7279			expression library immunization antigen 1	J9VHN6#PHI:9961#Bim1_(CNAG_02775)##Cryptococcus_neoformans#reduced_virulence	1e-23	44	1.89573	0.941638	CS pos: 19-20. AQA-HF. Pr: 0.7819	0		Non-effector	0.629	1	-	Y (0.704)	Apoplastic effector	-	Y (0.704)	Apoplastic effector
MrATCC429	A4295_NODE_3_length_851795_cov_16.638685.ver1.0.g127160.m01	Clstr_590				glycoside hydrolase family 3 protein	A0A384JDM0#PHI:10368#BcBGL4_(BCIN_03g08710)##Botrytis_cinerea#reduced_virulence	2.3e-153	46	0.932091	0.991059	CS pos: 17-18. AFA-QQ. Pr: 0.7473	0		Non-effector	0.949		-	-	Non-effector	-	-	Non-effector
MrATCC429	A4295_NODE_3_length_851795_cov_16.638685.ver1.0.g127220.m01	Clstr_7376	Clstr_7376			prohibitin PHB1				0.47619	0.808575	CS pos: 23-24. VRA-SL. Pr: 0.7532	0	1	Effector	0.747	1	Y (0.635)	-	Cytoplasmic effector	-	-	Non-effector
MrATCC429	A4295_NODE_3_length_851795_cov_16.638685.ver1.0.g127270.m01	Clstr_8895	Clstr_8895			cytochrome p450				0.886918	0.709114	CS pos: 20-21. AWP-KR. Pr: 0.2653	1		Non-effector	0.976		-	-	Non-effector	-	-	Non-effector
MrATCC429	A4295_NODE_3_length_851795_cov_16.638685.ver1.0.g127310.m01	Clstr_1523	Clstr_1523			alpha beta hydrolase fold family				1.50754	0.993463	CS pos: 24-25. TVA-EV. Pr: 0.6608	0		Non-effector	0.991		-	-	Non-effector	-	-	Non-effector
MrATCC429	A4295_NODE_3_length_851795_cov_16.638685.ver1.0.g127440.m01	Clstr_9116	Clstr_9116			non-catalytic module family expn protein				5.04202	0.922063	CS pos: 24-25. ALC-VF. Pr: 0.6213	1	1	Effector	0.669	1	-	Y (0.663)	Apoplastic effector	-	Y (0.663)	Apoplastic effector
MrATCC429	A4295_NODE_3_length_851795_cov_16.638685.ver1.0.g127510.m01	Clstr_8895	Clstr_8895			cytochrome p450				1.18812	0.842592	CS pos: 19-20. LLA-RN. Pr: 0.5988	0		Non-effector	0.987		-	-	Non-effector	-	-	Non-effector
MrATCC429	A4295_NODE_3_length_851795_cov_16.638685.ver1.0.g127600.m01	Clstr_8895	Clstr_8895			cytochrome p450				2.12766	0.754899	CS pos: 25-26. PRG-RT. Pr: 0.2583	0		Non-effector	0.989		-	-	Non-effector	-	-	Non-effector
MrATCC429	A4295_NODE_3_length_851795_cov_16.638685.ver1.0.g127660.m01	Clstr_2773				cytochrome p450				1.1583	0.514116	CS pos: 28-29. VDA-YR. Pr: 0.4893	0		Non-effector	0.99		-	-	Non-effector	-	-	Non-effector
MrATCC429	A4295_NODE_3_length_851795_cov_16.638685.ver1.0.g127720.m01	Clstr_9264	Clstr_9264			hydrophobin				7.54717	0.973206	CS pos: 17-18. AAA-TT. Pr: 0.3953	0		Non-effector	0.506	1	-	Y (0.791)	Apoplastic effector	-	Y (0.791)	Apoplastic effector
MrATCC429	A4295_NODE_3_length_851795_cov_16.638685.ver1.0.g127730.m01	Clstr_9264	Clstr_9264			fungal hydrophobin				7.61905	0.890851	CS pos: 24-25. SQC-TT. Pr: 0.2035	0		Non-effector	0.511	1	-	Y (0.755)	Apoplastic effector	-	Y (0.755)	Apoplastic effector
MrATCC429	A4295_NODE_3_length_851795_cov_16.638685.ver1.0.g127740.m01	Clstr_9264	Clstr_9264			hydrophobin				6.66667	0.935245	CS pos: 25-26. SQC-LP. Pr: 0.4343	0		Unlikely effector	0.515	1	-	Y (0.782)	Apoplastic effector	-	Y (0.782)	Apoplastic effector
MrATCC429	A4295_NODE_30_length_315776_cov_18.313629.ver1.0.g101110.m01	Clstr_2979	Clstr_2979			yellow-x1b precursor				0.8	0.696083	CS pos: 31-32. TIA-SS. Pr: 0.3479	1		Non-effector	0.701		-	-	Non-effector	-	-	Non-effector
MrATCC429	A4295_NODE_30_length_315776_cov_18.313629.ver1.0.g101270.m01	Clstr_231				glycoside hydrolase family 2 protein				0.511247	0.9497	CS pos: 20-21. VYS-AV. Pr: 0.8670	0		Non-effector	0.991		-	-	Non-effector	-	-	Non-effector
MrATCC429	A4295_NODE_30_length_315776_cov_18.313629.ver1.0.g101510.m01	Clstr_5552				glycoside hydrolase family 10 protein	G4MTF8#PHI:2204#Endo-1_4-beta-xylanase_[GH10_family]##Magnaporthe_oryzae#reduced_virulence	1e-58	43	2.25564	0.993121	CS pos: 19-20. VFG-LD. Pr: 0.9697	0		Non-effector	0.716		-	-	Non-effector	-	-	Non-effector
MrATCC429	A4295_NODE_30_length_315776_cov_18.313629.ver1.0.g101750.m01	Clstr_3847				acid protease				0.823045	0.99882	CS pos: 19-20. TEA-EP. Pr: 0.9800	0		Non-effector	0.99		-	-	Non-effector	-	-	Non-effector
MrATCC429	A4295_NODE_30_length_315776_cov_18.313629.ver1.0.g101870.m01	Clstr_1390				gmc oxidoreductase				0.443131	0.771566	CS pos: 21-22. VTC-NP. Pr: 0.5773	0		Non-effector	0.99		-	-	Non-effector	-	-	Non-effector
MrATCC429	A4295_NODE_30_length_315776_cov_18.313629.ver1.0.g101940.m01	Clstr_7275				DNA breaking-rejoining enzyme				3.33333	0.942069	CS pos: 18-19. NEA-LK. Pr: 0.8205	0		Non-effector	0.642	1	Y (0.732)	-	Cytoplasmic effector	Y (0.791)	-	Cytoplasmic effector
MrATCC429	A4295_NODE_304_length_49819_cov_20.178504.ver1.0.g100200.m01	Clstr_144				glycoside hydrolase family 35 protein				0.474834	0.919054	CS pos: 26-27. SVA-RG. Pr: 0.3093	1		Non-effector	0.991		-	-	Non-effector	-	-	Non-effector
MrATCC429	A4295_NODE_305_length_49781_cov_18.703743.ver1.0.g100230.m01	Clstr_9264	Clstr_9264			hydrophobin				7.27273	0.994815	CS pos: 19-20. LSA-AT. Pr: 0.3154	0	1	Effector	0.671	1	-	Y (0.696)	Apoplastic effector	Y (0.689)	Y (0.696)	Apoplastic/cytoplasmic effector
MrATCC429	A4295_NODE_306_length_49085_cov_17.539477.ver1.0.g100530.m01	Clstr_374				No match				1.91083	0.824125	CS pos: 24-25. SKS-KT. Pr: 0.4580	0		Non-effector	0.901		-	-	Non-effector	-	-	Non-effector
MrATCC429	A4295_NODE_307_length_48870_cov_20.789861.ver1.0.g100580.m01	Clstr_1390				glucose oxidase				0.714286	0.993154	CS pos: 20-21. SQS-TD. Pr: 0.5136	0	1	Effector	0.681	1	-	Y (0.655)	Apoplastic effector	-	Y (0.655)	Apoplastic effector
MrATCC429	A4295_NODE_308_length_48642_cov_15.962410.ver1.0.g100790.m01	Clstr_6104				cytochrome p450				1.42857	0.682713	CS pos: 24-25. TDS-KK. Pr: 0.5047	0		Non-effector	0.985		-	-	Non-effector	-	-	Non-effector
MrATCC429	A4295_NODE_308_length_48642_cov_15.962410.ver1.0.g100830.m01	Clstr_2979	Clstr_2979			fad binding domain-containing protein				0.819672	0.989603	CS pos: 17-18. ANA-AT. Pr: 0.7291	0		Non-effector	0.988		-	-	Non-effector	-	-	Non-effector
MrATCC429	A4295_NODE_308_length_48642_cov_15.962410.ver1.0.g100840.m01	Clstr_147				fad binding domain-containing protein				0.816327	0.932374	CS pos: 22-23. AEA-LP. Pr: 0.6617	0		Non-effector	0.985		-	-	Non-effector	-	-	Non-effector
MrATCC429	A4295_NODE_308_length_48642_cov_15.962410.ver1.0.g100890.m01	Clstr_2979	Clstr_2979			fad binding domain-containing protein				0.819672	0.995247	CS pos: 17-18. ANA-AT. Pr: 0.7013	0		Non-effector	0.99		-	-	Non-effector	-	-	Non-effector
MrATCC429	A4295_NODE_308_length_48642_cov_15.962410.ver1.0.g100900.m01	Clstr_217				MCM2/3/5 family protein				1.86916	0.77411	CS pos: 19-20. ASG-SL. Pr: 0.5401	0		Non-effector	0.712	1	-	Y (0.627)	Apoplastic effector	-	Y (0.627)	Apoplastic effector
MrATCC429	A4295_NODE_308_length_48642_cov_15.962410.ver1.0.g100910.m01	Clstr_2979	Clstr_2979			fad binding domain-containing protein				0.986193	0.999106	CS pos: 18-19. ASA-AS. Pr: 0.7685	0		Non-effector	0.991		-	-	Non-effector	-	-	Non-effector
MrATCC429	A4295_NODE_309_length_48629_cov_17.092876.ver1.0.g101000.m01	Clstr_213	Clstr_213			endo-polygalacturonase PG1				2.07254	0.989327	CS pos: 19-20. AAA-SP. Pr: 0.7661	0		Non-effector	0.585	1	-	Y (0.635)	Apoplastic effector	-	Y (0.635)	Apoplastic effector
MrATCC429	A4295_NODE_31_length_284302_cov_17.851121.ver1.0.g103580.m01	Clstr_595				large secreted protein				0.260756	0.997559	CS pos: 21-22. VHA-AT. Pr: 0.9723	0		Non-effector	0.991		-	-	Non-effector	-	-	Non-effector
MrATCC429	A4295_NODE_31_length_284302_cov_17.851121.ver1.0.g103590.m01	Clstr_595				large secreted protein				0.883838	0.958007	CS pos: 24-25. TLA-AT. Pr: 0.8471	1		Non-effector	0.991		-	-	Non-effector	-	-	Non-effector
MrATCC429	A4295_NODE_31_length_284302_cov_17.851121.ver1.0.g103760.m01	Clstr_7637	Clstr_7637			GPI-anchored small secreted protein				1.50754	0.975778	CS pos: 20-21. VSG-QT. Pr: 0.8843	0		Non-effector	0.913	1	-	Y (0.646)	Apoplastic effector	-	Y (0.646)	Apoplastic effector
MrATCC429	A4295_NODE_31_length_284302_cov_17.851121.ver1.0.g103810.m01	Clstr_7382	Clstr_7382			pilus assembly transmembrane protein				2.41546	0.997939	CS pos: 19-20. ASA-TR. Pr: 0.7977	0	1	Effector	0.71	1	-	Y (0.649)	Apoplastic effector	-	Y (0.649)	Apoplastic effector
MrATCC429	A4295_NODE_31_length_284302_cov_17.851121.ver1.0.g103820.m01	Clstr_7382	Clstr_7382			predicted protein [hypothetical protein Moror_15947]				2.42718	0.947897	CS pos: 18-19. ASA-AS. Pr: 0.5779	0		Non-effector	0.594	1	Y (0.502)	-	Cytoplasmic effector	Y (0.515)	-	Cytoplasmic effector
MrATCC429	A4295_NODE_31_length_284302_cov_17.851121.ver1.0.g103990.m01	Clstr_4100	Clstr_4100			extracellular exo-polygalacturonase				3.51759	0.9922	CS pos: 21-22. VSA-SP. Pr: 0.7822	0		Non-effector	0.704	1	-	Y (0.613)	Apoplastic effector	-	Y (0.613)	Apoplastic effector
MrATCC429	A4295_NODE_31_length_284302_cov_17.851121.ver1.0.g104000.m01	Clstr_5269	Clstr_5269			pectinesterase a	Q9C2Y1#PHI:278__PHI:1028#BCPME1__Bcpme1##Botrytis_cinerea#unaffected_pathogenicity__reduced_virulence	3e-51	41	1.25392	0.976671	CS pos: 18-19. SWA-LT. Pr: 0.3092	0	1	Effector	0.564	1	-	Y (0.572)	Apoplastic effector	-	Y (0.572)	Apoplastic effector
MrATCC429	A4295_NODE_31_length_284302_cov_17.851121.ver1.0.g104290.m01	Clstr_1613				amidase signature enzyme				0.539568	0.857608	CS pos: 19-20. VFA-AF. Pr: 0.4115	0		Non-effector	0.991		-	-	Non-effector	-	-	Non-effector
MrATCC429	A4295_NODE_31_length_284302_cov_17.851121.ver1.0.g104330.m01	Clstr_8705	Clstr_8705			phosphoglycerate mutase family protein				3.09735	0.90873	CS pos: 21-22. SLS-AN. Pr: 0.2854	0	1	Effector	0.716	1	-	Y (0.836)	Apoplastic effector	-	Y (0.836)	Apoplastic effector
MrATCC429	A4295_NODE_31_length_284302_cov_17.851121.ver1.0.g104340.m01	Clstr_8705	Clstr_8705			FAD/NAD-P-binding domain-containing protein				1.3269	0.963493	CS pos: 21-22. ATA-AK. Pr: 0.7032	1		Non-effector	0.97		-	-	Non-effector	-	-	Non-effector
MrATCC429	A4295_NODE_311_length_48415_cov_17.379117.ver1.0.g102210.m01	Clstr_5000				deuterolysin m35 metalloprotease				1.11111	0.567997	CS pos: 22-23. AAA-EK. Pr: 0.3137	0		Non-effector	0.735		-	-	Non-effector	-	-	Non-effector
MrATCC429	A4295_NODE_312_length_48411_cov_17.947997.ver1.0.g102280.m01	Clstr_3505				galactan 1,3-beta-galactosidase				0.915332	0.900513	CS pos: 16-17. ALA-AS. Pr: 0.6275	0		Non-effector	0.807		-	-	Non-effector	-	-	Non-effector
MrATCC429	A4295_NODE_312_length_48411_cov_17.947997.ver1.0.g102350.m01	Clstr_6048	Clstr_6048			xylanase a	G4NA54#PHI:2214#Endo-1_4-beta-xylanase_I_[GH10_family]##Magnaporthe_oryzae#reduced_virulence	6e-67	61	0.865801	0.98974	CS pos: 19-20. VIA-TP. Pr: 0.8124	1	1	Effector	0.553	1	-	Y (0.884)	Apoplastic effector	-	Y (0.884)	Apoplastic effector
MrATCC429	A4295_NODE_313_length_47647_cov_15.921912.ver1.0.g102460.m01	Clstr_1778	Clstr_1778			carotenoid ester lipase precursor	Q5XTQ4#PHI:541#LIP1##Botrytis_cinerea#unaffected_pathogenicity	2e-98	41	1.11524	0.963834	CS pos: 17-18. AAA-AP. Pr: 0.5070	0		Non-effector	0.99		-	-	Non-effector	-	-	Non-effector
MrATCC429	A4295_NODE_313_length_47647_cov_15.921912.ver1.0.g102540.m01	Clstr_4477				manganese peroxidase				2.15633	0.991366	CS pos: 18-19. ANA-GP. Pr: 0.8404	0		Non-effector	0.881		-	-	Non-effector	-	-	Non-effector
MrATCC429	A4295_NODE_318_length_46982_cov_16.328458.ver1.0.g103170.m01	Clstr_4335				glycoside hydrolase family 76 protein				1.5748	0.970901	CS pos: 21-22. VLA-LH. Pr: 0.8325	0		Non-effector	0.63		-	-	Non-effector	-	-	Non-effector
MrATCC429	A4295_NODE_319_length_46868_cov_16.199345.ver1.0.g103300.m01	Clstr_8182	Clstr_8182			aspartyl aminopeptidase				3.52941	0.994945	CS pos: 17-18. VSA-NP. Pr: 0.3348	0		Unlikely effector	0.523	1	-	Y (0.912)	Apoplastic effector	-	Y (0.912)	Apoplastic effector
MrATCC429	A4295_NODE_319_length_46868_cov_16.199345.ver1.0.g103370.m01	Clstr_8182	Clstr_8182			chaperonin 60 subunit beta 4, chloroplastic-like isoform X2 [hypothetical protein Moror_9215]				3.38983	0.996499	CS pos: 20-21. SSA-TP. Pr: 0.7431	0		Non-effector	0.648	1	-	Y (0.616)	Apoplastic effector	-	Y (0.616)	Apoplastic effector
MrATCC429	A4295_NODE_319_length_46868_cov_16.199345.ver1.0.g103450.m01	Clstr_8182	Clstr_8182			aspartyl aminopeptidase				3.52941	0.99155	CS pos: 17-18. VSA-NP. Pr: 0.3335	0		Unlikely effector	0.544	1	-	Y (0.879)	Apoplastic effector	-	Y (0.879)	Apoplastic effector
MrATCC429	A4295_NODE_32_length_281156_cov_16.486693.ver1.0.g106290.m01	Clstr_147				fad binding domain-containing protein				0.606061	0.996348	CS pos: 20-21. TDA-AP. Pr: 0.9255	0		Non-effector	0.895		-	-	Non-effector	-	-	Non-effector
MrATCC429	A4295_NODE_32_length_281156_cov_16.486693.ver1.0.g106300.m01	Clstr_1390				alcohol oxidase				0	0.897708	CS pos: 17-18. VAS-RP. Pr: 0.6629	0		Non-effector	0.991		-	-	Non-effector	-	-	Non-effector
MrATCC429	A4295_NODE_32_length_281156_cov_16.486693.ver1.0.g106310.m01	Clstr_2979	Clstr_2979			fad binding domain-containing protein				0.986193	0.998975	CS pos: 18-19. ASA-AS. Pr: 0.7579	0		Non-effector	0.972		-	-	Non-effector	-	-	Non-effector
MrATCC429	A4295_NODE_32_length_281156_cov_16.486693.ver1.0.g106380.m01	Clstr_6097	Clstr_6097			Cloroperoxidase [hypothetical protein Moror_13158]				1.53846	0.992383	CS pos: 18-19. ASA-CP. Pr: 0.8232	0	1	Effector	0.56		-	-	Non-effector	-	-	Non-effector
MrATCC429	A4295_NODE_32_length_281156_cov_16.486693.ver1.0.g106520.m01	Clstr_5697				pleckstrin homology-like domain family B member 2 isoform 2 [hypothetical protein Moror_13144]				0.647249	0.979214	CS pos: 20-21. IQA-QG. Pr: 0.6693	1		Non-effector	0.719		-	-	Non-effector	-	-	Non-effector
MrATCC429	A4295_NODE_32_length_281156_cov_16.486693.ver1.0.g106530.m01	Clstr_4300				hypothetical protein Moror_13143 [hypothetical protein Moror_13143]				0.259067	0.958315	CS pos: 20-21. IQA-QG. Pr: 0.6163	1		Non-effector	0.988	1	-	-	Non-effector	Y (0.508)	-	Cytoplasmic effector
MrATCC429	A4295_NODE_32_length_281156_cov_16.486693.ver1.0.g106640.m01	Clstr_8314	Clstr_8314			translation initiation factor IF-2				0	0.980615	CS pos: 19-20. ASA-AV. Pr: 0.5566	0		Non-effector	0.997	1	-	-	Non-effector	Y (0.589)	-	Cytoplasmic effector
MrATCC429	A4295_NODE_32_length_281156_cov_16.486693.ver1.0.g106840.m01	Clstr_2759				benzoate 4-monooxygenase cytochrome p450				1.79641	0.571893	CS pos: 20-21. LLA-CY. Pr: 0.3202	0		Non-effector	0.984		-	-	Non-effector	-	-	Non-effector
MrATCC429	A4295_NODE_32_length_281156_cov_16.486693.ver1.0.g106860.m01	Clstr_8139				integral membrane protein				4.12371	0.999304	CS pos: 18-19. VGA-QD. Pr: 0.8376	1		Non-effector	0.974		-	-	Non-effector	-	-	Non-effector
MrATCC429	A4295_NODE_32_length_281156_cov_16.486693.ver1.0.g107160.m01	Clstr_9630	Clstr_9630			proline-rich antigen				4.83871	0.999208	CS pos: 18-19. VNA-QD. Pr: 0.6717	0		Non-effector	0.975	1	-	Y (0.512)	Apoplastic effector	-	Y (0.512)	Apoplastic effector
MrATCC429	A4295_NODE_321_length_46673_cov_19.802485.ver1.0.g104710.m01	Clstr_5347	Clstr_5347			predicted protein [hypothetical protein Moror_15507]				3.84615	0.516652	CS pos: 23-24. TQS-SP. Pr: 0.3713	0		Non-effector	0.941	1	Y (0.679)	-	Cytoplasmic effector	Y (0.823)	-	Cytoplasmic effector
MrATCC429	A4295_NODE_324_length_46401_cov_19.513771.ver1.0.g105480.m01	Clstr_2690	Clstr_2690			disulfide isomerase				1.2945	0.851405	CS pos: 35-36. VSA-GI. Pr: 0.7488	0		Non-effector	0.61	1	Y (0.786)	-	Cytoplasmic effector	Y (0.589)	-	Cytoplasmic effector
MrATCC429	A4295_NODE_326_length_45653_cov_16.137031.ver1.0.g105730.m01	Clstr_4252				Arginase/deacetylase				1.2987	0.980576	CS pos: 17-18. SLA-HD. Pr: 0.8681	0		Non-effector	0.953		-	-	Non-effector	-	-	Non-effector
MrATCC429	A4295_NODE_328_length_45395_cov_20.688972.ver1.0.g106160.m01	Clstr_8171	Clstr_8171			PR-1-like protein				1.86047	0.649916	CS pos: 33-34. ASA-AP. Pr: 0.3950	0		Non-effector	0.779		-	-	Non-effector	-	-	Non-effector
MrATCC429	A4295_NODE_33_length_273442_cov_17.738405.ver1.0.g108680.m01	Clstr_5574	Clstr_5574			pectate lyase a	O59939#PHI:222#PELB##Colletotrichum_gloeosporioides#reduced_virulence	2e-49	50	0	0.993794	CS pos: 18-19. AVA-SP. Pr: 0.7192	0		Non-effector	0.875	1	-	Y (0.519)	Apoplastic effector	-	Y (0.519)	Apoplastic effector
MrATCC429	A4295_NODE_33_length_273442_cov_17.738405.ver1.0.g108700.m01	Clstr_4577	Clstr_4577			macrofage activating glycoprotein				3.27381	0.982059	CS pos: 18-19. ATA-QY. Pr: 0.7500	0		Non-effector	0.858	1	-	Y (0.702)	Apoplastic effector	-	Y (0.702)	Apoplastic effector
MrATCC429	A4295_NODE_33_length_273442_cov_17.738405.ver1.0.g108730.m01	Clstr_7468	Clstr_7468			fad binding domain protein				0	0.974303	CS pos: 19-20. SFA-SG. Pr: 0.5699	0		Non-effector	0.802	1	-	Y (0.627)	Apoplastic effector	-	Y (0.627)	Apoplastic effector
MrATCC429	A4295_NODE_33_length_273442_cov_17.738405.ver1.0.g108740.m01	Clstr_2247	Clstr_2247			glycoside hydrolase family 16 protein	C0NFK7#PHI:6265#Eng1##Histoplasma_capsulatum#reduced_virulence	2e-60	42	2.88462	0.96997	CS pos: 17-18. VFG-AQ. Pr: 0.6650	0	1	Effector	0.701	1	-	Y (0.69)	Apoplastic effector	-	Y (0.69)	Apoplastic effector
MrATCC429	A4295_NODE_33_length_273442_cov_17.738405.ver1.0.g108770.m01	Clstr_2247	Clstr_2247			glycoside hydrolase family 16 protein	C0NFK7#PHI:6265#Eng1##Histoplasma_capsulatum#reduced_virulence	7e-47	42	2.89855	0.990826	CS pos: 20-21. VKA-VS. Pr: 0.7540	0		Non-effector	0.951		-	-	Non-effector	-	-	Non-effector
MrATCC429	A4295_NODE_33_length_273442_cov_17.738405.ver1.0.g108830.m01	Clstr_6340				LmbE-like protein				1.37931	0.952673	CS pos: 26-27. TTS-ED. Pr: 0.6964	0		Non-effector	0.745		-	-	Non-effector	-	-	Non-effector
MrATCC429	A4295_NODE_33_length_273442_cov_17.738405.ver1.0.g108840.m01	Clstr_8882	Clstr_8882	Clstr_8882		MAP kinase-activating death domain protein-like [hypothetical protein Moror_4490]				5.34351	SignalP-noTM						1	Y (0.92)	Y (0.616)	Cytoplasmic/apoplastic effector	Y (0.758)	Y (0.616)	Cytoplasmic/apoplastic effector
MrATCC429	A4295_NODE_33_length_273442_cov_17.738405.ver1.0.g108970.m01	Clstr_7110	Clstr_7110			malate dehydrogenase				2.17391	0.966205	CS pos: 17-18. AVA-LP. Pr: 0.4121	0		Non-effector	0.832		-	-	Non-effector	-	-	Non-effector
MrATCC429	A4295_NODE_33_length_273442_cov_17.738405.ver1.0.g109080.m01	Clstr_1778	Clstr_1778			extracellular lipase				1.19658	0.797945	CS pos: 19-20. VFG-LP. Pr: 0.7048	1		Non-effector	0.99		-	-	Non-effector	-	-	Non-effector
MrATCC429	A4295_NODE_330_length_44991_cov_15.715337.ver1.0.g107240.m01	Clstr_9267				expressed protein [hypothetical protein Moror_152]				0.847458	0.943129	CS pos: 21-22. ARA-QR. Pr: 0.7905	1		Non-effector	0.962		-	-	Non-effector	-	-	Non-effector
MrATCC429	A4295_NODE_330_length_44991_cov_15.715337.ver1.0.g107350.m01	Clstr_3856				purine nucleoside permease				1.25313	0.973112	CS pos: 18-19. AWC-KP. Pr: 0.5208	0		Non-effector	0.838		-	-	Non-effector	-	-	Non-effector
MrATCC429	A4295_NODE_330_length_44991_cov_15.715337.ver1.0.g107430.m01	Clstr_2953				hypothetical protein TRIADDRAFT_60721				0.632911	0.903542	CS pos: 18-19. VDP-DL. Pr: 0.6060	0		Unlikely effector	0.511	1	Y (0.911)	-	Cytoplasmic effector	Y (0.828)	-	Cytoplasmic effector
MrATCC429	A4295_NODE_331_length_44497_cov_18.931886.ver1.0.g107610.m01	Clstr_8895	Clstr_8895			cytochrome p450				0.796813	0.564299	CS pos: 18-19. LNT-KR. Pr: 0.1822	0		Non-effector	0.987		-	-	Non-effector	-	-	Non-effector
MrATCC429	A4295_NODE_333_length_43934_cov_17.151134.ver1.0.g107900.m01	Clstr_8520				proteoglycan 4 isoform X1 [hypothetical protein Moror_5242]				4.05405	0.650662	CS pos: 15-16. VLG-GD. Pr: 0.1777	0		Non-effector	0.904		-	-	Non-effector	-	-	Non-effector
MrATCC429	A4295_NODE_334_length_43753_cov_17.872822.ver1.0.g108020.m01	Clstr_2979	Clstr_2979			fad binding domain-containing protein				0.817996	0.992729	CS pos: 17-18. VNA-AT. Pr: 0.7239	0		Non-effector	0.922		-	-	Non-effector	-	-	Non-effector
MrATCC429	A4295_NODE_334_length_43753_cov_17.872822.ver1.0.g108030.m01	Clstr_147				fad binding domain-containing protein				0.603622	0.991468	CS pos: 22-23. IDA-AP. Pr: 0.9370	0		Non-effector	0.909		-	-	Non-effector	-	-	Non-effector
MrATCC429	A4295_NODE_334_length_43753_cov_17.872822.ver1.0.g108060.m01	Clstr_9555	Clstr_9555	Clstr_9555		cytochrome p450				0	0.678736	CS pos: 26-27. ADA-VL. Pr: 0.5573	0		Non-effector	0.66	1	Y (0.774)	-	Cytoplasmic effector	-	-	Non-effector
MrATCC429	A4295_NODE_335_length_43700_cov_24.717920.ver1.0.g108090.m01	Clstr_8895	Clstr_8895			cytochrome p450				1.65441	0.540255	CS pos: 31-32. STG-RR. Pr: 0.2181	1		Non-effector	0.99		-	-	Non-effector	-	-	Non-effector
MrATCC429	A4295_NODE_336_length_43551_cov_17.609939.ver1.0.g108250.m01	Clstr_3832				alpha herpes virus glycoprotein domain-containing protein				1.67064	0.98741	CS pos: 22-23. TQG-FT. Pr: 0.8335	1		Non-effector	0.99		-	-	Non-effector	-	-	Non-effector
MrATCC429	A4295_NODE_336_length_43551_cov_17.609939.ver1.0.g108300.m01	Clstr_8895	Clstr_8895			cytochrome p450				1.03306	0.542953	CS pos: 20-21. AWG-IY. Pr: 0.4340	1		Non-effector	0.979		-	-	Non-effector	-	-	Non-effector
MrATCC429	A4295_NODE_338_length_43416_cov_16.251138.ver1.0.g108400.m01	Clstr_2469	Clstr_2469			glycoside hydrolase family 12 protein				0.749064	0.991879	CS pos: 19-20. ALA-AP. Pr: 0.7382	0		Unlikely effector	0.522	1	-	Y (0.529)	Apoplastic effector	-	Y (0.529)	Apoplastic effector
MrATCC429	A4295_NODE_34_length_267040_cov_16.347260.ver1.0.g111040.m01	Clstr_3847				acid protease				1.05708	0.816003	CS pos: 19-20. TSA-LV. Pr: 0.5805	0		Non-effector	0.99		-	-	Non-effector	-	-	Non-effector
MrATCC429	A4295_NODE_34_length_267040_cov_16.347260.ver1.0.g111270.m01	Clstr_6298				glycoside hydrolase family 16 protein				2.12766	0.999014	CS pos: 17-18. ALA-YP. Pr: 0.8619	0		Non-effector	0.784		-	-	Non-effector	-	-	Non-effector
MrATCC429	A4295_NODE_34_length_267040_cov_16.347260.ver1.0.g111360.m01	Clstr_7424				fas1 domain-containing protein				0	0.875677	CS pos: 16-17. VTA-KF. Pr: 0.6944	0		Non-effector	0.585	1	Y (0.839)	-	Cytoplasmic effector	Y (0.568)	-	Cytoplasmic effector
MrATCC429	A4295_NODE_34_length_267040_cov_16.347260.ver1.0.g111460.m01	Clstr_9063				putative bud site selection protein				1.39635	0.979712	CS pos: 21-22. TSA-KV. Pr: 0.8396	1		Non-effector	0.99		-	-	Non-effector	-	-	Non-effector
MrATCC429	A4295_NODE_34_length_267040_cov_16.347260.ver1.0.g111610.m01	Clstr_1135				hypothetical protein Moror_14096 [hypothetical protein Moror_14096]				0.807754	0.861721	CS pos: 18-19. LYA-LR. Pr: 0.6046	1		Non-effector	0.989		-	-	Non-effector	-	-	Non-effector
MrATCC429	A4295_NODE_34_length_267040_cov_16.347260.ver1.0.g111940.m01	Clstr_4065				carbohydrate-binding module family 19 protein				2.24439	0.985521	CS pos: 20-21. VQG-RP. Pr: 0.9316	0		Non-effector	0.989		-	-	Non-effector	-	-	Non-effector
MrATCC429	A4295_NODE_340_length_43037_cov_17.146811.ver1.0.g109550.m01	Clstr_590				glycoside hydrolase family 3 protein	A0A384JWC5#PHI:10367#BcBGL3_(BCIN_10g05590)##Botrytis_cinerea#reduced_virulence	8.7e-150	47	0.582751	0.769058	CS pos: 18-19. INA-QS. Pr: 0.2448	0		Non-effector	0.991		-	-	Non-effector	-	-	Non-effector
MrATCC429	A4295_NODE_340_length_43037_cov_17.146811.ver1.0.g109580.m01	Clstr_8322				serine-repeat antigen				0	0.994907	CS pos: 21-22. ARA-QE. Pr: 0.9141	0		Non-effector	0.952		-	-	Non-effector	-	-	Non-effector
MrATCC429	A4295_NODE_340_length_43037_cov_17.146811.ver1.0.g109640.m01	Clstr_2953				carboxypeptidase c				3.16092	0.990808	CS pos: 16-17. AFA-VP. Pr: 0.6140	0		Non-effector	0.532		-	-	Non-effector	-	-	Non-effector
MrATCC429	A4295_NODE_341_length_42876_cov_18.704758.ver1.0.g109800.m01	Clstr_1778	Clstr_1778			carotenoid ester lipase precursor	Q5XTQ4#PHI:541#LIP1##Botrytis_cinerea#unaffected_pathogenicity	8.3e-113	43	0.922509	0.99164	CS pos: 17-18. AAA-AP. Pr: 0.5938	0		Non-effector	0.988		-	-	Non-effector	-	-	Non-effector
MrATCC429	A4295_NODE_341_length_42876_cov_18.704758.ver1.0.g109870.m01	Clstr_1778	Clstr_1778			carotenoid ester lipase precursor	Q5XTQ4#PHI:541#LIP1##Botrytis_cinerea#unaffected_pathogenicity	3e-31	41	1.06952	0.993124	CS pos: 17-18. AAA-AP. Pr: 0.6158	0		Non-effector	0.646		-	-	Non-effector	-	-	Non-effector
MrATCC429	A4295_NODE_343_length_42430_cov_16.656710.ver1.0.g110000.m01	Clstr_1019				laccase				0.811359	0.974967	CS pos: 22-23. ISA-AI. Pr: 0.5943	1		Non-effector	0.991		-	-	Non-effector	-	-	Non-effector
MrATCC429	A4295_NODE_343_length_42430_cov_16.656710.ver1.0.g110030.m01	Clstr_1019				laccase				0.967118	0.989609	CS pos: 22-23. SYA-AI. Pr: 0.8908	0		Non-effector	0.991		-	-	Non-effector	-	-	Non-effector
MrATCC429	A4295_NODE_343_length_42430_cov_16.656710.ver1.0.g110050.m01	Clstr_9871				#NAME?				0	0.994619	CS pos: 18-19. AVA-GA. Pr: 0.3485	0		Non-effector	0.941		-	-	Non-effector	-	-	Non-effector
MrATCC429	A4295_NODE_344_length_42422_cov_21.322421.ver1.0.g110250.m01	Clstr_8292	Clstr_8292			glycine cleavage system T protein [hypothetical protein Moror_15083]				4.54545	0.997827	CS pos: 23-24. VQA-KN. Pr: 0.9481	0	1	Effector	0.781	1	Y (0.956)	Y (0.634)	Cytoplasmic/apoplastic effector	Y (0.962)	Y (0.634)	Cytoplasmic/apoplastic effector
MrATCC429	A4295_NODE_35_length_264883_cov_17.035257.ver1.0.g113670.m01	Clstr_5179	Clstr_5179			extracellular serine-rich protein				1.36986	0.988756	CS pos: 17-18. ALA-QY. Pr: 0.8534	0		Non-effector	0.879	1	-	Y (0.634)	Apoplastic effector	-	Y (0.634)	Apoplastic effector
MrATCC429	A4295_NODE_35_length_264883_cov_17.035257.ver1.0.g113740.m01	Clstr_494				glycoside hydrolase family 63 protein				0.371747	0.996087	CS pos: 17-18. ASS-SV. Pr: 0.4382	0		Non-effector	0.97		-	-	Non-effector	-	-	Non-effector
MrATCC429	A4295_NODE_35_length_264883_cov_17.035257.ver1.0.g113750.m01	Clstr_3995				cellulose-binding family ii				1.66667	0.987574	CS pos: 18-19. ALA-RP. Pr: 0.6918	0		Non-effector	0.641		-	-	Non-effector	-	-	Non-effector
MrATCC429	A4295_NODE_35_length_264883_cov_17.035257.ver1.0.g113920.m01	Clstr_5407				No match				1.90476	0.946127	CS pos: 19-20. LRA-DS. Pr: 0.4436	0		Non-effector	0.922	1	-	-	Non-effector	Y (0.545)	-	Cytoplasmic effector
MrATCC429	A4295_NODE_35_length_264883_cov_17.035257.ver1.0.g113930.m01	Clstr_6299				nucleus protein				0.367647	0.993306	CS pos: 19-20. VSA-QS. Pr: 0.7926	0		Non-effector	0.957		-	-	Non-effector	-	-	Non-effector
MrATCC429	A4295_NODE_35_length_264883_cov_17.035257.ver1.0.g114680.m01	Clstr_425				glycoside hydrolase family 92 protein				0.440529	0.993851	CS pos: 20-21. SQA-QE. Pr: 0.9136	0		Non-effector	0.933		-	-	Non-effector	-	-	Non-effector
MrATCC429	A4295_NODE_350_length_41377_cov_16.984939.ver1.0.g112220.m01	Clstr_5935				hypothetical protein Moror_9540 [hypothetical protein Moror_9540]				0	0.97652	CS pos: 21-22. NDA-FS. Pr: 0.5212	0		Non-effector	0.867		-	-	Non-effector	-	-	Non-effector
MrATCC429	A4295_NODE_351_length_41261_cov_16.608206.ver1.0.g112370.m01	Clstr_6559	Clstr_6559			biotrophy-associated secreted protein 2				6.84411	0.999316	CS pos: 19-20. AAA-TY. Pr: 0.7887	0		Non-effector	0.701	1	-	Y (0.553)	Apoplastic effector	Y (0.595)	Y (0.553)	Cytoplasmic/apoplastic effector
MrATCC429	A4295_NODE_351_length_41261_cov_16.608206.ver1.0.g112380.m01	Clstr_6559	Clstr_6559			biotrophy-associated secreted protein 2				5.48523	0.998916	CS pos: 19-20. AIA-TY. Pr: 0.7174	1	1	Effector	0.608	1	-	Y (0.666)	Apoplastic effector	Y (0.754)	Y (0.666)	Cytoplasmic/apoplastic effector
MrATCC429	A4295_NODE_353_length_41113_cov_17.267990.ver1.0.g112690.m01	Clstr_147				fad binding domain-containing protein				0.601202	0.983886	CS pos: 23-24. IEA-AP. Pr: 0.9063	0		Non-effector	0.918		-	-	Non-effector	-	-	Non-effector
MrATCC429	A4295_NODE_354_length_40984_cov_18.985455.ver1.0.g112850.m01	Clstr_327	Clstr_327			predicted protein [hypothetical protein Moror_15864]				1.37931	0.865268	CS pos: 22-23. TDS-LD. Pr: 0.8392	0	1	Effector	0.658	1	Y (0.802)	-	Cytoplasmic effector	Y (0.909)	-	Cytoplasmic effector
MrATCC429	A4295_NODE_355_length_40790_cov_20.191118.ver1.0.g113010.m01	Clstr_8895	Clstr_8895			cytochrome p450				0.94697	0.529904	CS pos: 20-21. VWT-QL. Pr: 0.2154	1		Non-effector	0.99		-	-	Non-effector	-	-	Non-effector
MrATCC429	A4295_NODE_355_length_40790_cov_20.191118.ver1.0.g113020.m01	Clstr_3282				hypothetical protein Moror_11868 [hypothetical protein Moror_11868]				0.802139	0.99327	CS pos: 19-20. CIA-DQ. Pr: 0.5989	1		Non-effector	0.991		-	-	Non-effector	-	-	Non-effector
MrATCC429	A4295_NODE_356_length_40737_cov_18.447428.ver1.0.g113040.m01	Clstr_8992	Clstr_8992			killer toxin, kp4	I1R9C7#PHI:8667#FgKP4L-2_(FGSG_00061)##Fusarium_graminearum__Komagataella_pastoris#reduced_virulence__increased_virulence_(hypervirulence)	2e-23	44	6.34921	0.976165	CS pos: 19-20. AAA-LG. Pr: 0.3914	0	1	Effector	0.779	1	-	Y (0.874)	Apoplastic effector	Y (0.614)	Y (0.874)	Apoplastic/cytoplasmic effector
MrATCC429	A4295_NODE_356_length_40737_cov_18.447428.ver1.0.g113090.m01	Clstr_1019				laccase				0.967118	0.993484	CS pos: 21-22. TFA-SI. Pr: 0.8729	0		Non-effector	0.991		-	-	Non-effector	-	-	Non-effector
MrATCC429	A4295_NODE_356_length_40737_cov_18.447428.ver1.0.g113140.m01	Clstr_1390				aryl-alcohol oxidase				0.506757	0.983733	CS pos: 17-18. LSA-WP. Pr: 0.3414	0		Non-effector	0.99		-	-	Non-effector	-	-	Non-effector
MrATCC429	A4295_NODE_357_length_40591_cov_16.309524.ver1.0.g113250.m01	Clstr_1778	Clstr_1778			extracellular triacylglycerol lipase precursor				0.881834	0.97664	CS pos: 21-22. SYA-DP. Pr: 0.8631	0		Non-effector	0.991		-	-	Non-effector	-	-	Non-effector
MrATCC429	A4295_NODE_358_length_40405_cov_16.469200.ver1.0.g113390.m01	Clstr_6611				glycoside hydrolase family 16 protein				0	0.997308	CS pos: 22-23. VRA-QT. Pr: 0.9346	0		Non-effector	0.765		-	-	Non-effector	-	-	Non-effector
MrATCC429	A4295_NODE_358_length_40405_cov_16.469200.ver1.0.g113400.m01	Clstr_6611				glycoside hydrolase family 16 protein				0.383142	0.999343	CS pos: 23-24. AHA-DT. Pr: 0.9851	0	1	Effector	0.574		-	-	Non-effector	-	-	Non-effector
MrATCC429	A4295_NODE_359_length_39931_cov_15.531896.ver1.0.g113530.m01	Clstr_9830	Clstr_9830	Clstr_9830		deoxyribonuclease II superfamily				5.33333	0.998882	CS pos: 21-22. ASG-NP. Pr: 0.8177	0	1	Effector	0.922	1	-	Y (0.801)	Apoplastic effector	Y (0.606)	Y (0.801)	Apoplastic/cytoplasmic effector
MrATCC429	A4295_NODE_36_length_262699_cov_17.634007.ver1.0.g116400.m01	Clstr_2979	Clstr_2979			fad binding domain-containing protein				3.80952	0.937265	CS pos: 24-25. TGG-AS. Pr: 0.3300	1	1	Effector	0.698	1	-	Y (0.595)	Apoplastic effector	-	Y (0.595)	Apoplastic effector
MrATCC429	A4295_NODE_36_length_262699_cov_17.634007.ver1.0.g116430.m01	Clstr_76				hypothetical protein Moror_9007 [hypothetical protein Moror_9007]				0.701754	0.924562	CS pos: 21-22. VLA-AP. Pr: 0.7643	0		Non-effector	0.988	1	-	Y (0.642)	Apoplastic effector	-	Y (0.642)	Apoplastic effector
MrATCC429	A4295_NODE_36_length_262699_cov_17.634007.ver1.0.g116470.m01	Clstr_45				cellular morphogenesis protein				0.784034	0.913766	CS pos: 14-15. VRA-AL. Pr: 0.7494	1		Non-effector	0.99		-	-	Non-effector	-	-	Non-effector
MrATCC429	A4295_NODE_36_length_262699_cov_17.634007.ver1.0.g116580.m01	Clstr_7157	Clstr_7157			secreted protein				0.896861	0.970127	CS pos: 18-19. AWT-SP. Pr: 0.7971	0	1	Effector	0.598	1	-	Y (0.864)	Apoplastic effector	-	Y (0.864)	Apoplastic effector
MrATCC429	A4295_NODE_360_length_39744_cov_16.591909.ver1.0.g114780.m01	Clstr_1778	Clstr_1778			extracellular triacylglycerol lipase precursor				0.896057	0.976724	CS pos: 19-20. AFG-AP. Pr: 0.8979	0		Non-effector	0.985		-	-	Non-effector	-	-	Non-effector
MrATCC429	A4295_NODE_360_length_39744_cov_16.591909.ver1.0.g114800.m01	Clstr_3201				expressed protein, partial [hypothetical protein Moror_13278]				1.42857	0.778678	CS pos: 22-23. VLA-EQ. Pr: 0.7244	1		Non-effector	0.991		-	-	Non-effector	-	-	Non-effector
MrATCC429	A4295_NODE_361_length_39699_cov_20.774637.ver1.0.g114900.m01	Clstr_7837				hydrophobic surface binding protein				0	0.978084	CS pos: 22-23. TSG-SP. Pr: 0.7020	0		Non-effector	0.564	1	Y (0.964)	Y (0.517)	Cytoplasmic/apoplastic effector	Y (0.842)	Y (0.517)	Cytoplasmic/apoplastic effector
MrATCC429	A4295_NODE_363_length_39076_cov_17.893170.ver1.0.g115200.m01	Clstr_7608	Clstr_7608			tail protein				2.03046	0.997601	CS pos: 16-17. AEA-QS. Pr: 0.4473	0		Non-effector	0.835	1	-	Y (0.629)	Apoplastic effector	-	Y (0.629)	Apoplastic effector
MrATCC429	A4295_NODE_363_length_39076_cov_17.893170.ver1.0.g115220.m01	Clstr_4304	Clstr_4304			glycoside hydrolase family 76 protein				0.552486	0.997086	CS pos: 23-24. VGS-AT. Pr: 0.5102	1		Non-effector	0.988		-	-	Non-effector	-	-	Non-effector
MrATCC429	A4295_NODE_364_length_39002_cov_19.671513.ver1.0.g115290.m01	Clstr_1396				beta-lactamase/transpeptidase-like protein				0.344234	0.995328	CS pos: 20-21. SAA-QN. Pr: 0.5793	0		Non-effector	0.991		-	-	Non-effector	-	-	Non-effector
MrATCC429	A4295_NODE_364_length_39002_cov_19.671513.ver1.0.g115330.m01	Clstr_9039				No match				2.60586	0.504252	CS pos: 21-22. GLG-AE. Pr: 0.2727	0		Non-effector	0.878		-	-	Non-effector	-	-	Non-effector
MrATCC429	A4295_NODE_364_length_39002_cov_19.671513.ver1.0.g115370.m01	Clstr_1396				beta-lactamase/transpeptidase-like protein				0.495868	0.995867	CS pos: 19-20. VVA-QN. Pr: 0.8844	0		Non-effector	0.991		-	-	Non-effector	-	-	Non-effector
MrATCC429	A4295_NODE_366_length_38616_cov_16.546879.ver1.0.g115580.m01	Clstr_1133				DUF1793-domain-containing protein				0	0.97501	CS pos: 21-22. SNA-QF. Pr: 0.8749	1		Non-effector	0.955		-	-	Non-effector	-	-	Non-effector
MrATCC429	A4295_NODE_366_length_38616_cov_16.546879.ver1.0.g115590.m01	Clstr_1133				DUF1793-domain-containing protein				0.122699	0.901535	CS pos: 23-24. ANS-QF. Pr: 0.4656	1		Non-effector	0.99		-	-	Non-effector	-	-	Non-effector
MrATCC429	A4295_NODE_367_length_38473_cov_20.540701.ver1.0.g115700.m01	Clstr_8895	Clstr_8895			cytochrome p450				0.902256	0.719441	CS pos: 15-16. SLA-HI. Pr: 0.2505	0		Non-effector	0.991		-	-	Non-effector	-	-	Non-effector
MrATCC429	A4295_NODE_368_length_38462_cov_16.484720.ver1.0.g115870.m01	Clstr_8285	Clstr_8285			pre-rrna processing protein [hypothetical protein Moror_6181]				0	0.977914	CS pos: 22-23. VLG-VT. Pr: 0.7161	1		Non-effector	0.656	1	-	-	Non-effector	Y (0.604)	-	Cytoplasmic effector
MrATCC429	A4295_NODE_37_length_261091_cov_16.440961.ver1.0.g118850.m01	Clstr_214				actin-like ATPase domain-containing protein				0.223214	0.968991	CS pos: 22-23. VLG-AV. Pr: 0.7968	1		Non-effector	0.989		-	-	Non-effector	-	-	Non-effector
MrATCC429	A4295_NODE_37_length_261091_cov_16.440961.ver1.0.g119080.m01	Clstr_6902	Clstr_6902	Clstr_6902		glyceraldehyde-3-phosphate dehydrogenase				1.26582	0.700527	CS pos: 19-20. SEA-PQ. Pr: 0.2686	0		Non-effector	0.826	1	-	Y (0.659)	Apoplastic effector	-	Y (0.659)	Apoplastic effector
MrATCC429	A4295_NODE_37_length_261091_cov_16.440961.ver1.0.g119490.m01	Clstr_8767				hypothetical protein Moror_13763 [hypothetical protein Moror_13763]				1.16279	0.993258	CS pos: 19-20. VNG-QE. Pr: 0.9668	0		Non-effector	0.995		-	-	Non-effector	-	-	Non-effector
MrATCC429	A4295_NODE_37_length_261091_cov_16.440961.ver1.0.g119580.m01	Clstr_4952				amidohydrolase family protein				1.40845	0.989776	CS pos: 20-21. CFA-RE. Pr: 0.9713	0		Non-effector	0.935		-	-	Non-effector	-	-	Non-effector
MrATCC429	A4295_NODE_37_length_261091_cov_16.440961.ver1.0.g119690.m01	Clstr_7907	Clstr_7907			beta-mannosidase precursor				0.549451	0.996816	CS pos: 16-17. ATA-IV. Pr: 0.8019	0	1	Effector	0.661	1	-	Y (0.693)	Apoplastic effector	-	Y (0.693)	Apoplastic effector
MrATCC429	A4295_NODE_373_length_37516_cov_16.350512.ver1.0.g117770.m01	Clstr_6342				Cell wall beta-glucan synthesis family protein				0.740741	0.988286	CS pos: 21-22. VRA-IV. Pr: 0.8768	0		Non-effector	0.968	1	-	Y (0.535)	Apoplastic effector	-	Y (0.535)	Apoplastic effector
MrATCC429	A4295_NODE_375_length_37264_cov_17.179369.ver1.0.g118030.m01	Clstr_7172	Clstr_7172			circumsporozoite protein variant vk210				0.716846	0.990379	CS pos: 15-16. VFA-SP. Pr: 0.4885	0		Non-effector	0.658	1	-	Y (0.694)	Apoplastic effector	-	Y (0.694)	Apoplastic effector
MrATCC429	A4295_NODE_375_length_37264_cov_17.179369.ver1.0.g118060.m01	Clstr_9059				calcium-activated chloride channel regulator 2				2.43902	0.532439	CS pos: 16-17. TVA-TL. Pr: 0.2393	0		Non-effector	0.775		-	-	Non-effector	-	-	Non-effector
MrATCC429	A4295_NODE_375_length_37264_cov_17.179369.ver1.0.g118090.m01	Clstr_9660	Clstr_9660	Clstr_9660		cadherin-related tumor suppressor [hypothetical protein Moror_10096]				8.88889	0.99983	CS pos: 20-21. VLA-AP. Pr: 0.9604	0	1	Effector	0.729	1	-	Y (0.825)	Apoplastic effector	Y (0.759)	Y (0.825)	Apoplastic/cytoplasmic effector
MrATCC429	A4295_NODE_375_length_37264_cov_17.179369.ver1.0.g118130.m01	Clstr_1396				beta-lactamase/transpeptidase-like protein				0.827815	0.993948	CS pos: 19-20. VFA-QN. Pr: 0.8308	0		Non-effector	0.991		-	-	Non-effector	-	-	Non-effector
MrATCC429	A4295_NODE_375_length_37264_cov_17.179369.ver1.0.g118170.m01	Clstr_5186				Six-hairpin glycosidase				0.736377	0.85103	CS pos: 18-19. ALT-KP. Pr: 0.4266	0		Non-effector	0.991		-	-	Non-effector	-	-	Non-effector
MrATCC429	A4295_NODE_376_length_37261_cov_16.077379.ver1.0.g118180.m01	Clstr_1342				histone-lysine N-methyltransferase SETDB1-B-like isoform X1 [hypothetical protein Moror_7533, partial]				0.719424	0.56482	CS pos: 24-25. IIA-PT. Pr: 0.1213	0		Non-effector	0.972	1	Y (0.524)	-	Cytoplasmic effector	-	-	Non-effector
MrATCC429	A4295_NODE_376_length_37261_cov_16.077379.ver1.0.g118250.m01	Clstr_4568	Clstr_4568			cell wall anchored protein [hypothetical protein Moror_7539]				2.40642	0.974949	CS pos: 28-29. VQG-QL. Pr: 0.7414	1		Non-effector	0.821	1	-	Y (0.508)	Apoplastic effector	-	Y (0.508)	Apoplastic effector
MrATCC429	A4295_NODE_38_length_259650_cov_17.729015.ver1.0.g121360.m01	Clstr_8310				sc15 protein				0	0.921801	CS pos: 20-21. VAA-NP. Pr: 0.7685	0		Non-effector	0.8		-	-	Non-effector	-	-	Non-effector
MrATCC429	A4295_NODE_38_length_259650_cov_17.729015.ver1.0.g121390.m01	Clstr_6361				hypothetical protein Moror_2946 [hypothetical protein Moror_2946]				0.729927	0.925256	CS pos: 20-21. VNG-QT. Pr: 0.6982	0		Non-effector	0.952		-	-	Non-effector	-	-	Non-effector
MrATCC429	A4295_NODE_38_length_259650_cov_17.729015.ver1.0.g121490.m01	Clstr_963				capsular associated protein				0.470958	0.514058	CS pos: 30-31. LYA-SQ. Pr: 0.4391	1		Non-effector	0.971		-	-	Non-effector	-	-	Non-effector
MrATCC429	A4295_NODE_38_length_259650_cov_17.729015.ver1.0.g121800.m01	Clstr_8876	Clstr_8876			Extracellular membrane protein, CFEM domain protein [hypothetical protein Moror_2909]				5.29801	0.994603	CS pos: 16-17. ASA-ST. Pr: 0.4178	0		Non-effector	0.917	1	-	Y (0.653)	Apoplastic effector	-	Y (0.653)	Apoplastic effector
MrATCC429	A4295_NODE_380_length_36683_cov_19.126006.ver1.0.g119930.m01	Clstr_1523	Clstr_1523			alpha beta hydrolase fold family				2.8169	0.975134	CS pos: 24-25. AVS-QS. Pr: 0.5102	0	1	Effector	0.556	1	-	Y (0.56)	Apoplastic effector	-	Y (0.56)	Apoplastic effector
MrATCC429	A4295_NODE_382_length_36302_cov_18.243770.ver1.0.g120110.m01	Clstr_4270				expressed protein [hypothetical protein Moror_13721, partial]				1.95122	0.996395	CS pos: 21-22. AKC-QK. Pr: 0.8651	0		Non-effector	0.578	1	-	Y (0.627)	Apoplastic effector	-	Y (0.627)	Apoplastic effector
MrATCC429	A4295_NODE_387_length_35898_cov_16.749811.ver1.0.g120760.m01	Clstr_3693				polysaccharide lyase family 14 protein				2.1978	0.720007	CS pos: 23-24. SLS-DP. Pr: 0.3576	0		Non-effector	0.771		-	-	Non-effector	-	-	Non-effector
MrATCC429	A4295_NODE_388_length_35794_cov_15.925496.ver1.0.g120820.m01	Clstr_5579				glycoside hydrolase family 92 protein				1.33495	0.987826	CS pos: 24-25. VNA-QP. Pr: 0.9486	0		Non-effector	0.97		-	-	Non-effector	-	-	Non-effector
MrATCC429	A4295_NODE_39_length_258491_cov_17.629342.ver1.0.g123710.m01	Clstr_3275	Clstr_3275			LysM domain-containing protein [hypothetical protein Moror_2542]				4.7619	0.991738	CS pos: 20-21. AIA-GP. Pr: 0.9143	0		Non-effector	0.716	1	Y (0.678)	Y (0.905)	Apoplastic/cytoplasmic effector	Y (0.864)	Y (0.905)	Apoplastic/cytoplasmic effector
MrATCC429	A4295_NODE_39_length_258491_cov_17.629342.ver1.0.g123980.m01	Clstr_994				glyoxal oxidase	Q7Z868#PHI:352#GLO1##Ustilago_maydis#loss_of_pathogenicity	1.3e-138	44	0.746269	0.980597	CS pos: 21-22. TLA-AT. Pr: 0.5926	1		Non-effector	0.989		-	-	Non-effector	-	-	Non-effector
MrATCC429	A4295_NODE_39_length_258491_cov_17.629342.ver1.0.g124000.m01	Clstr_994				glyoxal oxidase	Q7Z868#PHI:352#GLO1##Ustilago_maydis#loss_of_pathogenicity	3.2e-131	45	0.755287	0.900643	CS pos: 23-24. ALA-AT. Pr: 0.4213	1		Non-effector	0.934		-	-	Non-effector	-	-	Non-effector
MrATCC429	A4295_NODE_393_length_34836_cov_17.192413.ver1.0.g122310.m01	Clstr_3004				class ii aldolase adducin-like protein				0.361011	0.979666	CS pos: 16-17. VAA-AP. Pr: 0.6422	0		Non-effector	0.867		-	-	Non-effector	-	-	Non-effector
MrATCC429	A4295_NODE_394_length_34572_cov_16.956081.ver1.0.g122360.m01	Clstr_4681				neutral protease 2				2.08817	0.952339	CS pos: 18-19. VLS-LS. Pr: 0.4849	0		Non-effector	0.929		-	-	Non-effector	-	-	Non-effector
MrATCC429	A4295_NODE_394_length_34572_cov_16.956081.ver1.0.g122390.m01	Clstr_2937				wsc domain				3.2967	0.91903	CS pos: 21-22. ANA-WF. Pr: 0.8096	0		Non-effector	0.521		-	-	Non-effector	-	-	Non-effector
MrATCC429	A4295_NODE_394_length_34572_cov_16.956081.ver1.0.g122400.m01	Clstr_2937				WSC domain-containing protein				3.14136	0.71586	CS pos: 21-22. ANA-WF. Pr: 0.5732	0		Non-effector	0.56		-	-	Non-effector	-	-	Non-effector
MrATCC429	A4295_NODE_394_length_34572_cov_16.956081.ver1.0.g122440.m01	Clstr_3844	Clstr_3844			alpha- -glucanase				1.17417	0.682113	CS pos: 20-21. GLG-YV. Pr: 0.4245	0		Non-effector	0.991		-	-	Non-effector	-	-	Non-effector
MrATCC429	A4295_NODE_395_length_34512_cov_16.508075.ver1.0.g122480.m01	Clstr_8586	Clstr_8586			Pc18g03640 [hypothetical protein Moror_13508]				1.37931	0.992136	CS pos: 19-20. VVA-QR. Pr: 0.7200	0		Non-effector	0.58		-	-	Non-effector	-	-	Non-effector
MrATCC429	A4295_NODE_396_length_34388_cov_16.073300.ver1.0.g122590.m01	Clstr_6089				TTK protein kinase [hypothetical protein Moror_7687]				3.59712	0.99662	CS pos: 20-21. VSA-QN. Pr: 0.8694	0		Non-effector	0.949	1	-	Y (0.512)	Apoplastic effector	-	Y (0.512)	Apoplastic effector
MrATCC429	A4295_NODE_396_length_34388_cov_16.073300.ver1.0.g122600.m01	Clstr_6089				midasin [hypothetical protein Moror_7688]				3.53357	0.962571	CS pos: 19-20. VTA-QI. Pr: 0.8090	0		Non-effector	0.822	1	-	Y (0.522)	Apoplastic effector	-	Y (0.522)	Apoplastic effector
MrATCC429	A4295_NODE_396_length_34388_cov_16.073300.ver1.0.g122740.m01	Clstr_592				glycoside hydrolase family 3 protein				1.04031	0.892937	CS pos: 25-26. SNG-AF. Pr: 0.3378	0		Non-effector	0.991		-	-	Non-effector	-	-	Non-effector
MrATCC429	A4295_NODE_397_length_33854_cov_33.529947.ver1.0.g122800.m01	Clstr_1778	Clstr_1778			glycosyltransferase family 2 protein [hypothetical protein Moror_16715, partial]				0.854701	0.701598	CS pos: 23-24. SFP-KK. Pr: 0.2639	0		Non-effector	0.558	1	Y (0.775)	-	Cytoplasmic effector	-	-	Non-effector
MrATCC429	A4295_NODE_399_length_33100_cov_20.975148.ver1.0.g122990.m01	Clstr_2952				FAD-binding domain-containing protein				1.71674	0.977652	CS pos: 20-21. AWA-FP. Pr: 0.9535	0		Unlikely effector	0.532		-	-	Non-effector	-	-	Non-effector
MrATCC429	A4295_NODE_4_length_687707_cov_16.798399.ver1.0.g145530.m01	Clstr_3484				DyP-type peroxidase				0.395257	0.98694	CS pos: 19-20. ACA-SP. Pr: 0.8211	0		Non-effector	0.94		-	-	Non-effector	-	-	Non-effector
MrATCC429	A4295_NODE_4_length_687707_cov_16.798399.ver1.0.g145570.m01	Clstr_339				kex protein	Q4WQI8#PHI:4603#KexB##Aspergillus_fumigatus#reduced_virulence	1.7e-152	46	0.862069	0.996908	CS pos: 20-21. ASA-LT. Pr: 0.5210	1		Non-effector	0.983		-	-	Non-effector	-	-	Non-effector
MrATCC429	A4295_NODE_4_length_687707_cov_16.798399.ver1.0.g145690.m01	Clstr_339				kex protein	Q4WQI8#PHI:4603#KexB##Aspergillus_fumigatus#reduced_virulence	5.8e-148	45	0.897868	0.998808	CS pos: 20-21. VQA-LS. Pr: 0.9352	1		Non-effector	0.934		-	-	Non-effector	-	-	Non-effector
MrATCC429	A4295_NODE_4_length_687707_cov_16.798399.ver1.0.g145760.m01	Clstr_1050				putative extracellular elastinolytic metalloproteinase precursor	Q6WIH5#PHI:4970#MEP1##Trichophyton_mentagrophytes#reduced_virulence	5e-72	40	1.15321	0.998646	CS pos: 23-24. VDA-AP. Pr: 0.9780	0		Non-effector	0.84		-	-	Non-effector	-	-	Non-effector
MrATCC429	A4295_NODE_4_length_687707_cov_16.798399.ver1.0.g145800.m01	Clstr_5179	Clstr_5179			extracellular serine-rich protein [hypothetical protein Moror_8387]				1.6129	0.996895	CS pos: 18-19. VFA-AN. Pr: 0.9500	0		Non-effector	0.906		-	-	Non-effector	-	-	Non-effector
MrATCC429	A4295_NODE_4_length_687707_cov_16.798399.ver1.0.g145850.m01	Clstr_3819				glutaminyl-peptide cyclotransferase-like protein				0.252525	0.624782	CS pos: 25-26. TWQ-AS. Pr: 0.4442	0		Non-effector	0.99		-	-	Non-effector	-	-	Non-effector
MrATCC429	A4295_NODE_4_length_687707_cov_16.798399.ver1.0.g146060.m01	Clstr_1778	Clstr_1778			alpha/beta-hydrolase	Q5XTQ4#PHI:541#LIP1##Botrytis_cinerea#unaffected_pathogenicity	2e-17	40	1.99275	0.998273	CS pos: 18-19. TLA-AP. Pr: 0.7879	0		Non-effector	0.989		-	-	Non-effector	-	-	Non-effector
MrATCC429	A4295_NODE_4_length_687707_cov_16.798399.ver1.0.g146070.m01	Clstr_3654				glycoside hydrolase family 18 protein	G4MQW5#PHI:7320#GH18##Magnaporthe_oryzae#unaffected_pathogenicity	6e-91	46	1.46341	0.997761	CS pos: 23-24. ANA-GA. Pr: 0.7686	0		Non-effector	0.683		-	-	Non-effector	-	-	Non-effector
MrATCC429	A4295_NODE_4_length_687707_cov_16.798399.ver1.0.g146130.m01	Clstr_4337				glycoside hydrolase family 6 protein				2.14592	0.999144	CS pos: 20-21. ARA-QS. Pr: 0.9251	0		Non-effector	0.981		-	-	Non-effector	-	-	Non-effector
MrATCC429	A4295_NODE_4_length_687707_cov_16.798399.ver1.0.g146140.m01	Clstr_4337				glycoside hydrolase family 6 protein				0.813008	0.989217	CS pos: 17-18. AVA-TP. Pr: 0.8006	0		Non-effector	0.989		-	-	Non-effector	-	-	Non-effector
MrATCC429	A4295_NODE_4_length_687707_cov_16.798399.ver1.0.g146150.m01	Clstr_4337				glycoside hydrolase family 6 protein	I1S3C6#PHI:4246#Xyl03624##Fusarium_graminearum#unaffected_pathogenicity	3e-10	58	1.59817	0.997394	CS pos: 18-19. ALA-QS. Pr: 0.5692	0		Non-effector	0.938		-	-	Non-effector	-	-	Non-effector
MrATCC429	A4295_NODE_4_length_687707_cov_16.798399.ver1.0.g146390.m01	Clstr_9831				nuclear-interacting partner of ALK isoform X2 [hypothetical protein Moror_8329]				0	0.990329	CS pos: 25-26. LAA-VP. Pr: 0.4074	0		Non-effector	0.933	1	Y (0.536)	-	Cytoplasmic effector	-	-	Non-effector
MrATCC429	A4295_NODE_4_length_687707_cov_16.798399.ver1.0.g146690.m01	Clstr_4100	Clstr_4100			glycoside hydrolase family 28 protein				2.32558	0.996146	CS pos: 21-22. AQA-NC. Pr: 0.6044	0		Non-effector	0.579	1	-	Y (0.515)	Apoplastic effector	-	Y (0.515)	Apoplastic effector
MrATCC429	A4295_NODE_4_length_687707_cov_16.798399.ver1.0.g146870.m01	Clstr_3731				glycoside hydrolase family 27 protein				1.62037	0.976457	CS pos: 21-22. VQA-LD. Pr: 0.8871	0		Non-effector	0.99		-	-	Non-effector	-	-	Non-effector
MrATCC429	A4295_NODE_4_length_687707_cov_16.798399.ver1.0.g147060.m01	Clstr_6933				glycoside hydrolase family 25 protein				0.851064	0.998798	CS pos: 20-21. AES-ES. Pr: 0.3997	0		Non-effector	0.614	1	-	Y (0.604)	Apoplastic effector	-	Y (0.604)	Apoplastic effector
MrATCC429	A4295_NODE_4_length_687707_cov_16.798399.ver1.0.g147240.m01	Clstr_3349				GPI anchored protein, putative				1.04712	0.99709	CS pos: 20-21. ANA-QT. Pr: 0.8759	0		Non-effector	0.952	1	-	Y (0.552)	Apoplastic effector	-	Y (0.552)	Apoplastic effector
MrATCC429	A4295_NODE_4_length_687707_cov_16.798399.ver1.0.g147340.m01	Clstr_610				hypothetical protein Pmar_PMAR007696				0	0.922687	CS pos: 27-28. VLA-AP. Pr: 0.7283	0		Non-effector	0.994		-	-	Non-effector	-	-	Non-effector
MrATCC429	A4295_NODE_4_length_687707_cov_16.798399.ver1.0.g147540.m01	Clstr_4717	Clstr_4717			aromatic compound dioxygenase				0.959233	0.854362	CS pos: 18-19. VLA-HP. Pr: 0.5478	1		Non-effector	0.984		-	-	Non-effector	-	-	Non-effector
MrATCC429	A4295_NODE_4_length_687707_cov_16.798399.ver1.0.g147600.m01	Clstr_9011	Clstr_9011			polyketide cyclase/dehydratase (plasmid) [hypothetical protein Moror_7737]				0.70922	0.97944	CS pos: 21-22. VTA-SP. Pr: 0.7540	0		Non-effector	0.817	1	-	Y (0.526)	Apoplastic effector	-	Y (0.526)	Apoplastic effector
MrATCC429	A4295_NODE_4_length_687707_cov_16.798399.ver1.0.g147730.m01	Clstr_9011	Clstr_9011			predicted protein [hypothetical protein Moror_7728]				0	0.912522	CS pos: 18-19. AAA-SP. Pr: 0.4909	0	1	Effector	0.634	1	-	Y (0.55)	Apoplastic effector	-	Y (0.55)	Apoplastic effector
MrATCC429	A4295_NODE_4_length_687707_cov_16.798399.ver1.0.g147750.m01	Clstr_9011	Clstr_9011			predicted protein [hypothetical protein Moror_7726]				1.26582	0.974704	CS pos: 19-20. VAA-TP. Pr: 0.7315	0		Non-effector	0.835		-	-	Non-effector	-	-	Non-effector
MrATCC429	A4295_NODE_4_length_687707_cov_16.798399.ver1.0.g147850.m01	Clstr_1778	Clstr_1778			carboxylesterase family protein				1.1925	0.894578	CS pos: 24-25. GWA-AS. Pr: 0.5352	0		Non-effector	0.991		-	-	Non-effector	-	-	Non-effector
MrATCC429	A4295_NODE_4_length_687707_cov_16.798399.ver1.0.g147860.m01	Clstr_1778	Clstr_1778			carboxylesterase family protein				1.06572	0.92211	CS pos: 23-24. GWA-VS. Pr: 0.3046	1		Non-effector	0.991		-	-	Non-effector	-	-	Non-effector
MrATCC429	A4295_NODE_4_length_687707_cov_16.798399.ver1.0.g147930.m01	Clstr_9310	Clstr_9310			putative sodium-coupled neutral amino acid transporter 7 [hypothetical protein Moror_7586]				5.40541	0.977425	CS pos: 24-25. VEA-GR. Pr: 0.9537	1	1	Effector	0.756	1	-	Y (0.525)	Apoplastic effector	-	Y (0.525)	Apoplastic effector
MrATCC429	A4295_NODE_4_length_687707_cov_16.798399.ver1.0.g147940.m01	Clstr_8893				WSC domain-containing protein	G4MZ98#PHI:5186#MoAPX2##Magnaporthe_oryzae#reduced_virulence	2e-96	42	1.68539	0.977654	CS pos: 17-18. AYG-YT. Pr: 0.5254	0		Non-effector	0.83		-	-	Non-effector	-	-	Non-effector
MrATCC429	A4295_NODE_4_length_687707_cov_16.798399.ver1.0.g147950.m01	Clstr_1778	Clstr_1778			carboxylesterase family protein				2.38095	0.995257	CS pos: 20-21. CTA-SS. Pr: 0.7373	0	1	Effector	0.592		-	-	Non-effector	-	-	Non-effector
MrATCC429	A4295_NODE_4_length_687707_cov_16.798399.ver1.0.g148000.m01	Clstr_9011	Clstr_9011			putative sh3 domain signaling protein [hypothetical protein Moror_9994]				0	0.9764	CS pos: 17-18. ASA-SP. Pr: 0.5455	0		Non-effector	0.76	1	-	Y (0.56)	Apoplastic effector	-	Y (0.56)	Apoplastic effector
MrATCC429	A4295_NODE_4_length_687707_cov_16.798399.ver1.0.g148060.m01	Clstr_590				glycoside hydrolase family 3 protein				0.505051	0.964978	CS pos: 15-16. ALA-QG. Pr: 0.5841	0		Non-effector	0.991		-	-	Non-effector	-	-	Non-effector
MrATCC429	A4295_NODE_40_length_258457_cov_16.491177.ver1.0.g129000.m01	Clstr_9264	Clstr_9264			hydrophobin				7.54717	0.952658	CS pos: 19-20. ATG-IP. Pr: 0.3179	0		Unlikely effector	0.512	1	-	Y (0.734)	Apoplastic effector	-	Y (0.734)	Apoplastic effector
MrATCC429	A4295_NODE_40_length_258457_cov_16.491177.ver1.0.g129160.m01	Clstr_3765				carbohydrate esterase family 4 protein	J9VND2#PHI:8599#Cda2_(CNAG_01230)##Cryptococcus_neoformans#unaffected_pathogenicity	3e-73	41	1.77665	0.971396	CS pos: 21-22. GYA-QD. Pr: 0.8452	0		Non-effector	0.975		-	-	Non-effector	-	-	Non-effector
MrATCC429	A4295_NODE_40_length_258457_cov_16.491177.ver1.0.g129170.m01	Clstr_3765				carbohydrate esterase family 4 protein	Q5KIC2#PHI:10437#Cda2##Cryptococcus_neoformans#reduced_virulence	5e-75	44	1.92308	0.985081	CS pos: 21-22. VVA-QE. Pr: 0.8838	0		Non-effector	0.958		-	-	Non-effector	-	-	Non-effector
MrATCC429	A4295_NODE_40_length_258457_cov_16.491177.ver1.0.g129390.m01	Clstr_2952				FAD-binding domain-containing protein				0.408163	0.910951	CS pos: 19-20. ARG-NA. Pr: 0.4387	0		Non-effector	0.955		-	-	Non-effector	-	-	Non-effector
MrATCC429	A4295_NODE_40_length_258457_cov_16.491177.ver1.0.g129430.m01	Clstr_8895	Clstr_8895			cytochrome p450				1.17647	0.623132	CS pos: 25-26. AIA-AK. Pr: 0.3986	0		Non-effector	0.988		-	-	Non-effector	-	-	Non-effector
MrATCC429	A4295_NODE_40_length_258457_cov_16.491177.ver1.0.g129500.m01	Clstr_7349				variable surface lipoprotein				1.44092	0.818909	CS pos: 21-22. VVA-IP. Pr: 0.5454	0		Non-effector	0.989		-	-	Non-effector	-	-	Non-effector
MrATCC429	A4295_NODE_401_length_33014_cov_16.260245.ver1.0.g127950.m01	Clstr_144				glycoside hydrolase family 35 protein				0.678295	0.843995	CS pos: 23-24. ALA-MA. Pr: 0.3628	1		Non-effector	0.991		-	-	Non-effector	-	-	Non-effector
MrATCC429	A4295_NODE_403_length_31664_cov_16.807481.ver1.0.g128080.m01	Clstr_8586	Clstr_8586			putative glycoside hydrolase family 61 protein [hypothetical protein Moror_11876]				1.21951	0.986433	CS pos: 19-20. SFA-QT. Pr: 0.7238	0	1	Effector	0.934	1	Y (0.81)	-	Cytoplasmic effector	Y (0.708)	-	Cytoplasmic effector
MrATCC429	A4295_NODE_403_length_31664_cov_16.807481.ver1.0.g128120.m01	Clstr_1130				glycoside hydrolase family 76 protein				0.664452	0.941075	CS pos: 17-18. VHS-QF. Pr: 0.8668	1		Non-effector	0.991		-	-	Non-effector	-	-	Non-effector
MrATCC429	A4295_NODE_406_length_31559_cov_16.095467.ver1.0.g128360.m01	Clstr_1019				laccase				0.994036	0.99082	CS pos: 21-22. NWA-LE. Pr: 0.9383	0		Non-effector	0.985		-	-	Non-effector	-	-	Non-effector
MrATCC429	A4295_NODE_409_length_31201_cov_16.088550.ver1.0.g128620.m01	Clstr_9264	Clstr_9264			hydrophobin				6	0.98672	CS pos: 19-20. AAA-HE. Pr: 0.7581	0	1	Effector	0.859	1	-	Y (0.892)	Apoplastic effector	Y (0.54)	Y (0.892)	Apoplastic/cytoplasmic effector
MrATCC429	A4295_NODE_41_length_254620_cov_17.689573.ver1.0.g130760.m01	Clstr_3641				alpha/beta-hydrolase	J9W153#PHI:10012#Atg15_(CNAG_01601)##Cryptococcus_neoformans#reduced_virulence	1e-87	57	2.91262	0.719384	CS pos: 23-24. HES-HE. Pr: 0.2059	0		Non-effector	0.967		-	-	Non-effector	-	-	Non-effector
MrATCC429	A4295_NODE_41_length_254620_cov_17.689573.ver1.0.g130770.m01	Clstr_1570				copper radical oxidase				4.56349	0.97848	CS pos: 22-23. AAA-KS. Pr: 0.5606	0		Non-effector	0.967		-	-	Non-effector	-	-	Non-effector
MrATCC429	A4295_NODE_41_length_254620_cov_17.689573.ver1.0.g130780.m01	Clstr_726				MYND finger family protein [hypothetical protein Moror_14952]				1.81564	0.632937	CS pos: 28-29. ISA-ID. Pr: 0.4279	1		Non-effector	0.991		-	-	Non-effector	-	-	Non-effector
MrATCC429	A4295_NODE_41_length_254620_cov_17.689573.ver1.0.g131230.m01	Clstr_6280	Clstr_6280			Proteophosphoglycan ppg4 [hypothetical protein Moror_2816]				3.53698	0.983258	CS pos: 18-19. ANA-HI. Pr: 0.8030	0	1	Effector	0.557		-	-	Non-effector	-	-	Non-effector
MrATCC429	A4295_NODE_41_length_254620_cov_17.689573.ver1.0.g131240.m01	Clstr_2420	Clstr_2420			and tpr domain protein				1.24334	0.985308	CS pos: 20-21. IVA-DQ. Pr: 0.7975	0		Non-effector	0.949	1	Y (0.533)	-	Cytoplasmic effector	-	-	Non-effector
MrATCC429	A4295_NODE_41_length_254620_cov_17.689573.ver1.0.g131250.m01	Clstr_2952				FAD-binding domain-containing protein				0.782779	0.987294	CS pos: 20-21. TWS-HP. Pr: 0.9106	0		Non-effector	0.99		-	-	Non-effector	-	-	Non-effector
MrATCC429	A4295_NODE_41_length_254620_cov_17.689573.ver1.0.g131430.m01	Clstr_5000				deuterolysin m35 metalloprotease				1.49254	0.646455	CS pos: 21-22. CWD-SE. Pr: 0.2788	0		Non-effector	0.972		-	-	Non-effector	-	-	Non-effector
MrATCC429	A4295_NODE_41_length_254620_cov_17.689573.ver1.0.g131580.m01	Clstr_5219				tyrosinase central domain-containing protein				2.02312	0.994005	CS pos: 20-21. CTA-AP. Pr: 0.7866	0		Non-effector	0.669		-	-	Non-effector	-	-	Non-effector
MrATCC429	A4295_NODE_411_length_30916_cov_22.968347.ver1.0.g129660.m01	Clstr_1390				aryl-alcohol oxidase				0.84317	0.972096	CS pos: 21-22. SVA-RL. Pr: 0.4720	0		Non-effector	0.991		-	-	Non-effector	-	-	Non-effector
MrATCC429	A4295_NODE_412_length_30800_cov_19.426880.ver1.0.g129800.m01	Clstr_1655				protein serine threonine phosphatase 2C [hypothetical protein Moror_5250]				1.74825	0.713178	CS pos: 35-36. TES-TF. Pr: 0.6448	0		Non-effector	0.99		-	-	Non-effector	-	-	Non-effector
MrATCC429	A4295_NODE_414_length_30714_cov_19.320292.ver1.0.g129990.m01	Clstr_1390				aryl-alcohol oxidase				0.503356	0.888509	CS pos: 21-22. SYS-VA. Pr: 0.3776	0		Non-effector	0.991		-	-	Non-effector	-	-	Non-effector
MrATCC429	A4295_NODE_416_length_30226_cov_21.795884.ver1.0.g130270.m01	Clstr_9912	Clstr_9912	Clstr_9912		Uridine kinase-like protein 1				5.88235	0.946352	CS pos: 21-22. AQS-SR. Pr: 0.7083	0	1	Effector	0.73	1	Y (0.574)	Y (0.661)	Apoplastic/cytoplasmic effector	Y (0.555)	Y (0.661)	Apoplastic/cytoplasmic effector
MrATCC429	A4295_NODE_417_length_29629_cov_19.255359.ver1.0.g130470.m01	Clstr_6537	Clstr_6537	Clstr_6537		putative zinc knuckle transcription factor protein				1.56863	SignalP-TM						1	Y (0.843)	-	Cytoplasmic effector	-	-	Non-effector
MrATCC429	A4295_NODE_418_length_29608_cov_19.987883.ver1.0.g130540.m01	Clstr_7094	Clstr_7094			Orotate phosphoribosyltransferase [hypothetical protein Moror_5393]				2.64317	0.995678	CS pos: 20-21. AAA-AP. Pr: 0.8111	0		Unlikely effector	0.502		-	-	Non-effector	-	-	Non-effector
MrATCC429	A4295_NODE_42_length_251178_cov_19.153884.ver1.0.g132840.m01	Clstr_9512				reverse transcriptase-rnase h-integrase				1.58103	0.981727	CS pos: 21-22. SQA-QF. Pr: 0.9305	0		Non-effector	0.932		-	-	Non-effector	-	-	Non-effector
MrATCC429	A4295_NODE_42_length_251178_cov_19.153884.ver1.0.g133320.m01	Clstr_448				mucin family signaling protein [hypothetical protein Moror_2900]				0	0.96517	CS pos: 29-30. VHA-GR. Pr: 0.8847	1		Non-effector	0.989		-	-	Non-effector	-	-	Non-effector
MrATCC429	A4295_NODE_422_length_29041_cov_24.613753.ver1.0.g131870.m01	Clstr_5178				beta-ig-h3 fasciclin				0.872093	0.993448	CS pos: 18-19. VAA-DL. Pr: 0.5276	0		Non-effector	0.774		-	-	Non-effector	-	-	Non-effector
MrATCC429	A4295_NODE_423_length_28685_cov_16.749439.ver1.0.g132040.m01	Clstr_8050	Clstr_8050			adhesin protein Mad1				9.1954	0.999488	CS pos: 20-21. VVA-DR. Pr: 0.9414	0	1	Effector	0.82	1	Y (0.859)	Y (0.629)	Cytoplasmic/apoplastic effector	Y (0.761)	Y (0.629)	Cytoplasmic/apoplastic effector
MrATCC429	A4295_NODE_424_length_28353_cov_19.048993.ver1.0.g132160.m01	Clstr_3844	Clstr_3844			alpha- -glucanase				1.03627	0.763228	CS pos: 18-19. ASG-LV. Pr: 0.3724	0	1	Effector	0.742	1	-	Y (0.688)	Apoplastic effector	-	Y (0.688)	Apoplastic effector
MrATCC429	A4295_NODE_426_length_28255_cov_16.256670.ver1.0.g132280.m01	Clstr_7047	Clstr_7047			peptidoglycan-binding domain 1 protein				1.89873	0.99441	CS pos: 19-20. VTA-TP. Pr: 0.8342	0		Non-effector	0.716	1	-	Y (0.777)	Apoplastic effector	-	Y (0.777)	Apoplastic effector
MrATCC429	A4295_NODE_426_length_28255_cov_16.256670.ver1.0.g132320.m01	Clstr_3832				alpha herpes virus glycoprotein domain-containing protein				1.91388	0.967619	CS pos: 21-22. AHC-FT. Pr: 0.4750	1		Non-effector	0.989		-	-	Non-effector	-	-	Non-effector
MrATCC429	A4295_NODE_429_length_28089_cov_15.754232.ver1.0.g132630.m01	Clstr_9264	Clstr_9264			hydrophobin				7.76699	0.952537	CS pos: 19-20. AAA-SE. Pr: 0.5633	0		Non-effector	0.59	1	-	Y (0.805)	Apoplastic effector	-	Y (0.805)	Apoplastic effector
MrATCC429	A4295_NODE_429_length_28089_cov_15.754232.ver1.0.g132680.m01	Clstr_9264	Clstr_9264			hydrophobin				5.97015	0.927497	CS pos: 19-20. AAA-SK. Pr: 0.5398	0		Non-effector	0.575	1	-	Y (0.763)	Apoplastic effector	-	Y (0.763)	Apoplastic effector
MrATCC429	A4295_NODE_43_length_249614_cov_16.477791.ver1.0.g134810.m01	Clstr_5288				nuclease Le1				2.51572	0.858168	CS pos: 18-19. AYA-WG. Pr: 0.4655	0		Non-effector	0.677		-	-	Non-effector	-	-	Non-effector
MrATCC429	A4295_NODE_43_length_249614_cov_16.477791.ver1.0.g134910.m01	Clstr_8700	Clstr_8700	Clstr_8700		zinc knuckle domain protein				1.42857	0.758427	CS pos: 18-19. SVG-IF. Pr: 0.4986	0		Non-effector	0.887	1	-	-	Non-effector	Y (0.52)	-	Cytoplasmic effector
MrATCC429	A4295_NODE_43_length_249614_cov_16.477791.ver1.0.g134960.m01	Clstr_716				glycoside hydrolase family 28 protein				1.53846	0.972895	CS pos: 19-20. AAA-WK. Pr: 0.7894	0		Non-effector	0.96		-	-	Non-effector	-	-	Non-effector
MrATCC429	A4295_NODE_43_length_249614_cov_16.477791.ver1.0.g134970.m01	Clstr_716				glycoside hydrolase family 28 protein				2.07469	0.987943	CS pos: 17-18. AAA-WN. Pr: 0.7641	0		Non-effector	0.918		-	-	Non-effector	-	-	Non-effector
MrATCC429	A4295_NODE_43_length_249614_cov_16.477791.ver1.0.g135240.m01	Clstr_1390				aryl-alcohol oxidase				0.328407	0.995074	CS pos: 20-21. CWA-AI. Pr: 0.9713	0		Non-effector	0.99		-	-	Non-effector	-	-	Non-effector
MrATCC429	A4295_NODE_43_length_249614_cov_16.477791.ver1.0.g135300.m01	Clstr_6411	Clstr_6411			predicted protein [hypothetical protein Moror_4531]				0.749064	0.670348	CS pos: 24-25. TAA-LE. Pr: 0.4469	1		Non-effector	0.701	1	Y (0.647)	-	Cytoplasmic effector	Y (0.602)	-	Cytoplasmic effector
MrATCC429	A4295_NODE_43_length_249614_cov_16.477791.ver1.0.g135320.m01	Clstr_5505				hypothetical protein Moror_4529 [hypothetical protein Moror_4529]				2.34375	0.997169	CS pos: 19-20. TQA-AV. Pr: 0.8492	0		Non-effector	0.999		-	-	Non-effector	-	-	Non-effector
MrATCC429	A4295_NODE_43_length_249614_cov_16.477791.ver1.0.g135340.m01	Clstr_8586	Clstr_8586			Pc18g03640 [hypothetical protein Moror_4528]				1.27389	0.99147	CS pos: 16-17. ALA-QR. Pr: 0.6182	0		Non-effector	0.691	1	-	Y (0.533)	Apoplastic effector	-	Y (0.533)	Apoplastic effector
MrATCC429	A4295_NODE_43_length_249614_cov_16.477791.ver1.0.g135360.m01	Clstr_8586	Clstr_8586			Pc18g03640 [hypothetical protein Moror_4528]				1.41844	0.995888	CS pos: 16-17. ALA-QR. Pr: 0.5922	0		Non-effector	0.636	1	-	Y (0.558)	Apoplastic effector	-	Y (0.558)	Apoplastic effector
MrATCC429	A4295_NODE_43_length_249614_cov_16.477791.ver1.0.g135390.m01	Clstr_3004				class ii aldolase adducin-like protein				0.696864	0.985723	CS pos: 18-19. ASA-AP. Pr: 0.7837	0		Non-effector	0.786		-	-	Non-effector	-	-	Non-effector
MrATCC429	A4295_NODE_43_length_249614_cov_16.477791.ver1.0.g135430.m01	Clstr_7187	Clstr_7187			cell wall glucanosyltransferase Mwg1				0.456621	0.989758	CS pos: 18-19. VQA-LT. Pr: 0.8562	0		Non-effector	0.978	1	-	Y (0.638)	Apoplastic effector	-	Y (0.638)	Apoplastic effector
MrATCC429	A4295_NODE_43_length_249614_cov_16.477791.ver1.0.g135470.m01	Clstr_685				hypothetical protein AOL_s00007g330				2.88462	0.866469	CS pos: 20-21. SLA-AD. Pr: 0.5481	0		Non-effector	0.525		-	-	Non-effector	-	-	Non-effector
MrATCC429	A4295_NODE_430_length_27956_cov_16.013556.ver1.0.g133840.m01	Clstr_7356				expressed protein [hypothetical protein Moror_16956]				1.82371	0.868088	CS pos: 22-23. VSA-IR. Pr: 0.7660	0		Non-effector	0.508		-	-	Non-effector	-	-	Non-effector
MrATCC429	A4295_NODE_430_length_27956_cov_16.013556.ver1.0.g133870.m01	Clstr_8854				sperm-associated antigen 17 [hypothetical protein Moror_16960]				3.125	0.997244	CS pos: 21-22. TQA-SP. Pr: 0.9729	0	1	Effector	0.687		-	-	Non-effector	-	-	Non-effector
MrATCC429	A4295_NODE_431_length_27830_cov_16.100560.ver1.0.g134040.m01	Clstr_704				c-8 sterol isomerase				0.952381	0.511765	CS pos: 21-22. VQG-LR. Pr: 0.4426	0	1	Effector	0.669		-	-	Non-effector	-	-	Non-effector
MrATCC429	A4295_NODE_432_length_27459_cov_26.970345.ver1.0.g134090.m01	Clstr_8050	Clstr_8050			signal sequence binding protein				9.94475	0.998263	CS pos: 20-21. VVA-ED. Pr: 0.9100	0	1	Effector	0.828	1	Y (0.958)	Y (0.801)	Cytoplasmic/apoplastic effector	Y (0.797)	Y (0.801)	Apoplastic/cytoplasmic effector
MrATCC429	A4295_NODE_433_length_27055_cov_18.268711.ver1.0.g134150.m01	Clstr_4252				agmatinase				0.767263	0.997672	CS pos: 18-19. VSA-HD. Pr: 0.9138	0		Non-effector	0.729		-	-	Non-effector	-	-	Non-effector
MrATCC429	A4295_NODE_433_length_27055_cov_18.268711.ver1.0.g134170.m01	Clstr_7244				alpha/beta hydrolase				0.45045	0.968777	CS pos: 19-20. VNA-FV. Pr: 0.9108	1		Non-effector	0.778		-	-	Non-effector	-	-	Non-effector
MrATCC429	A4295_NODE_438_length_26745_cov_19.004323.ver1.0.g134620.m01	Clstr_1019				laccase	Q96WM9#PHI:552#BcLCC2##Botrytis_cinerea#unaffected_pathogenicity	3e-26	48	1.53846	0.972546	CS pos: 23-24. TLA-TI. Pr: 0.7532	0		Unlikely effector	0.514	1	-	Y (0.547)	Apoplastic effector	-	Y (0.547)	Apoplastic effector
MrATCC429	A4295_NODE_44_length_246924_cov_17.575349.ver1.0.g136510.m01	Clstr_8895	Clstr_8895			cytochrome p450				0.994036	0.720128	CS pos: 24-25. STQ-QT. Pr: 0.1823	0		Non-effector	0.986		-	-	Non-effector	-	-	Non-effector
MrATCC429	A4295_NODE_44_length_246924_cov_17.575349.ver1.0.g136740.m01	Clstr_9116	Clstr_9116			non-catalytic module family expn protein				3.49345	0.99713	CS pos: 20-21. VNA-LN. Pr: 0.9300	0	1	Effector	0.817	1	-	Y (0.719)	Apoplastic effector	-	Y (0.719)	Apoplastic effector
MrATCC429	A4295_NODE_44_length_246924_cov_17.575349.ver1.0.g136750.m01	Clstr_9116	Clstr_9116			non-catalytic module family expn protein				3.4662	0.9992	CS pos: 20-21. VNA-FN. Pr: 0.9813	0		Non-effector	0.95		-	-	Non-effector	-	-	Non-effector
MrATCC429	A4295_NODE_44_length_246924_cov_17.575349.ver1.0.g136790.m01	Clstr_2979	Clstr_2979			fad binding domain-containing protein				0.779727	0.902033	CS pos: 22-23. ALA-KQ. Pr: 0.3155	0		Non-effector	0.979		-	-	Non-effector	-	-	Non-effector
MrATCC429	A4295_NODE_44_length_246924_cov_17.575349.ver1.0.g136820.m01	Clstr_590				glycoside hydrolase family 3 protein				0.75662	0.977667	CS pos: 15-16. VLG-SS. Pr: 0.6543	0		Non-effector	0.991		-	-	Non-effector	-	-	Non-effector
MrATCC429	A4295_NODE_44_length_246924_cov_17.575349.ver1.0.g136850.m01	Clstr_4304	Clstr_4304			glycoside hydrolase family 76 protein				0	0.925727	CS pos: 17-18. AYS-QD. Pr: 0.8322	0	1	Effector	0.835	1	Y (0.515)	Y (0.831)	Apoplastic/cytoplasmic effector	Y (0.612)	Y (0.831)	Apoplastic/cytoplasmic effector
MrATCC429	A4295_NODE_44_length_246924_cov_17.575349.ver1.0.g136880.m01	Clstr_1778	Clstr_1778			alpha/beta-hydrolase				1.1194	0.99357	CS pos: 15-16. VFS-AS. Pr: 0.3338	0		Non-effector	0.987		-	-	Non-effector	-	-	Non-effector
MrATCC429	A4295_NODE_44_length_246924_cov_17.575349.ver1.0.g137130.m01	Clstr_3225				glycoside hydrolase family 5 protein				1.91083	0.991196	CS pos: 21-22. VTA-ST. Pr: 0.8871	0		Non-effector	0.956		-	-	Non-effector	-	-	Non-effector
MrATCC429	A4295_NODE_445_length_25517_cov_16.341595.ver1.0.g135950.m01	Clstr_5179	Clstr_5179			extracellular serine-rich protein				1.27119	0.994475	CS pos: 18-19. AVA-QN. Pr: 0.8678	0		Non-effector	0.718	1	-	Y (0.794)	Apoplastic effector	-	Y (0.794)	Apoplastic effector
MrATCC429	A4295_NODE_447_length_25293_cov_16.336369.ver1.0.g136140.m01	Clstr_4608				actin filament organization App1-like protein				1.08108	0.985193	CS pos: 18-19. VMA-AP. Pr: 0.8855	0		Non-effector	0.991		-	-	Non-effector	-	-	Non-effector
MrATCC429	A4295_NODE_447_length_25293_cov_16.336369.ver1.0.g136160.m01	Clstr_6142				Cell wall beta-glucan synthesis family protein				1.79211	0.996234	CS pos: 24-25. VEA-AL. Pr: 0.8754	0		Non-effector	0.989		-	-	Non-effector	-	-	Non-effector
MrATCC429	A4295_NODE_447_length_25293_cov_16.336369.ver1.0.g136210.m01	Clstr_3765				carbohydrate esterase family 4 protein	J9VND2#PHI:8599#Cda2_(CNAG_01230)##Cryptococcus_neoformans#unaffected_pathogenicity	3e-84	46	1.51134	0.982282	CS pos: 21-22. VSA-AD. Pr: 0.7032	0		Non-effector	0.793		-	-	Non-effector	-	-	Non-effector
MrATCC429	A4295_NODE_447_length_25293_cov_16.336369.ver1.0.g136220.m01	Clstr_7941				leucine zipper putative tumor suppressor 2 [hypothetical protein Moror_3769]				1.15607	0.959351	CS pos: 26-27. VDA-LV. Pr: 0.7087	0		Non-effector	0.982		-	-	Non-effector	-	-	Non-effector
MrATCC429	A4295_NODE_448_length_25201_cov_16.417383.ver1.0.g136260.m01	Clstr_5248	Clstr_5248			predicted protein [hypothetical protein Moror_4629]				1.24611	0.926774	CS pos: 33-34. VFS-RL. Pr: 0.7543	1		Non-effector	0.709		-	-	Non-effector	-	-	Non-effector
MrATCC429	A4295_NODE_45_length_239361_cov_16.081069.ver1.0.g138260.m01	Clstr_2599				carbohydrate esterase family 4 protein				1.22449	0.935395	CS pos: 19-20. TEA-TG. Pr: 0.6906	0		Non-effector	0.939		-	-	Non-effector	-	-	Non-effector
MrATCC429	A4295_NODE_45_length_239361_cov_16.081069.ver1.0.g138390.m01	Clstr_704				alpha/beta-hydrolase				0.441176	0.963901	CS pos: 21-22. SVA-QQ. Pr: 0.6723	1		Non-effector	0.991		-	-	Non-effector	-	-	Non-effector
MrATCC429	A4295_NODE_45_length_239361_cov_16.081069.ver1.0.g138600.m01	Clstr_3025				galactan 1,3-beta-galactosidase				0.206186	0.898107	CS pos: 18-19. SWA-KY. Pr: 0.8249	0		Non-effector	0.971		-	-	Non-effector	-	-	Non-effector
MrATCC429	A4295_NODE_45_length_239361_cov_16.081069.ver1.0.g138850.m01	Clstr_6417	Clstr_6417			cutinase	Q9Y7G8#PHI:407#PBC1##Pyrenopeziza_brassicae#loss_of_pathogenicity	2e-38	46	1.97044	0.998948	CS pos: 18-19. ALA-AP. Pr: 0.9337	0	1	Effector	0.698	1	-	Y (0.736)	Apoplastic effector	-	Y (0.736)	Apoplastic effector
MrATCC429	A4295_NODE_451_length_25022_cov_16.816497.ver1.0.g137340.m01	Clstr_6903	Clstr_6903			carbohydrate esterase family 4 protein				2	0.99607	CS pos: 20-21. TLA-AP. Pr: 0.8898	0	1	Effector	0.678		-	-	Non-effector	-	-	Non-effector
MrATCC429	A4295_NODE_451_length_25022_cov_16.816497.ver1.0.g137350.m01	Clstr_6903	Clstr_6903			carbohydrate esterase family 4 protein				1.61943	0.999203	CS pos: 17-18. TLA-AP. Pr: 0.8625	0		Non-effector	0.728		-	-	Non-effector	-	-	Non-effector
MrATCC429	A4295_NODE_451_length_25022_cov_16.816497.ver1.0.g137360.m01	Clstr_8883	Clstr_8883			hypothetical protein Moror_5919 [hypothetical protein Moror_5919]				4.58015	0.99924	CS pos: 20-21. AHA-KN. Pr: 0.9863	0	1	Effector	0.867	1	Y (0.738)	Y (0.615)	Cytoplasmic/apoplastic effector	Y (0.794)	Y (0.615)	Cytoplasmic/apoplastic effector
MrATCC429	A4295_NODE_453_length_24812_cov_16.272794.ver1.0.g137560.m01	Clstr_1390				glucose oxidase	Q2YIV2#PHI:9126#Bab2_0277##Brucella_abortus#reduced_virulence	2e-16	41	0.714286	0.993154	CS pos: 20-21. SQS-TD. Pr: 0.5136	0	1	Effector	0.685	1	-	Y (0.658)	Apoplastic effector	-	Y (0.658)	Apoplastic effector
MrATCC429	A4295_NODE_457_length_24313_cov_16.606008.ver1.0.g137860.m01	Clstr_6097	Clstr_6097			Cloroperoxidase [hypothetical protein Moror_2662]				0.727273	0.98994	CS pos: 16-17. VFA-KS. Pr: 0.3664	0	1	Effector	0.565		-	-	Non-effector	-	-	Non-effector
MrATCC429	A4295_NODE_457_length_24313_cov_16.606008.ver1.0.g137880.m01	Clstr_1187				vacuolar protein				0.495868	0.966285	CS pos: 18-19. AYG-CG. Pr: 0.4087	0		Non-effector	0.991		-	-	Non-effector	-	-	Non-effector
MrATCC429	A4295_NODE_457_length_24313_cov_16.606008.ver1.0.g137910.m01	Clstr_1187				vacuolar protein				0.490196	0.982591	CS pos: 19-20. VRA-CG. Pr: 0.6989	0		Non-effector	0.991		-	-	Non-effector	-	-	Non-effector
MrATCC429	A4295_NODE_46_length_238980_cov_18.923160.ver1.0.g140100.m01	Clstr_9510	Clstr_9510			hydrophobin 2				8	0.980953	CS pos: 20-21. VSG-TP. Pr: 0.3889	0	1	Effector	0.665	1	-	Y (0.727)	Apoplastic effector	Y (0.75)	Y (0.727)	Cytoplasmic/apoplastic effector
MrATCC429	A4295_NODE_46_length_238980_cov_18.923160.ver1.0.g140140.m01	Clstr_9264	Clstr_9264			fungal hydrophobin				5.83942	0.991738	CS pos: 22-23. AVA-TP. Pr: 0.6241	0		Non-effector	0.596	1	-	Y (0.721)	Apoplastic effector	-	Y (0.721)	Apoplastic effector
MrATCC429	A4295_NODE_46_length_238980_cov_18.923160.ver1.0.g140420.m01	Clstr_3976				P-loopcontaining nucleoside triphosphate hydrolase protein				3.18627	0.999213	CS pos: 23-24. THA-QG. Pr: 0.7340	1		Non-effector	0.943		-	-	Non-effector	-	-	Non-effector
MrATCC429	A4295_NODE_46_length_238980_cov_18.923160.ver1.0.g140520.m01	Clstr_7666	Clstr_7666	Clstr_7666		proteophosphoglycan 5				2.06186	SignalP-TM						1	Y (0.651)	-	Cytoplasmic effector	Y (0.632)	-	Cytoplasmic effector
MrATCC429	A4295_NODE_46_length_238980_cov_18.923160.ver1.0.g140550.m01	Clstr_3929	Clstr_3929			proteophosphoglycan 5				2.72727	0.579319	CS pos: 23-24. IST-TT. Pr: 0.1499	0		Non-effector	0.586	1	Y (0.51)	-	Cytoplasmic effector	-	-	Non-effector
MrATCC429	A4295_NODE_462_length_23764_cov_16.510479.ver1.0.g139350.m01	Clstr_8895	Clstr_8895			cytochrome p450				0.785855	0.667742	CS pos: 22-23. VSR-KR. Pr: 0.3770	0		Non-effector	0.984		-	-	Non-effector	-	-	Non-effector
MrATCC429	A4295_NODE_462_length_23764_cov_16.510479.ver1.0.g139380.m01	Clstr_8405	Clstr_8405			ethyl tert-butyl ether degradation				1.2987	0.967832	CS pos: 18-19. ALA-CG. Pr: 0.3854	0		Non-effector	0.677	1	Y (0.752)	-	Cytoplasmic effector	-	-	Non-effector
MrATCC429	A4295_NODE_467_length_23094_cov_16.322280.ver1.0.g139790.m01	Clstr_590				glycoside hydrolase family 3 protein	A0A384JDM0#PHI:10368#BcBGL4_(BCIN_03g08710)##Botrytis_cinerea#reduced_virulence	3.6e-152	47	0.931315	0.988882	CS pos: 19-20. ALA-QQ. Pr: 0.8195	0		Non-effector	0.991		-	-	Non-effector	-	-	Non-effector
MrATCC429	A4295_NODE_47_length_235600_cov_16.374878.ver1.0.g141380.m01	Clstr_2716				cytochrome p450				0.397614	0.89301	CS pos: 18-19. VAS-RF. Pr: 0.3877	0		Non-effector	0.99		-	-	Non-effector	-	-	Non-effector
MrATCC429	A4295_NODE_47_length_235600_cov_16.374878.ver1.0.g141540.m01	Clstr_5901	Clstr_5901			predicted protein [hypothetical protein Moror_12718]				5.40541	0.992882	CS pos: 21-22. AYT-GD. Pr: 0.6262	1	1	Effector	0.685	1	-	Y (0.528)	Apoplastic effector	-	Y (0.528)	Apoplastic effector
MrATCC429	A4295_NODE_47_length_235600_cov_16.374878.ver1.0.g141560.m01	Clstr_8190				protein FAM186A [hypothetical protein Moror_12716]				0	0.9363	CS pos: 20-21. VFS-LP. Pr: 0.7517	0		Non-effector	0.921	1	Y (0.763)	-	Cytoplasmic effector	Y (0.793)	-	Cytoplasmic effector
MrATCC429	A4295_NODE_47_length_235600_cov_16.374878.ver1.0.g141830.m01	Clstr_9942				interferon-induced 6-16 family protein				0.248139	0.900971	CS pos: 20-21. LAG-HP. Pr: 0.3487	1		Non-effector	0.975		-	-	Non-effector	-	-	Non-effector
MrATCC429	A4295_NODE_47_length_235600_cov_16.374878.ver1.0.g141900.m01	Clstr_4233				peptide-n4-(n-acetyl-beta-glucosaminyl)asparagine amidase a				0.638978	0.977622	CS pos: 20-21. VHA-QV. Pr: 0.8213	0		Non-effector	0.991		-	-	Non-effector	-	-	Non-effector
MrATCC429	A4295_NODE_47_length_235600_cov_16.374878.ver1.0.g142150.m01	Clstr_5144				putative secreted protein [hypothetical protein Moror_12667]				2.18069	0.986695	CS pos: 18-19. SLA-LQ. Pr: 0.6879	0		Non-effector	0.872		-	-	Non-effector	-	-	Non-effector
MrATCC429	A4295_NODE_470_length_22405_cov_17.307278.ver1.0.g140750.m01	Clstr_3225				glycoside hydrolase family 5 protein				1.87891	0.999143	CS pos: 21-22. ASA-AR. Pr: 0.8233	0		Non-effector	0.991		-	-	Non-effector	-	-	Non-effector
MrATCC429	A4295_NODE_470_length_22405_cov_17.307278.ver1.0.g140760.m01	Clstr_604	Clstr_604			alpha-amylase precursor				4.0404	0.96218	CS pos: 20-21. AFA-LS. Pr: 0.5295	1	1	Effector	0.672	1	-	Y (0.735)	Apoplastic effector	-	Y (0.735)	Apoplastic effector
MrATCC429	A4295_NODE_472_length_22331_cov_16.685342.ver1.0.g140830.m01	Clstr_2056				glycoside hydrolase family 30 protein				1.39721	0.985067	CS pos: 20-21. STG-QQ. Pr: 0.8369	0		Non-effector	0.969		-	-	Non-effector	-	-	Non-effector
MrATCC429	A4295_NODE_472_length_22331_cov_16.685342.ver1.0.g140840.m01	Clstr_7486	Clstr_7486			GPI-anchored small secreted protein				0.980392	0.965791	CS pos: 16-17. VLA-QT. Pr: 0.4707	0		Non-effector	0.811	1	-	Y (0.553)	Apoplastic effector	-	Y (0.553)	Apoplastic effector
MrATCC429	A4295_NODE_472_length_22331_cov_16.685342.ver1.0.g140850.m01	Clstr_8895	Clstr_8895			cytochrome p450				1.62272	0.509007	CS pos: 20-21. AWG-IY. Pr: 0.4301	1		Non-effector	0.981		-	-	Non-effector	-	-	Non-effector
MrATCC429	A4295_NODE_48_length_230303_cov_17.935987.ver1.0.g143230.m01	Clstr_770	Clstr_770			Mu phage DNA circulation protein GpN				3.87097	0.521564	CS pos: 22-23. VEL-GG. Pr: 0.1500	0	1	Effector	0.772	1	Y (0.866)	-	Cytoplasmic effector	Y (0.799)	-	Cytoplasmic effector
MrATCC429	A4295_NODE_48_length_230303_cov_17.935987.ver1.0.g143490.m01	Clstr_9039				hypothetical protein CC84DRAFT_1253930				0.813008	0.507403	CS pos: 21-22. GLG-AE. Pr: 0.3055	0		Non-effector	0.894		-	-	Non-effector	-	-	Non-effector
MrATCC429	A4295_NODE_48_length_230303_cov_17.935987.ver1.0.g143550.m01	Clstr_1555				thioredoxin-domain-containing protein				1.36286	0.964416	CS pos: 22-23. SLA-LP. Pr: 0.4384	1		Non-effector	0.949		-	-	Non-effector	-	-	Non-effector
MrATCC429	A4295_NODE_48_length_230303_cov_17.935987.ver1.0.g143620.m01	Clstr_2492				cellulose-binding protein				0.433839	0.957143	CS pos: 21-22. GSA-QR. Pr: 0.6115	0		Non-effector	0.991		-	-	Non-effector	-	-	Non-effector
MrATCC429	A4295_NODE_480_length_21276_cov_15.991056.ver1.0.g142290.m01	Clstr_8895	Clstr_8895			cytochrome p450				1.59292	0.56995	CS pos: 29-30. ASA-SG. Pr: 0.1002	0		Non-effector	0.99		-	-	Non-effector	-	-	Non-effector
MrATCC429	A4295_NODE_481_length_21244_cov_17.154083.ver1.0.g142370.m01	Clstr_8436	Clstr_8436			hypothetical protein GLOTRDRAFT_118574				1.97368	SignalP-TM						1	Y (0.525)	-	Cytoplasmic effector	Y (0.742)	-	Cytoplasmic effector
MrATCC429	A4295_NODE_481_length_21244_cov_17.154083.ver1.0.g142380.m01	Clstr_6931	Clstr_6931			necrosis inducing-like protein npp1 type	A5H7H0#PHI:3128#MpNEP2##Moniliophthora_perniciosa#increased_virulence_(hypervirulence)	4e-80	61	1.31004	0.993313	CS pos: 18-19. ALS-AS. Pr: 0.6062	0	1	Effector	0.828	1	-	Y (0.519)	Apoplastic effector	-	Y (0.519)	Apoplastic effector
MrATCC429	A4295_NODE_489_length_20441_cov_16.021137.ver1.0.g142950.m01	Clstr_7734	Clstr_7734			chitin synthase				4.21053	0.99937	CS pos: 18-19. AQA-KP. Pr: 0.9527	0	1	Effector	0.605		-	-	Non-effector	-	-	Non-effector
MrATCC429	A4295_NODE_489_length_20441_cov_16.021137.ver1.0.g142990.m01	Clstr_9242	Clstr_9242			hypothetical protein Moror_2437 [hypothetical protein Moror_2437]				10.2767	0.999748	CS pos: 19-20. AAA-VP. Pr: 0.7136	0		Non-effector	0.766	1	-	Y (0.581)	Apoplastic effector	Y (0.685)	Y (0.581)	Cytoplasmic/apoplastic effector
MrATCC429	A4295_NODE_489_length_20441_cov_16.021137.ver1.0.g143000.m01	Clstr_9242	Clstr_9242			keratin-associated protein 5-4, putative				10.596	0.999795	CS pos: 19-20. AAA-VP. Pr: 0.4374	0		Unlikely effector	0.547	1	Y (0.725)	Y (0.838)	Apoplastic/cytoplasmic effector	Y (0.799)	Y (0.838)	Apoplastic/cytoplasmic effector
MrATCC429	A4295_NODE_489_length_20441_cov_16.021137.ver1.0.g143020.m01	Clstr_5405	Clstr_5405			histone lysine methyltransferase, SET, putative				8.33333	0.999759	CS pos: 25-26. ASG-EE. Pr: 0.3740	0		Non-effector	0.56	1	Y (0.728)	-	Cytoplasmic effector	Y (0.917)	-	Cytoplasmic effector
MrATCC429	A4295_NODE_49_length_224206_cov_17.046688.ver1.0.g144840.m01	Clstr_5186				duf1680 domain containing protein [hypothetical protein Moror_13218]				1.12676	0.906299	CS pos: 26-27. VES-QN. Pr: 0.8294	0		Non-effector	0.991		-	-	Non-effector	-	-	Non-effector
MrATCC429	A4295_NODE_49_length_224206_cov_17.046688.ver1.0.g144990.m01	Clstr_9608				GH18044 [hypothetical protein Moror_13208]				0	0.759418	CS pos: 18-19. ILA-QP. Pr: 0.3517	0		Non-effector	0.514	1	-	-	Non-effector	Y (0.592)	-	Cytoplasmic effector
MrATCC429	A4295_NODE_49_length_224206_cov_17.046688.ver1.0.g145000.m01	Clstr_8731	Clstr_8731			Mitochondrial escape protein 2				0	0.948431	CS pos: 17-18. VTS-VL. Pr: 0.4617	0		Non-effector	0.6	1	-	-	Non-effector	Y (0.509)	-	Cytoplasmic effector
MrATCC429	A4295_NODE_49_length_224206_cov_17.046688.ver1.0.g145200.m01	Clstr_8731	Clstr_8731			alkaline protease, putative [hypothetical protein Moror_11681]				0	0.803954	CS pos: 18-19. AVP-AP. Pr: 0.2586	0	1	Effector	0.86	1	Y (0.524)	Y (0.755)	Apoplastic/cytoplasmic effector	Y (0.516)	Y (0.755)	Apoplastic/cytoplasmic effector
MrATCC429	A4295_NODE_49_length_224206_cov_17.046688.ver1.0.g145290.m01	Clstr_8731	Clstr_8731			hypothetical protein Moror_11673 [hypothetical protein Moror_11673]				0	0.997953	CS pos: 17-18. VLA-QT. Pr: 0.8294	0		Unlikely effector	0.517		-	-	Non-effector	-	-	Non-effector
MrATCC429	A4295_NODE_490_length_20383_cov_15.729297.ver1.0.g143740.m01	Clstr_1714				glycoside hydrolase family 39 protein				0.289855	0.935329	CS pos: 21-22. CTG-GP. Pr: 0.7562	0		Non-effector	0.636		-	-	Non-effector	-	-	Non-effector
MrATCC429	A4295_NODE_490_length_20383_cov_15.729297.ver1.0.g143790.m01	Clstr_1401				predicted protein [hypothetical protein Moror_12239]				0.344828	0.977608	CS pos: 17-18. GSA-TP. Pr: 0.5368	1		Non-effector	0.969		-	-	Non-effector	-	-	Non-effector
MrATCC429	A4295_NODE_490_length_20383_cov_15.729297.ver1.0.g143810.m01	Clstr_1714				glycoside hydrolase family 39 protein				0.295858	0.990642	CS pos: 21-22. CTG-GP. Pr: 0.8303	0		Non-effector	0.835		-	-	Non-effector	-	-	Non-effector
MrATCC429	A4295_NODE_495_length_19593_cov_15.959327.ver1.0.g144210.m01	Clstr_7047	Clstr_7047			peptidoglycan-binding domain 1 protein				1.91083	0.997898	CS pos: 18-19. AFA-SP. Pr: 0.7957	0	1	Effector	0.678	1	-	Y (0.788)	Apoplastic effector	Y (0.606)	Y (0.788)	Apoplastic/cytoplasmic effector
MrATCC429	A4295_NODE_498_length_19068_cov_17.844739.ver1.0.g144440.m01	Clstr_7828	Clstr_7828			DNA-directed DNA polymerase				0.546448	0.989094	CS pos: 17-18. ARA-IT. Pr: 0.8883	0		Non-effector	0.559	1	-	Y (0.735)	Apoplastic effector	-	Y (0.735)	Apoplastic effector
MrATCC429	A4295_NODE_498_length_19068_cov_17.844739.ver1.0.g144450.m01	Clstr_2844				CFEM domain-containing protein				0.980392	0.941046	CS pos: 20-21. ALT-FK. Pr: 0.7234	1		Non-effector	0.748		-	-	Non-effector	-	-	Non-effector
MrATCC429	A4295_NODE_5_length_637422_cov_16.429901.ver1.0.g160510.m01	Clstr_2799				amine oxidase				0.684932	0.991647	CS pos: 19-20. AQA-VP. Pr: 0.9210	0		Non-effector	0.754		-	-	Non-effector	-	-	Non-effector
MrATCC429	A4295_NODE_5_length_637422_cov_16.429901.ver1.0.g160590.m01	Clstr_2799				amine oxidase				0.399202	0.983714	CS pos: 19-20. GAA-LP. Pr: 0.5233	0		Non-effector	0.98		-	-	Non-effector	-	-	Non-effector
MrATCC429	A4295_NODE_5_length_637422_cov_16.429901.ver1.0.g160610.m01	Clstr_6411	Clstr_6411			SNF2 domain/helicase domain/RING finger domain-containing protein				0.740741	0.68243	CS pos: 24-25. VVA-LQ. Pr: 0.4753	1		Non-effector	0.757		-	-	Non-effector	-	-	Non-effector
MrATCC429	A4295_NODE_5_length_637422_cov_16.429901.ver1.0.g160620.m01	Clstr_9750	Clstr_9750	Clstr_9750		hypothetical protein Moror_12646 [hypothetical protein Moror_12646]				1.23457	0.971495	CS pos: 22-23. TNA-LP. Pr: 0.8765	1		Non-effector	0.674	1	Y (0.926)	-	Cytoplasmic effector	Y (0.828)	-	Cytoplasmic effector
MrATCC429	A4295_NODE_5_length_637422_cov_16.429901.ver1.0.g160630.m01	Clstr_8893				l-ascorbate oxidase				1.17417	0.927087	CS pos: 19-20. VAA-SV. Pr: 0.5423	0		Non-effector	0.991		-	-	Non-effector	-	-	Non-effector
MrATCC429	A4295_NODE_5_length_637422_cov_16.429901.ver1.0.g160710.m01	Clstr_6993	Clstr_6993			CBD9-like protein				1.72414	0.997702	CS pos: 17-18. SMA-NM. Pr: 0.8883	0		Non-effector	0.917		-	-	Non-effector	-	-	Non-effector
MrATCC429	A4295_NODE_5_length_637422_cov_16.429901.ver1.0.g161220.m01	Clstr_4739	Clstr_4739			glycoside hydrolase family 61 protein				2.53968	0.997206	CS pos: 18-19. ALA-HG. Pr: 0.5899	0		Non-effector	0.96	1	-	Y (0.502)	Apoplastic effector	-	Y (0.502)	Apoplastic effector
MrATCC429	A4295_NODE_5_length_637422_cov_16.429901.ver1.0.g161230.m01	Clstr_6154				PREDICTED: zonadhesin [hypothetical protein Moror_14819]				0.357143	0.961629	CS pos: 20-21. AIA-LP. Pr: 0.4636	0		Non-effector	0.925		-	-	Non-effector	-	-	Non-effector
MrATCC429	A4295_NODE_5_length_637422_cov_16.429901.ver1.0.g161290.m01	Clstr_8895	Clstr_8895			cytochrome p450				0.984252	0.64022	CS pos: 25-26. TRA-PK. Pr: 0.2162	1		Non-effector	0.988		-	-	Non-effector	-	-	Non-effector
MrATCC429	A4295_NODE_5_length_637422_cov_16.429901.ver1.0.g161300.m01	Clstr_1019				laccase				0.972763	0.986982	CS pos: 19-20. TYA-AI. Pr: 0.8634	1		Non-effector	0.979		-	-	Non-effector	-	-	Non-effector
MrATCC429	A4295_NODE_5_length_637422_cov_16.429901.ver1.0.g161380.m01	Clstr_3569				DUF1793-domain-containing protein [hypothetical protein Moror_14808]				1.55945	0.871881	CS pos: 20-21. AVA-FE. Pr: 0.4769	1		Non-effector	0.931		-	-	Non-effector	-	-	Non-effector
MrATCC429	A4295_NODE_5_length_637422_cov_16.429901.ver1.0.g161650.m01	Clstr_950	Clstr_950			uncharacterized protein LOC100790863 precursor				3.09278	0.529622	CS pos: 19-20. GLG-FD. Pr: 0.4274	0	1	Effector	0.731	1	-	Y (0.696)	Apoplastic effector	-	Y (0.696)	Apoplastic effector
MrATCC429	A4295_NODE_5_length_637422_cov_16.429901.ver1.0.g161780.m01	Clstr_8302	Clstr_8302			PR-1-like protein	I1RG88#PHI:7649#FgPR-IL-2##Fusarium_graminearum#unaffected_pathogenicity	3e-18	40	2.38727	0.99884	CS pos: 22-23. GSA-GP. Pr: 0.9215	0		Non-effector	0.988		-	-	Non-effector	-	-	Non-effector
MrATCC429	A4295_NODE_5_length_637422_cov_16.429901.ver1.0.g161800.m01	Clstr_6827	Clstr_6827			secreted salivary protein				0.440529	0.997927	CS pos: 18-19. GNA-LD. Pr: 0.8548	1	1	Effector	0.652	1	Y (0.738)	-	Cytoplasmic effector	-	-	Non-effector
MrATCC429	A4295_NODE_5_length_637422_cov_16.429901.ver1.0.g162130.m01	Clstr_3147				chondroitin AC/alginate lyase				1.80328	0.955317	CS pos: 24-25. TLA-DP. Pr: 0.9064	0		Non-effector	0.922		-	-	Non-effector	-	-	Non-effector
MrATCC429	A4295_NODE_5_length_637422_cov_16.429901.ver1.0.g162190.m01	Clstr_5407				putative wd40 repeat-like protein [hypothetical protein Moror_89]				1.27389	0.845326	CS pos: 32-33. CWA-GQ. Pr: 0.8078	0		Non-effector	0.962		-	-	Non-effector	-	-	Non-effector
MrATCC429	A4295_NODE_5_length_637422_cov_16.429901.ver1.0.g162310.m01	Clstr_5179	Clstr_5179			extracellular serine-rich protein				1.73267	0.990733	CS pos: 19-20. ASA-AI. Pr: 0.8786	1		Non-effector	0.987	1	-	Y (0.538)	Apoplastic effector	-	Y (0.538)	Apoplastic effector
MrATCC429	A4295_NODE_5_length_637422_cov_16.429901.ver1.0.g162750.m01	Clstr_8895	Clstr_8895			cytochrome p450				1.12782	0.978615	CS pos: 26-27. TSS-HR. Pr: 0.6836	0		Non-effector	0.991		-	-	Non-effector	-	-	Non-effector
MrATCC429	A4295_NODE_5_length_637422_cov_16.429901.ver1.0.g162780.m01	Clstr_6108	Clstr_6108			phosphatidylglycerol/phosphatidylinositol transfer protein				2.94118	0.99839	CS pos: 18-19. ANA-GQ. Pr: 0.9180	0	1	Effector	0.718	1	Y (0.893)	-	Cytoplasmic effector	Y (0.672)	-	Cytoplasmic effector
MrATCC429	A4295_NODE_5_length_637422_cov_16.429901.ver1.0.g162800.m01	Clstr_3482				glycoside hydrolase				0.477327	0.993716	CS pos: 22-23. VSS-QS. Pr: 0.5224	0		Non-effector	0.789		-	-	Non-effector	-	-	Non-effector
MrATCC429	A4295_NODE_5_length_637422_cov_16.429901.ver1.0.g162820.m01	Clstr_9018	Clstr_9018			plant expansin				2.04778	0.907835	CS pos: 18-19. VNA-LV. Pr: 0.7815	0		Non-effector	0.899		-	-	Non-effector	-	-	Non-effector
MrATCC429	A4295_NODE_50_length_219880_cov_17.515771.ver1.0.g148740.m01	Clstr_7361				carotenoid cleavage dioxygenase 1				0.875657	0.60357	CS pos: 24-25. GRA-IL. Pr: 0.4429	0		Non-effector	0.991		-	-	Non-effector	-	-	Non-effector
MrATCC429	A4295_NODE_50_length_219880_cov_17.515771.ver1.0.g148930.m01	Clstr_4697				PLC-like phosphodiesterase				1.08696	0.953453	CS pos: 17-18. ALA-VP. Pr: 0.7624	0		Non-effector	0.805		-	-	Non-effector	-	-	Non-effector
MrATCC429	A4295_NODE_50_length_219880_cov_17.515771.ver1.0.g148940.m01	Clstr_9264	Clstr_9264			hydrophobin				7.54717	0.972754	CS pos: 19-20. AAA-SE. Pr: 0.5547	0		Non-effector	0.589	1	-	Y (0.771)	Apoplastic effector	-	Y (0.771)	Apoplastic effector
MrATCC429	A4295_NODE_50_length_219880_cov_17.515771.ver1.0.g149090.m01	Clstr_1523	Clstr_1523			alpha beta hydrolase fold family				2.10728	0.993871	CS pos: 24-25. AVS-QA. Pr: 0.4996	0		Non-effector	0.99		-	-	Non-effector	-	-	Non-effector
MrATCC429	A4295_NODE_500_length_18989_cov_17.142380.ver1.0.g148070.m01	Clstr_3064				nadh:flavin oxidoreductase nadh oxidase				1.45228	0.590986	CS pos: 20-21. AES-SL. Pr: 0.4823	0		Non-effector	0.976		-	-	Non-effector	-	-	Non-effector
MrATCC429	A4295_NODE_507_length_18584_cov_15.591843.ver1.0.g148510.m01	Clstr_4950				acetyl xylan esterase	I1S3N8#PHI:2451#FAEB1##Fusarium_graminearum#unaffected_pathogenicity	2e-61	45	2.16216	0.543274	CS pos: 31-32. AAA-GQ. Pr: 0.2193	0		Non-effector	0.82		-	-	Non-effector	-	-	Non-effector
MrATCC429	A4295_NODE_509_length_18548_cov_14.881921.ver1.0.g148680.m01	Clstr_8280	Clstr_8280			chaperone DnaJ, variant				3.84615	0.988935	CS pos: 24-25. ANA-QC. Pr: 0.8052	0	1	Effector	0.674	1	-	Y (0.61)	Apoplastic effector	-	Y (0.61)	Apoplastic effector
MrATCC429	A4295_NODE_509_length_18548_cov_14.881921.ver1.0.g148700.m01	Clstr_8280	Clstr_8280			ectomycorrhiza-regulated small secreted protein				3.82166	0.973733	CS pos: 24-25. AHA-QC. Pr: 0.8541	0	1	Effector	0.616	1	-	-	Non-effector	Y (0.6)	-	Cytoplasmic effector
MrATCC429	A4295_NODE_51_length_218705_cov_16.449712.ver1.0.g150350.m01	Clstr_5552				glycoside hydrolase family 10 protein	A0A0N9DQW5#PHI:10255#VmXyl1##Valsa_mali#reduced_virulence	1e-74	45	1.23077	0.998939	CS pos: 18-19. SAA-QD. Pr: 0.7919	0		Non-effector	0.969		-	-	Non-effector	-	-	Non-effector
MrATCC429	A4295_NODE_51_length_218705_cov_16.449712.ver1.0.g150390.m01	Clstr_6160	Clstr_6160			deoxyribonuclease nucA/nucB domain-containing protein [hypothetical protein Moror_12910]				3.59712	0.975929	CS pos: 22-23. VSG-AT. Pr: 0.6358	1	1	Effector	0.845	1	-	Y (0.546)	Apoplastic effector	-	Y (0.546)	Apoplastic effector
MrATCC429	A4295_NODE_51_length_218705_cov_16.449712.ver1.0.g150600.m01	Clstr_1778	Clstr_1778			alpha beta-hydrolase				1.63636	0.928966	CS pos: 19-20. VFC-LS. Pr: 0.5360	0		Non-effector	0.991		-	-	Non-effector	-	-	Non-effector
MrATCC429	A4295_NODE_510_length_18456_cov_16.292393.ver1.0.g149420.m01	Clstr_5269	Clstr_5269			carbohydrate esterase family 8 protein				0.600601	0.939407	CS pos: 18-19. VFG-AS. Pr: 0.4609	0		Non-effector	0.923	1	-	Y (0.648)	Apoplastic effector	-	Y (0.648)	Apoplastic effector
MrATCC429	A4295_NODE_510_length_18456_cov_16.292393.ver1.0.g149430.m01	Clstr_5269	Clstr_5269			carbohydrate esterase family 8 protein				0.299401	0.966466	CS pos: 18-19. VIA-AS. Pr: 0.4024	0	1	Effector	0.6	1	-	Y (0.661)	Apoplastic effector	-	Y (0.661)	Apoplastic effector
MrATCC429	A4295_NODE_513_length_18148_cov_16.651891.ver1.0.g149590.m01	Clstr_8182	Clstr_8182			flavonoid 3'-monooxygenase-like [hypothetical protein Moror_7568]				0.823045	0.988368	CS pos: 22-23. VSA-KP. Pr: 0.8864	0	1	Effector	0.675	1	-	Y (0.718)	Apoplastic effector	-	Y (0.718)	Apoplastic effector
MrATCC429	A4295_NODE_513_length_18148_cov_16.651891.ver1.0.g149600.m01	Clstr_8182	Clstr_8182			large tegument protein				1.2605	0.952521	CS pos: 22-23. VSA-KP. Pr: 0.7217	0		Non-effector	0.799	1	-	Y (0.615)	Apoplastic effector	-	Y (0.615)	Apoplastic effector
MrATCC429	A4295_NODE_513_length_18148_cov_16.651891.ver1.0.g149620.m01	Clstr_749	Clstr_749			glycoside hydrolase family 18 protein				0	0.600053	CS pos: 20-21. VYG-WI. Pr: 0.5402	0	1	Effector	0.829	1	Y (0.514)	-	Cytoplasmic effector	Y (0.502)	-	Cytoplasmic effector
MrATCC429	A4295_NODE_513_length_18148_cov_16.651891.ver1.0.g149640.m01	Clstr_8182	Clstr_8182			ubiquitin activating enzyme E1				1.69492	0.973966	CS pos: 22-23. VSA-KP. Pr: 0.7391	0	1	Effector	0.768	1	-	Y (0.855)	Apoplastic effector	-	Y (0.855)	Apoplastic effector
MrATCC429	A4295_NODE_514_length_18077_cov_16.283460.ver1.0.g149690.m01	Clstr_1778	Clstr_1778			para-nitrobenzyl esterase				1.63636	0.99378	CS pos: 20-21. VSA-SP. Pr: 0.8478	0		Non-effector	0.985		-	-	Non-effector	-	-	Non-effector
MrATCC429	A4295_NODE_514_length_18077_cov_16.283460.ver1.0.g149700.m01	Clstr_5191				glycoside hydrolase family 43 protein				1.64474	0.996413	CS pos: 15-16. AFA-LN. Pr: 0.8229	0		Non-effector	0.542		-	-	Non-effector	-	-	Non-effector
MrATCC429	A4295_NODE_515_length_18065_cov_17.181083.ver1.0.g149780.m01	Clstr_8586	Clstr_8586			putative signal peptide-containing protein [hypothetical protein Moror_14751]				1.37931	0.977922	CS pos: 21-22. VLA-QR. Pr: 0.7549	0		Non-effector	0.606		-	-	Non-effector	-	-	Non-effector
MrATCC429	A4295_NODE_515_length_18065_cov_17.181083.ver1.0.g149790.m01	Clstr_6903	Clstr_6903			carbohydrate esterase family 4 protein				1.6129	0.997133	CS pos: 18-19. TVA-AP. Pr: 0.6581	0	1	Effector	0.686		-	-	Non-effector	-	-	Non-effector
MrATCC429	A4295_NODE_518_length_17823_cov_16.571388.ver1.0.g149950.m01	Clstr_9264	Clstr_9264			fungal hydrophobin				5.55556	0.979689	CS pos: 17-18. AAA-AP. Pr: 0.6498	0		Non-effector	0.621	1	-	Y (0.813)	Apoplastic effector	-	Y (0.813)	Apoplastic effector
MrATCC429	A4295_NODE_52_length_210445_cov_16.475416.ver1.0.g151640.m01	Clstr_610				cellobiose dehydrogenase				0.782269	0.986878	CS pos: 20-21. AQA-AA. Pr: 0.3632	0		Non-effector	0.99		-	-	Non-effector	-	-	Non-effector
MrATCC429	A4295_NODE_52_length_210445_cov_16.475416.ver1.0.g151830.m01	Clstr_1390				aryl-alcohol oxidase				0.169205	0.995843	CS pos: 16-17. VSA-KL. Pr: 0.9421	0		Non-effector	0.99		-	-	Non-effector	-	-	Non-effector
MrATCC429	A4295_NODE_52_length_210445_cov_16.475416.ver1.0.g151840.m01	Clstr_1390				aryl-alcohol oxidase				0.169205	0.989346	CS pos: 16-17. VAA-EL. Pr: 0.6387	0		Non-effector	0.991		-	-	Non-effector	-	-	Non-effector
MrATCC429	A4295_NODE_52_length_210445_cov_16.475416.ver1.0.g151960.m01	Clstr_5332				tripartite motif-containing 58				4.83384	0.725817	CS pos: 25-26. TRA-NV. Pr: 0.6157	0		Non-effector	0.883		-	-	Non-effector	-	-	Non-effector
MrATCC429	A4295_NODE_52_length_210445_cov_16.475416.ver1.0.g152210.m01	Clstr_5353				putative gegh 16 protein				0.804829	0.965199	CS pos: 16-17. VHG-HG. Pr: 0.6367	0		Non-effector	0.91		-	-	Non-effector	-	-	Non-effector
MrATCC429	A4295_NODE_521_length_17637_cov_17.012063.ver1.0.g151080.m01	Clstr_8558	Clstr_8558			Pc18g03640 [hypothetical protein Moror_12284]				0	0.987031	CS pos: 19-20. SFA-QK. Pr: 0.7072	0	1	Effector	0.899	1	Y (0.764)	Y (0.845)	Apoplastic/cytoplasmic effector	Y (0.723)	Y (0.845)	Apoplastic/cytoplasmic effector
MrATCC429	A4295_NODE_521_length_17637_cov_17.012063.ver1.0.g151090.m01	Clstr_8586	Clstr_8586			putative secreted protein nis1 protein [hypothetical protein Moror_12283]				1.36986	0.994899	CS pos: 19-20. ALG-QG. Pr: 0.6193	0	1	Effector	0.841	1	Y (0.948)	Y (0.528)	Cytoplasmic/apoplastic effector	Y (0.849)	Y (0.528)	Cytoplasmic/apoplastic effector
MrATCC429	A4295_NODE_523_length_17588_cov_17.185175.ver1.0.g151180.m01	Clstr_8731	Clstr_8731			ceramide kinase [hypothetical protein Moror_15384]				0	0.997924	CS pos: 19-20. VLA-QT. Pr: 0.8987	0		Non-effector	0.548	1	-	Y (0.61)	Apoplastic effector	-	Y (0.61)	Apoplastic effector
MrATCC429	A4295_NODE_523_length_17588_cov_17.185175.ver1.0.g151210.m01	Clstr_8731	Clstr_8731			hypothetical protein Moror_5439 [hypothetical protein Moror_5439]				1.11111	0.993413	CS pos: 19-20. VFT-QT. Pr: 0.7145	0		Non-effector	0.715	1	-	Y (0.851)	Apoplastic effector	-	Y (0.851)	Apoplastic effector
MrATCC429	A4295_NODE_529_length_17216_cov_18.709507.ver1.0.g151490.m01	Clstr_1778	Clstr_1778			extracellular triacylglycerol lipase precursor				0.713012	0.961105	CS pos: 21-22. SDA-YP. Pr: 0.8425	0		Non-effector	0.988		-	-	Non-effector	-	-	Non-effector
MrATCC429	A4295_NODE_53_length_208527_cov_16.433684.ver1.0.g152770.m01	Clstr_7305	Clstr_7305			predicted protein [hypothetical protein Moror_14341]				1.40187	0.573177	CS pos: 29-30. VSA-SP. Pr: 0.2704	0	1	Effector	0.66	1	-	Y (0.596)	Apoplastic effector	-	Y (0.596)	Apoplastic effector
MrATCC429	A4295_NODE_53_length_208527_cov_16.433684.ver1.0.g152820.m01	Clstr_3657				glycoside hydrolase family 5 protein	P29717#PHI:10734#XOG1##Candida_albicans#unaffected_pathogenicity	6e-83	43	1.29032	0.993544	CS pos: 18-19. STA-EQ. Pr: 0.8068	0		Non-effector	0.971		-	-	Non-effector	-	-	Non-effector
MrATCC429	A4295_NODE_53_length_208527_cov_16.433684.ver1.0.g152850.m01	Clstr_469				PPE family protein [hypothetical protein Moror_14333]				2.40964	0.922735	CS pos: 23-24. ALG-RI. Pr: 0.7869	0		Non-effector	0.943	1	-	Y (0.622)	Apoplastic effector	-	Y (0.622)	Apoplastic effector
MrATCC429	A4295_NODE_53_length_208527_cov_16.433684.ver1.0.g152900.m01	Clstr_7305	Clstr_7305			predicted protein [hypothetical protein Moror_14328]				1.40187	0.521637	CS pos: 29-30. VSA-SP. Pr: 0.3313	1	1	Effector	0.735		-	-	Non-effector	-	-	Non-effector
MrATCC429	A4295_NODE_53_length_208527_cov_16.433684.ver1.0.g153130.m01	Clstr_4408				glycoside hydrolase family 5 protein	Q6IVV6#PHI:547#CEL5A##Botrytis_cinerea#unaffected_pathogenicity	2e-76	50	1.12676	0.996429	CS pos: 19-20. AVA-SP. Pr: 0.6167	0		Non-effector	0.768		-	-	Non-effector	-	-	Non-effector
MrATCC429	A4295_NODE_53_length_208527_cov_16.433684.ver1.0.g153150.m01	Clstr_924				glycoside hydrolase family 79 protein				1.01156	0.978392	CS pos: 21-22. VNG-SI. Pr: 0.9481	1		Non-effector	0.991		-	-	Non-effector	-	-	Non-effector
MrATCC429	A4295_NODE_53_length_208527_cov_16.433684.ver1.0.g153430.m01	Clstr_950	Clstr_950			alkaline phosphatase	I1RT76#PHI:5747#ScOrtholog_CNB1##Fusarium_graminearum#reduced_virulence	0	58	1.34529	0.966191	CS pos: 20-21. ASA-QY. Pr: 0.8674	0		Non-effector	0.914		-	-	Non-effector	-	-	Non-effector
MrATCC429	A4295_NODE_53_length_208527_cov_16.433684.ver1.0.g153490.m01	Clstr_7609				secreted protein				1.52284	0.995707	CS pos: 21-22. VAA-FT. Pr: 0.8961	0		Non-effector	0.904		-	-	Non-effector	-	-	Non-effector
MrATCC429	A4295_NODE_53_length_208527_cov_16.433684.ver1.0.g153640.m01	Clstr_5347	Clstr_5347			glycoside hydrolase family 105 protein				0.235849	0.977606	CS pos: 17-18. TSA-QN. Pr: 0.8707	0		Non-effector	0.978		-	-	Non-effector	-	-	Non-effector
MrATCC429	A4295_NODE_530_length_17158_cov_16.815553.ver1.0.g152280.m01	Clstr_7154				vesicular-fusion ATPase-like protein [hypothetical protein Moror_2498]				1.14943	0.95027	CS pos: 21-22. CEA-VV. Pr: 0.4750	0		Non-effector	0.541		-	-	Non-effector	-	-	Non-effector
MrATCC429	A4295_NODE_532_length_17115_cov_16.557749.ver1.0.g152430.m01	Clstr_2113				putative monooxygenase				0.738007	0.66156	CS pos: 22-23. VQI-ID. Pr: 0.2765	0		Non-effector	0.989		-	-	Non-effector	-	-	Non-effector
MrATCC429	A4295_NODE_534_length_17086_cov_16.437223.ver1.0.g152490.m01	Clstr_7837				hydrophobic surface binding protein				0	0.975468	CS pos: 22-23. TSG-SP. Pr: 0.6682	0		Non-effector	0.792	1	Y (0.955)	-	Cytoplasmic effector	Y (0.851)	-	Cytoplasmic effector
MrATCC429	A4295_NODE_534_length_17086_cov_16.437223.ver1.0.g152530.m01	Clstr_7837				hydrophobic surface binding protein				0	0.970871	CS pos: 19-20. AFA-GP. Pr: 0.8450	0		Non-effector	0.831		-	-	Non-effector	-	-	Non-effector
MrATCC429	A4295_NODE_536_length_17024_cov_43.356775.ver1.0.g152660.m01	Clstr_1154				predicted protein [hypothetical protein Moror_12111, partial]				2.29885	SignalP-TM						1	-	-	Non-effector	Y (0.576)	-	Cytoplasmic effector
MrATCC429	A4295_NODE_539_length_16686_cov_30.647905.ver1.0.g152720.m01	Clstr_8566	Clstr_8566	Clstr_8566		ATPase; Ino80p				2.05479	SignalP-TM						1	-	-	Non-effector	Y (0.606)	-	Cytoplasmic effector
MrATCC429	A4295_NODE_54_length_207226_cov_18.830631.ver1.0.g154440.m01	Clstr_5504	Clstr_5504			Monooxygenase [hypothetical protein Moror_16226]				2.36686	0.999415	CS pos: 22-23. SSA-AP. Pr: 0.9161	0		Non-effector	0.776	1	Y (0.721)	-	Cytoplasmic effector	Y (0.653)	-	Cytoplasmic effector
MrATCC429	A4295_NODE_54_length_207226_cov_18.830631.ver1.0.g154450.m01	Clstr_5504	Clstr_5504			85 kDa protein				2.22222	0.998874	CS pos: 23-24. SSA-AP. Pr: 0.9477	0		Non-effector	0.865		-	-	Non-effector	-	-	Non-effector
MrATCC429	A4295_NODE_54_length_207226_cov_18.830631.ver1.0.g154660.m01	Clstr_716				glycoside hydrolase family 28 protein				1.7316	0.999506	CS pos: 23-24. VNA-AE. Pr: 0.9795	0		Non-effector	0.944		-	-	Non-effector	-	-	Non-effector
MrATCC429	A4295_NODE_54_length_207226_cov_18.830631.ver1.0.g154720.m01	Clstr_5282				alpha beta hydrolase fold protein				1.18343	0.847092	CS pos: 22-23. ALG-SV. Pr: 0.3645	1		Unlikely effector	0.521		-	-	Non-effector	-	-	Non-effector
MrATCC429	A4295_NODE_546_length_16062_cov_16.351762.ver1.0.g154090.m01	Clstr_2247	Clstr_2247			glycoside hydrolase family 16 protein	C0NFK7#PHI:6265#Eng1##Histoplasma_capsulatum#reduced_virulence	4e-60	41	2.1978	0.994491	CS pos: 23-24. TNA-RL. Pr: 0.8772	0		Non-effector	0.905		-	-	Non-effector	-	-	Non-effector
MrATCC429	A4295_NODE_548_length_15844_cov_16.312249.ver1.0.g154150.m01	Clstr_3704				acetylcholinesterase 1				2.08333	0.949662	CS pos: 20-21. SLA-EP. Pr: 0.5759	1		Non-effector	0.871		-	-	Non-effector	-	-	Non-effector
MrATCC429	A4295_NODE_55_length_206506_cov_17.468713.ver1.0.g155520.m01	Clstr_7547	Clstr_7547			nuclear pore protein (Nic96) [hypothetical protein Moror_10495]				0.5	0.994856	CS pos: 19-20. VGA-EP. Pr: 0.7903	1		Non-effector	0.996		-	-	Non-effector	-	-	Non-effector
MrATCC429	A4295_NODE_55_length_206506_cov_17.468713.ver1.0.g155530.m01	Clstr_2247	Clstr_2247			glycoside hydrolase family 16 protein				1.8595	0.989913	CS pos: 22-23. AFG-QY. Pr: 0.7498	1		Non-effector	0.991		-	-	Non-effector	-	-	Non-effector
MrATCC429	A4295_NODE_55_length_206506_cov_17.468713.ver1.0.g155580.m01	Clstr_2247	Clstr_2247			glycoside hydrolase family 16 protein				2.14797	0.951429	CS pos: 23-24. AIG-QH. Pr: 0.8626	0		Non-effector	0.988		-	-	Non-effector	-	-	Non-effector
MrATCC429	A4295_NODE_55_length_206506_cov_17.468713.ver1.0.g155650.m01	Clstr_2247	Clstr_2247			glycoside hydrolase family 16 protein				1.52284	0.890482	CS pos: 22-23. VLG-QY. Pr: 0.7103	0		Non-effector	0.991		-	-	Non-effector	-	-	Non-effector
MrATCC429	A4295_NODE_55_length_206506_cov_17.468713.ver1.0.g155840.m01	Clstr_1019				laccase				1.16959	0.92206	CS pos: 19-20. CLA-AI. Pr: 0.7794	0		Non-effector	0.966		-	-	Non-effector	-	-	Non-effector
MrATCC429	A4295_NODE_55_length_206506_cov_17.468713.ver1.0.g155920.m01	Clstr_3928				oxalate decarboxylase	A7EZM9#PHI:4509#Ss-odc2##Sclerotinia_sclerotiorum#reduced_virulence	4e-108	48	0.228311	0.982033	CS pos: 21-22. TLT-AP. Pr: 0.6845	0		Non-effector	0.989		-	-	Non-effector	-	-	Non-effector
MrATCC429	A4295_NODE_55_length_206506_cov_17.468713.ver1.0.g155930.m01	Clstr_3928				oxalate decarboxylase	A7EZM9#PHI:4509#Ss-odc2##Sclerotinia_sclerotiorum#reduced_virulence	4.4e-106	49	0.227273	0.96688	CS pos: 21-22. ALG-AP. Pr: 0.8922	0		Non-effector	0.988		-	-	Non-effector	-	-	Non-effector
MrATCC429	A4295_NODE_55_length_206506_cov_17.468713.ver1.0.g156060.m01	Clstr_5574	Clstr_5574			pectate lyase a	O59939#PHI:222#PELB##Colletotrichum_gloeosporioides#reduced_virulence	1e-52	47	0.337838	0.998094	CS pos: 18-19. VMA-SP. Pr: 0.8925	0		Unlikely effector	0.502	1	-	Y (0.609)	Apoplastic effector	-	Y (0.609)	Apoplastic effector
MrATCC429	A4295_NODE_552_length_15696_cov_16.073050.ver1.0.g155080.m01	Clstr_6907	Clstr_6907			carbohydrate-binding module family 50 protein				7.35849	0.982392	CS pos: 16-17. TAA-AC. Pr: 0.3801	0		Non-effector	0.96	1	-	Y (0.607)	Apoplastic effector	-	Y (0.607)	Apoplastic effector
MrATCC429	A4295_NODE_552_length_15696_cov_16.073050.ver1.0.g155100.m01	Clstr_2188				chitotriosidase-1 precursor, putative				3.35196	0.999529	CS pos: 17-18. AYS-QS. Pr: 0.8581	0		Non-effector	0.971		-	-	Non-effector	-	-	Non-effector
MrATCC429	A4295_NODE_552_length_15696_cov_16.073050.ver1.0.g155110.m01	Clstr_358				calcium-binding protein 5 [hypothetical protein Moror_10573]				2.82132	0.981465	CS pos: 19-20. SYA-LQ. Pr: 0.8578	0		Non-effector	0.94		-	-	Non-effector	-	-	Non-effector
MrATCC429	A4295_NODE_56_length_202457_cov_17.847725.ver1.0.g156700.m01	Clstr_9076	Clstr_9076			neutral protease 2				2.20994	0.978843	CS pos: 17-18. VFA-GP. Pr: 0.8072	0		Non-effector	0.954		-	-	Non-effector	-	-	Non-effector
MrATCC429	A4295_NODE_56_length_202457_cov_17.847725.ver1.0.g156750.m01	Clstr_9720	Clstr_9720			adhesion G protein-coupled receptor F5-like [hypothetical protein Moror_878]				9.52381	0.999547	CS pos: 20-21. VDA-IQ. Pr: 0.9507	0	1	Effector	0.969	1	-	Y (0.873)	Apoplastic effector	Y (0.662)	Y (0.873)	Apoplastic/cytoplasmic effector
MrATCC429	A4295_NODE_56_length_202457_cov_17.847725.ver1.0.g156760.m01	Clstr_2935				glucooligosaccharide oxidase				0.2	0.940739	CS pos: 15-16. AFA-QY. Pr: 0.8240	0		Non-effector	0.991		-	-	Non-effector	-	-	Non-effector
MrATCC429	A4295_NODE_56_length_202457_cov_17.847725.ver1.0.g156830.m01	Clstr_2935				glucooligosaccharide oxidase				0.2	0.942805	CS pos: 15-16. AFA-QY. Pr: 0.8289	0		Non-effector	0.991		-	-	Non-effector	-	-	Non-effector
MrATCC429	A4295_NODE_56_length_202457_cov_17.847725.ver1.0.g156840.m01	Clstr_9720	Clstr_9720			hypothetical protein Moror_5741 [hypothetical protein Moror_5741]				9.52381	0.999579	CS pos: 20-21. VDA-IQ. Pr: 0.9338	0	1	Effector	0.983	1	-	Y (0.898)	Apoplastic effector	Y (0.764)	Y (0.898)	Apoplastic/cytoplasmic effector
MrATCC429	A4295_NODE_56_length_202457_cov_17.847725.ver1.0.g156860.m01	Clstr_1019				laccase				1.10497	0.976213	CS pos: 16-17. ARA-VE. Pr: 0.9256	0		Non-effector	0.985		-	-	Non-effector	-	-	Non-effector
MrATCC429	A4295_NODE_56_length_202457_cov_17.847725.ver1.0.g156920.m01	Clstr_7251	Clstr_7251			immunomodulatory protein				4.12844	0.973707	CS pos: 24-25. ATA-GE. Pr: 0.5607	0	1	Effector	0.833	1	-	Y (0.924)	Apoplastic effector	-	Y (0.924)	Apoplastic effector
MrATCC429	A4295_NODE_56_length_202457_cov_17.847725.ver1.0.g157000.m01	Clstr_8302	Clstr_8302			PR-1-like protein				2.43902	0.922536	CS pos: 20-21. SRA-AI. Pr: 0.7170	0	1	Effector	0.622	1	-	Y (0.633)	Apoplastic effector	-	Y (0.633)	Apoplastic effector
MrATCC429	A4295_NODE_56_length_202457_cov_17.847725.ver1.0.g157020.m01	Clstr_1778	Clstr_1778			extracellular triacylglycerol lipase precursor				1.05634	0.896917	CS pos: 21-22. SYA-YP. Pr: 0.6790	0		Non-effector	0.991		-	-	Non-effector	-	-	Non-effector
MrATCC429	A4295_NODE_560_length_14962_cov_18.525410.ver1.0.g156090.m01	Clstr_7110	Clstr_7110			malate dehydrogenase				2.01005	0.998083	CS pos: 22-23. VSA-TP. Pr: 0.8535	0		Non-effector	0.77	1	-	Y (0.691)	Apoplastic effector	-	Y (0.691)	Apoplastic effector
MrATCC429	A4295_NODE_560_length_14962_cov_18.525410.ver1.0.g156100.m01	Clstr_7110	Clstr_7110			malate dehydrogenase				2.05128	0.998583	CS pos: 22-23. VSA-TV. Pr: 0.7751	0		Non-effector	0.795		-	-	Non-effector	-	-	Non-effector
MrATCC429	A4295_NODE_560_length_14962_cov_18.525410.ver1.0.g156120.m01	Clstr_8177	Clstr_8177			hypothetical protein LPMP_322990				6.09756	0.964359	CS pos: 19-20. CCA-VP. Pr: 0.6141	0		Unlikely effector	0.508		-	-	Non-effector	-	-	Non-effector
MrATCC429	A4295_NODE_560_length_14962_cov_18.525410.ver1.0.g156140.m01	Clstr_7213	Clstr_7213			fruit-body specific protein a				4.47761	0.99869	CS pos: 19-20. VSA-AP. Pr: 0.8656	0	1	Effector	0.775	1	-	Y (0.764)	Apoplastic effector	-	Y (0.764)	Apoplastic effector
MrATCC429	A4295_NODE_562_length_14825_cov_49.217166.ver1.0.g156170.m01	Clstr_1778	Clstr_1778			extracellular triacylglycerol lipase precursor				0.735294	0.792712	CS pos: 20-21. TLA-AQ. Pr: 0.5502	0		Non-effector	0.986		-	-	Non-effector	-	-	Non-effector
MrATCC429	A4295_NODE_567_length_14532_cov_15.841246.ver1.0.g156480.m01	Clstr_6175				collagen family member protein				0.75188	0.996946	CS pos: 19-20. VLA-SP. Pr: 0.8899	0		Non-effector	0.956	1	Y (0.777)	-	Cytoplasmic effector	Y (0.501)	-	Cytoplasmic effector
MrATCC429	A4295_NODE_568_length_14363_cov_16.018357.ver1.0.g156500.m01	Clstr_1778	Clstr_1778			extracellular triacylglycerol lipase precursor				0.610998	0.721269	CS pos: 28-29. PYA-EP. Pr: 0.2922	0		Non-effector	0.965		-	-	Non-effector	-	-	Non-effector
MrATCC429	A4295_NODE_57_length_200559_cov_17.591965.ver1.0.g157470.m01	Clstr_3618				beta-lactamase, putative				0.461894	0.66796	CS pos: 20-21. ARA-AT. Pr: 0.4831	0		Non-effector	0.862		-	-	Non-effector	-	-	Non-effector
MrATCC429	A4295_NODE_57_length_200559_cov_17.591965.ver1.0.g157670.m01	Clstr_2730				fruit-body specific protein a				1.99203	0.988488	CS pos: 19-20. GEA-FK. Pr: 0.8274	0		Non-effector	0.965		-	-	Non-effector	-	-	Non-effector
MrATCC429	A4295_NODE_57_length_200559_cov_17.591965.ver1.0.g158020.m01	Clstr_2730				fruit-body specific protein a				1.99601	0.989591	CS pos: 19-20. TDA-FV. Pr: 0.9142	0		Non-effector	0.938		-	-	Non-effector	-	-	Non-effector
MrATCC429	A4295_NODE_57_length_200559_cov_17.591965.ver1.0.g158130.m01	Clstr_2469	Clstr_2469			glycoside hydrolase family 12 protein				1.52091	0.997055	CS pos: 20-21. ILA-VP. Pr: 0.8546	0		Non-effector	0.516		-	-	Non-effector	-	-	Non-effector
MrATCC429	A4295_NODE_58_length_200093_cov_16.485886.ver1.0.g158710.m01	Clstr_5365				F-box protein [hypothetical protein Moror_7051]				2.7439	0.509712	CS pos: 20-21. TDA-GE. Pr: 0.4061	0		Non-effector	0.814		-	-	Non-effector	-	-	Non-effector
MrATCC429	A4295_NODE_58_length_200093_cov_16.485886.ver1.0.g158870.m01	Clstr_3654				glycoside hydrolase family 18 protein	G4MQW5#PHI:7320#GH18##Magnaporthe_oryzae#unaffected_pathogenicity	2e-77	42	1.59091	0.998877	CS pos: 19-20. VLS-AP. Pr: 0.8463	0		Non-effector	0.991		-	-	Non-effector	-	-	Non-effector
MrATCC429	A4295_NODE_58_length_200093_cov_16.485886.ver1.0.g158890.m01	Clstr_9086	Clstr_9086			cullin [hypothetical protein Moror_7072]				0.826446	0.995038	CS pos: 20-21. AFA-RP. Pr: 0.9216	1	1	Effector	0.8	1	Y (0.84)	-	Cytoplasmic effector	Y (0.877)	-	Cytoplasmic effector
MrATCC429	A4295_NODE_58_length_200093_cov_16.485886.ver1.0.g158990.m01	Clstr_1117				carbohydrate-binding module family 19 protein				1.77778	0.986541	CS pos: 19-20. VNA-AP. Pr: 0.9584	0		Non-effector	0.989		-	-	Non-effector	-	-	Non-effector
MrATCC429	A4295_NODE_58_length_200093_cov_16.485886.ver1.0.g159130.m01	Clstr_1019				Fet3 ferroxidase	Q4PIF8#PHI:3919#Fer1##Ustilago_maydis#reduced_virulence	3.8e-149	48	0.798722	0.98039	CS pos: 18-19. VIA-GV. Pr: 0.8236	1		Non-effector	0.991		-	-	Non-effector	-	-	Non-effector
MrATCC429	A4295_NODE_58_length_200093_cov_16.485886.ver1.0.g159160.m01	Clstr_1019				Fet3 ferroxidase	Q4PIF8#PHI:3919#Fer1##Ustilago_maydis#reduced_virulence	7.8e-122	40	0.470219	0.965537	CS pos: 17-18. ALA-AI. Pr: 0.8176	1		Non-effector	0.991		-	-	Non-effector	-	-	Non-effector
MrATCC429	A4295_NODE_58_length_200093_cov_16.485886.ver1.0.g159190.m01	Clstr_1736				family S53 protease				1.05448	0.884998	CS pos: 16-17. VSG-SP. Pr: 0.4540	0		Non-effector	0.97		-	-	Non-effector	-	-	Non-effector
MrATCC429	A4295_NODE_58_length_200093_cov_16.485886.ver1.0.g159330.m01	Clstr_8895	Clstr_8895			cytochrome p450				2.56917	0.528661	CS pos: 27-28. SYA-YP. Pr: 0.3197	0		Non-effector	0.977		-	-	Non-effector	-	-	Non-effector
MrATCC429	A4295_NODE_582_length_13730_cov_16.698491.ver1.0.g158290.m01	Clstr_1019				laccase				0.959693	0.996574	CS pos: 21-22. TYA-AI. Pr: 0.9335	0		Non-effector	0.991		-	-	Non-effector	-	-	Non-effector
MrATCC429	A4295_NODE_586_length_13572_cov_16.201311.ver1.0.g158400.m01	Clstr_8182	Clstr_8182			RNA polymerase III subunit C11, putative				3.5503	0.995423	CS pos: 18-19. VSA-SP. Pr: 0.3575	0	1	Effector	0.577	1	-	Y (0.874)	Apoplastic effector	-	Y (0.874)	Apoplastic effector
MrATCC429	A4295_NODE_586_length_13572_cov_16.201311.ver1.0.g158410.m01	Clstr_8182	Clstr_8182			altered thrombospondin repeat domain-containing secreted protein				3.48837	0.998443	CS pos: 17-18. VSA-SP. Pr: 0.4138	0	1	Effector	0.573	1	-	Y (0.896)	Apoplastic effector	-	Y (0.896)	Apoplastic effector
MrATCC429	A4295_NODE_586_length_13572_cov_16.201311.ver1.0.g158420.m01	Clstr_3654				glycoside hydrolase family 18 protein	G4MQW5#PHI:7320#GH18##Magnaporthe_oryzae#unaffected_pathogenicity	9e-94	45	1.48515	0.998268	CS pos: 23-24. ANA-GA. Pr: 0.8348	0		Non-effector	0.725		-	-	Non-effector	-	-	Non-effector
MrATCC429	A4295_NODE_59_length_200009_cov_16.390435.ver1.0.g159750.m01	Clstr_6920				proline-specific peptidase				0.593472	0.995355	CS pos: 21-22. ASC-TP. Pr: 0.5314	0		Non-effector	0.795		-	-	Non-effector	-	-	Non-effector
MrATCC429	A4295_NODE_59_length_200009_cov_16.390435.ver1.0.g159860.m01	Clstr_1050				extracellular elastinolytic metalloproteinase	J9VXZ9#PHI:3017#Mpr1##Cryptococcus_neoformans#reduced_virulence	2.1e-180	45	0.882724	0.96894	CS pos: 21-22. TSA-HR. Pr: 0.6163	0		Non-effector	0.955		-	-	Non-effector	-	-	Non-effector
MrATCC429	A4295_NODE_59_length_200009_cov_16.390435.ver1.0.g159970.m01	Clstr_9067				HER143Wp [hypothetical protein Moror_12769]				1.36054	0.970939	CS pos: 21-22. VTA-TD. Pr: 0.8797	1		Non-effector	0.51		-	-	Non-effector	-	-	Non-effector
MrATCC429	A4295_NODE_59_length_200009_cov_16.390435.ver1.0.g160170.m01	Clstr_2716				cytochrome p450				0.38835	0.642003	CS pos: 26-27. SRA-IP. Pr: 0.4125	0		Non-effector	0.985		-	-	Non-effector	-	-	Non-effector
MrATCC429	A4295_NODE_59_length_200009_cov_16.390435.ver1.0.g160290.m01	Clstr_1927				PPE family protein				0	0.985393	CS pos: 21-22. THA-AP. Pr: 0.9440	0		Non-effector	0.501	1	-	Y (0.707)	Apoplastic effector	-	Y (0.707)	Apoplastic effector
MrATCC429	A4295_NODE_59_length_200009_cov_16.390435.ver1.0.g160500.m01	Clstr_6840	Clstr_6840			putative splicing factor				0	0.991621	CS pos: 20-21. VYS-VS. Pr: 0.6309	0		Non-effector	0.583	1	Y (0.835)	-	Cytoplasmic effector	Y (0.7)	-	Cytoplasmic effector
MrATCC429	A4295_NODE_590_length_13369_cov_16.251664.ver1.0.g159380.m01	Clstr_147				fad binding domain-containing protein				0.606061	0.996158	CS pos: 20-21. IDA-AP. Pr: 0.9285	0		Non-effector	0.898		-	-	Non-effector	-	-	Non-effector
MrATCC429	A4295_NODE_596_length_12965_cov_24.278315.ver1.0.g159570.m01	Clstr_6048	Clstr_6048			xylanase a	G4MWS3#PHI:2211#Endo-1_4-beta-xylanase_B_[GH10_family]##Magnaporthe_oryzae#reduced_virulence	4e-61	63	0.865801	0.992858	CS pos: 19-20. VIA-TP. Pr: 0.7986	0		Non-effector	0.685	1	-	Y (0.874)	Apoplastic effector	-	Y (0.874)	Apoplastic effector
MrATCC429	A4295_NODE_596_length_12965_cov_24.278315.ver1.0.g159580.m01	Clstr_8585	Clstr_8585			TKL/DRK protein kinase [hypothetical protein Moror_3303]				1.98675	0.997691	CS pos: 23-24. IHA-AP. Pr: 0.9570	0		Non-effector	0.609		-	-	Non-effector	-	-	Non-effector
MrATCC429	A4295_NODE_598_length_12901_cov_16.719191.ver1.0.g159630.m01	Clstr_4323				glycosyltransferase family 15 protein				1.89189	0.569946	CS pos: 27-28. VGS-LH. Pr: 0.4569	1		Non-effector	0.958		-	-	Non-effector	-	-	Non-effector
MrATCC429	A4295_NODE_6_length_636461_cov_17.055729.ver1.0.g173470.m01	Clstr_9354				expansin-like protein B1				2.77778	0.945647	CS pos: 27-28. GFA-LE. Pr: 0.5275	1		Non-effector	0.958		-	-	Non-effector	-	-	Non-effector
MrATCC429	A4295_NODE_6_length_636461_cov_17.055729.ver1.0.g173490.m01	Clstr_2309				glycoside hydrolase family 79 protein				0.18797	0.973265	CS pos: 18-19. THA-VD. Pr: 0.9451	0		Non-effector	0.989		-	-	Non-effector	-	-	Non-effector
MrATCC429	A4295_NODE_6_length_636461_cov_17.055729.ver1.0.g173650.m01	Clstr_994				copper radical oxidase				0.998336	0.937914	CS pos: 21-22. ALC-AT. Pr: 0.5588	0		Non-effector	0.97		-	-	Non-effector	-	-	Non-effector
MrATCC429	A4295_NODE_6_length_636461_cov_17.055729.ver1.0.g173660.m01	Clstr_3355	Clstr_3355			glycoside hydrolase family 28 protein				1.93548	0.969669	CS pos: 21-22. SFA-TK. Pr: 0.8859	0	1	Effector	0.882	1	Y (0.798)	-	Cytoplasmic effector	Y (0.652)	-	Cytoplasmic effector
MrATCC429	A4295_NODE_6_length_636461_cov_17.055729.ver1.0.g173750.m01	Clstr_8401				ICMT-domain-containing protein				0.806452	0.779407	CS pos: 20-21. VGM-TP. Pr: 0.3636	0		Non-effector	0.852		-	-	Non-effector	-	-	Non-effector
MrATCC429	A4295_NODE_6_length_636461_cov_17.055729.ver1.0.g173760.m01	Clstr_30				phosphoglycerate mutase-like protein				2.15264	0.975081	CS pos: 16-17. VLA-SN. Pr: 0.7607	0		Non-effector	0.99		-	-	Non-effector	-	-	Non-effector
MrATCC429	A4295_NODE_6_length_636461_cov_17.055729.ver1.0.g173830.m01	Clstr_8890	Clstr_8890			thaumatin-like protein				1.33333	0.952623	CS pos: 18-19. VAA-RT. Pr: 0.6135	0		Non-effector	0.823		-	-	Non-effector	-	-	Non-effector
MrATCC429	A4295_NODE_6_length_636461_cov_17.055729.ver1.0.g173840.m01	Clstr_8890	Clstr_8890			thaumatin-like protein				7.63889	0.826391	CS pos: 17-18. TSR-EP. Pr: 0.3453	0	1	Effector	0.94	1	-	Y (0.922)	Apoplastic effector	Y (0.624)	Y (0.922)	Apoplastic/cytoplasmic effector
MrATCC429	A4295_NODE_6_length_636461_cov_17.055729.ver1.0.g173850.m01	Clstr_8890	Clstr_8890			thaumatin-like protein				5.60748	0.961721	CS pos: 19-20. VAA-RT. Pr: 0.5970	0	1	Effector	0.73	1	-	Y (0.789)	Apoplastic effector	-	Y (0.789)	Apoplastic effector
MrATCC429	A4295_NODE_6_length_636461_cov_17.055729.ver1.0.g173890.m01	Clstr_7594				secreted glycosyl hydrolase/cellulase				1.94175	0.99319	CS pos: 18-19. AFA-AP. Pr: 0.8538	0		Unlikely effector	0.55		-	-	Non-effector	-	-	Non-effector
MrATCC429	A4295_NODE_6_length_636461_cov_17.055729.ver1.0.g174050.m01	Clstr_6417	Clstr_6417			cutinase	Q9Y7G8#PHI:407#PBC1##Pyrenopeziza_brassicae#loss_of_pathogenicity	2e-47	58	2.0202	0.994218	CS pos: 20-21. AFA-AP. Pr: 0.9114	0		Unlikely effector	0.535	1	-	Y (0.543)	Apoplastic effector	-	Y (0.543)	Apoplastic effector
MrATCC429	A4295_NODE_6_length_636461_cov_17.055729.ver1.0.g174140.m01	Clstr_925				glycoside hydrolase family 51 protein				0.851064	0.997666	CS pos: 16-17. ASA-QS. Pr: 0.7201	0		Non-effector	0.989		-	-	Non-effector	-	-	Non-effector
MrATCC429	A4295_NODE_6_length_636461_cov_17.055729.ver1.0.g174220.m01	Clstr_3355	Clstr_3355			glycoside hydrolase family 28 protein				2.62582	0.968439	CS pos: 21-22. SFA-AK. Pr: 0.8499	0		Non-effector	0.923		-	-	Non-effector	-	-	Non-effector
MrATCC429	A4295_NODE_6_length_636461_cov_17.055729.ver1.0.g174300.m01	Clstr_9630	Clstr_9630			proline-rich antigen				9.89011	0.999831	CS pos: 19-20. VYA-QD. Pr: 0.9837	0	1	Effector	0.88	1	Y (0.636)	Y (0.788)	Apoplastic/cytoplasmic effector	Y (0.716)	Y (0.788)	Apoplastic/cytoplasmic effector
MrATCC429	A4295_NODE_6_length_636461_cov_17.055729.ver1.0.g174410.m01	Clstr_4100	Clstr_4100			glycoside hydrolase family 28 protein	Q00359#PHI:115#PGX1##Bipolaris_zeicola#unaffected_pathogenicity	2e-75	44	2.75	0.986297	CS pos: 22-23. VNS-QK. Pr: 0.4390	0		Non-effector	0.949	1	-	Y (0.531)	Apoplastic effector	-	Y (0.531)	Apoplastic effector
MrATCC429	A4295_NODE_6_length_636461_cov_17.055729.ver1.0.g174580.m01	Clstr_685				glycoside hydrolase family 31 protein				0.826446	0.997591	CS pos: 17-18. VNA-DY. Pr: 0.9946	0		Non-effector	0.971		-	-	Non-effector	-	-	Non-effector
MrATCC429	A4295_NODE_6_length_636461_cov_17.055729.ver1.0.g174620.m01	Clstr_9264	Clstr_9264			fungal hydrophobin	I1RJE5#PHI:9243#Fghyd4_(FGSG_03960)##Fusarium_graminearum#reduced_virulence	1e-14	52	5.6338	0.945991	CS pos: 19-20. VSA-IP. Pr: 0.5585	0		Non-effector	0.558	1	-	Y (0.804)	Apoplastic effector	Y (0.524)	Y (0.804)	Apoplastic/cytoplasmic effector
MrATCC429	A4295_NODE_6_length_636461_cov_17.055729.ver1.0.g174800.m01	Clstr_8770	Clstr_8770	Clstr_8770		PR-1-like protein				3.64964	0.998692	CS pos: 18-19. SSA-AP. Pr: 0.9015	0	1	Effector	0.603	1	Y (0.84)	-	Cytoplasmic effector	Y (0.827)	-	Cytoplasmic effector
MrATCC429	A4295_NODE_6_length_636461_cov_17.055729.ver1.0.g175120.m01	Clstr_8895	Clstr_8895			cytochrome p450				0.849257	0.860269	CS pos: 22-23. GRS-KV. Pr: 0.5051	1		Non-effector	0.973		-	-	Non-effector	-	-	Non-effector
MrATCC429	A4295_NODE_6_length_636461_cov_17.055729.ver1.0.g175230.m01	Clstr_8302	Clstr_8302			PR-1-like protein				3.07018	0.992785	CS pos: 24-25. SVG-RA. Pr: 0.4625	1	1	Effector	0.767		-	-	Non-effector	-	-	Non-effector
MrATCC429	A4295_NODE_6_length_636461_cov_17.055729.ver1.0.g175450.m01	Clstr_888				glycoside hydrolase family 43				0	0.997604	CS pos: 19-20. ASA-TL. Pr: 0.7074	0		Non-effector	0.654		-	-	Non-effector	-	-	Non-effector
MrATCC429	A4295_NODE_6_length_636461_cov_17.055729.ver1.0.g175490.m01	Clstr_4739	Clstr_4739			glycoside hydrolase family 61 protein				1.48699	0.715074	CS pos: 36-37. VTA-HG. Pr: 0.2955	1		Non-effector	0.613		-	-	Non-effector	-	-	Non-effector
MrATCC429	A4295_NODE_6_length_636461_cov_17.055729.ver1.0.g175590.m01	Clstr_8859	Clstr_8859			protein kinase and ribonuclease	I1RP25#PHI:1225#FGSG_05775##Fusarium_graminearum#lethal	3e-59	42	0.608828	0.984579	CS pos: 20-21. CYA-DR. Pr: 0.9515	0		Non-effector	0.974		-	-	Non-effector	-	-	Non-effector
MrATCC429	A4295_NODE_6_length_636461_cov_17.055729.ver1.0.g175680.m01	Clstr_5186				duf1680 domain containing protein [hypothetical protein Moror_10653]				1.06061	0.994781	CS pos: 20-21. VYS-QG. Pr: 0.6698	0		Non-effector	0.99		-	-	Non-effector	-	-	Non-effector
MrATCC429	A4295_NODE_6_length_636461_cov_17.055729.ver1.0.g175770.m01	Clstr_6060				xylosidase/glycosyl hydrolase				0.38835	0.982838	CS pos: 21-22. ASA-VA. Pr: 0.7416	0		Non-effector	0.987		-	-	Non-effector	-	-	Non-effector
MrATCC429	A4295_NODE_6_length_636461_cov_17.055729.ver1.0.g175780.m01	Clstr_3653	Clstr_3653			putative gegh 16 protein				1.6129	0.994364	CS pos: 21-22. VHA-HA. Pr: 0.7424	0		Non-effector	0.889	1	-	Y (0.696)	Apoplastic effector	-	Y (0.696)	Apoplastic effector
MrATCC429	A4295_NODE_6_length_636461_cov_17.055729.ver1.0.g175820.m01	Clstr_3653	Clstr_3653			putative gegh 16 protein				1.2012	0.996394	CS pos: 21-22. VHA-HA. Pr: 0.7445	0		Non-effector	0.885	1	-	Y (0.706)	Apoplastic effector	-	Y (0.706)	Apoplastic effector
MrATCC429	A4295_NODE_6_length_636461_cov_17.055729.ver1.0.g175890.m01	Clstr_9501	Clstr_9501			FAD-binding berberine family protein				5.94059	0.991013	CS pos: 21-22. SVA-LS. Pr: 0.5128	0	1	Effector	0.872	1	-	Y (0.74)	Apoplastic effector	-	Y (0.74)	Apoplastic effector
MrATCC429	A4295_NODE_6_length_636461_cov_17.055729.ver1.0.g175900.m01	Clstr_9806	Clstr_9806			serine/threonine protein kinase 6 [hypothetical protein Moror_10637]				1.20482	0.794311	CS pos: 22-23. CTS-RK. Pr: 0.6202	1		Non-effector	0.688		-	-	Non-effector	-	-	Non-effector
MrATCC429	A4295_NODE_6_length_636461_cov_17.055729.ver1.0.g175920.m01	Clstr_3147				chondroitin AC/alginate lyase				0.886918	0.994902	CS pos: 19-20. ANA-AA. Pr: 0.7658	0		Non-effector	0.916		-	-	Non-effector	-	-	Non-effector
MrATCC429	A4295_NODE_60_length_197561_cov_17.108117.ver1.0.g163730.m01	Clstr_3415				carbohydrate esterase family 15 protein				1.5	0.992437	CS pos: 25-26. ANA-AA. Pr: 0.6342	0		Non-effector	0.987		-	-	Non-effector	-	-	Non-effector
MrATCC429	A4295_NODE_60_length_197561_cov_17.108117.ver1.0.g163740.m01	Clstr_223				ring-7 protein				1.14286	0.979718	CS pos: 20-21. CKG-FI. Pr: 0.7638	0		Non-effector	0.889	1	-	Y (0.551)	Apoplastic effector	-	Y (0.551)	Apoplastic effector
MrATCC429	A4295_NODE_60_length_197561_cov_17.108117.ver1.0.g163890.m01	Clstr_491				carbohydrate esterase family 16 protein				1.5674	0.95535	CS pos: 21-22. VLS-AR. Pr: 0.4310	0		Non-effector	0.819		-	-	Non-effector	-	-	Non-effector
MrATCC429	A4295_NODE_60_length_197561_cov_17.108117.ver1.0.g164090.m01	Clstr_8893				l-ascorbate oxidase				1.15385	0.681352	CS pos: 24-25. VGA-YH. Pr: 0.2622	0		Non-effector	0.991		-	-	Non-effector	-	-	Non-effector
MrATCC429	A4295_NODE_60_length_197561_cov_17.108117.ver1.0.g164310.m01	Clstr_9976				tyrosine recombinase				2.38095	0.923124	CS pos: 18-19. ASA-AA. Pr: 0.4159	0		Non-effector	0.783		-	-	Non-effector	-	-	Non-effector
MrATCC429	A4295_NODE_60_length_197561_cov_17.108117.ver1.0.g164380.m01	Clstr_1736				subtilisin-like protein				1.57618	0.861324	CS pos: 23-24. ITA-SD. Pr: 0.5618	1		Non-effector	0.954		-	-	Non-effector	-	-	Non-effector
MrATCC429	A4295_NODE_603_length_12427_cov_16.028660.ver1.0.g163360.m01	Clstr_2979	Clstr_2979			fad binding domain-containing protein				0.819672	0.980041	CS pos: 17-18. ANA-AT. Pr: 0.7264	0		Non-effector	0.971		-	-	Non-effector	-	-	Non-effector
MrATCC429	A4295_NODE_603_length_12427_cov_16.028660.ver1.0.g163370.m01	Clstr_147				fad binding domain-containing protein				0.603622	0.991316	CS pos: 22-23. IDA-AP. Pr: 0.9429	0		Non-effector	0.967		-	-	Non-effector	-	-	Non-effector
MrATCC429	A4295_NODE_603_length_12427_cov_16.028660.ver1.0.g163400.m01	Clstr_8405	Clstr_8405			ethyl tert-butyl ether degradation				0.649351	0.980171	CS pos: 18-19. ALA-SD. Pr: 0.6972	0		Non-effector	0.801	1	Y (0.787)	-	Cytoplasmic effector	Y (0.553)	-	Cytoplasmic effector
MrATCC429	A4295_NODE_606_length_12252_cov_21.326092.ver1.0.g163500.m01	Clstr_3653	Clstr_3653			proline-rich antigen				5.33333	0.995396	CS pos: 22-23. VVA-QD. Pr: 0.9161	0	1	Effector	0.631	1	Y (0.85)	-	Cytoplasmic effector	Y (0.812)	-	Cytoplasmic effector
MrATCC429	A4295_NODE_607_length_12111_cov_25.248203.ver1.0.g163530.m01	Clstr_2469	Clstr_2469			glycoside hydrolase family 12 protein				0.78125	0.992109	CS pos: 19-20. VVA-SP. Pr: 0.7570	0		Non-effector	0.882	1	-	Y (0.567)	Apoplastic effector	-	Y (0.567)	Apoplastic effector
MrATCC429	A4295_NODE_607_length_12111_cov_25.248203.ver1.0.g163560.m01	Clstr_9039				hypothetical protein DICSQDRAFT_108611				0	0.59126	CS pos: 22-23. LGA-ED. Pr: 0.2151	0		Non-effector	0.903		-	-	Non-effector	-	-	Non-effector
MrATCC429	A4295_NODE_608_length_12080_cov_16.962618.ver1.0.g163620.m01	Clstr_240				growth factor receptor domain-containing protein				8.28729	0.989162	CS pos: 17-18. VVA-QS. Pr: 0.3992	0		Non-effector	0.875	1	-	Y (0.574)	Apoplastic effector	-	Y (0.574)	Apoplastic effector
MrATCC429	A4295_NODE_61_length_196738_cov_18.569842.ver1.0.g165060.m01	Clstr_5944				S-adenosyl-L-methionine-dependent methyltransferase				1.3986	0.651466	CS pos: 16-17. TSA-VE. Pr: 0.2528	0		Non-effector	0.92		-	-	Non-effector	-	-	Non-effector
MrATCC429	A4295_NODE_61_length_196738_cov_18.569842.ver1.0.g165070.m01	Clstr_9174				hypothetical protein Moror_9946 [hypothetical protein Moror_9946]				3.4188	0.805227	CS pos: 21-22. FNA-DL. Pr: 0.6922	1		Non-effector	0.834		-	-	Non-effector	-	-	Non-effector
MrATCC429	A4295_NODE_61_length_196738_cov_18.569842.ver1.0.g165300.m01	Clstr_6694	Clstr_6694			surface cell-adhesion protein				1.25	0.977548	CS pos: 26-27. ANA-AP. Pr: 0.8935	0	1	Effector	0.735	1	-	Y (0.717)	Apoplastic effector	-	Y (0.717)	Apoplastic effector
MrATCC429	A4295_NODE_61_length_196738_cov_18.569842.ver1.0.g165340.m01	Clstr_5548	Clstr_5548			predicted protein [hypothetical protein Moror_3417]				7.57098	0.996012	CS pos: 19-20. ALA-GT. Pr: 0.6932	0	1	Effector	0.727	1	-	Y (0.538)	Apoplastic effector	-	Y (0.538)	Apoplastic effector
MrATCC429	A4295_NODE_61_length_196738_cov_18.569842.ver1.0.g165500.m01	Clstr_3484				DyP-type peroxidase				0.366972	0.932924	CS pos: 21-22. VAG-AS. Pr: 0.4005	0		Non-effector	0.978		-	-	Non-effector	-	-	Non-effector
MrATCC429	A4295_NODE_61_length_196738_cov_18.569842.ver1.0.g165510.m01	Clstr_3484				DyP-type peroxidase				0.769231	0.932225	CS pos: 21-22. VAG-AG. Pr: 0.4004	0		Non-effector	0.946		-	-	Non-effector	-	-	Non-effector
MrATCC429	A4295_NODE_62_length_194374_cov_17.505465.ver1.0.g166060.m01	Clstr_1050				putative extracellular elastinolytic metalloproteinase precursor	Q6WIH5#PHI:4970#MEP1##Trichophyton_mentagrophytes#reduced_virulence	1e-78	40	0.834725	0.924157	CS pos: 23-24. ASA-SP. Pr: 0.8100	0		Non-effector	0.99		-	-	Non-effector	-	-	Non-effector
MrATCC429	A4295_NODE_62_length_194374_cov_17.505465.ver1.0.g166090.m01	Clstr_1050				putative extracellular elastinolytic metalloproteinase precursor				0.838926	0.984447	CS pos: 23-24. SNA-AP. Pr: 0.9376	0		Non-effector	0.891		-	-	Non-effector	-	-	Non-effector
MrATCC429	A4295_NODE_62_length_194374_cov_17.505465.ver1.0.g166100.m01	Clstr_1050				putative extracellular elastinolytic metalloproteinase precursor				0.846024	0.987964	CS pos: 23-24. GNA-VP. Pr: 0.5908	1		Non-effector	0.991		-	-	Non-effector	-	-	Non-effector
MrATCC429	A4295_NODE_62_length_194374_cov_17.505465.ver1.0.g166180.m01	Clstr_9804				lysosome-associated membrane glycoprotein 5 [hypothetical protein Moror_5319]				4.47761	0.997476	CS pos: 20-21. VAA-SP. Pr: 0.8028	1		Non-effector	0.579		-	-	Non-effector	-	-	Non-effector
MrATCC429	A4295_NODE_62_length_194374_cov_17.505465.ver1.0.g166270.m01	Clstr_2953				carboxypeptidase s1				2.02247	0.964785	CS pos: 26-27. TLA-YL. Pr: 0.8406	0		Non-effector	0.971		-	-	Non-effector	-	-	Non-effector
MrATCC429	A4295_NODE_62_length_194374_cov_17.505465.ver1.0.g166280.m01	Clstr_705				mycelial catalase cat1	O60038#PHI:1034#Cpcat1##Claviceps_purpurea#unaffected_pathogenicity	0	61	0.276243	0.983263	CS pos: 17-18. SSA-QC. Pr: 0.7034	0		Non-effector	0.991		-	-	Non-effector	-	-	Non-effector
MrATCC429	A4295_NODE_621_length_11325_cov_30.629875.ver1.0.g165560.m01	Clstr_7239	Clstr_7239			hypothetical protein SELMODRAFT_422106				0	0.985654	CS pos: 21-22. AIA-LP. Pr: 0.7627	0		Non-effector	0.873	1	Y (0.545)	-	Cytoplasmic effector	Y (0.66)	-	Cytoplasmic effector
MrATCC429	A4295_NODE_627_length_11004_cov_14.642416.ver1.0.g165750.m01	Clstr_1050				putative extracellular elastinolytic metalloproteinase precursor				0.361011	0.991878	CS pos: 23-24. VNA-VP. Pr: 0.9288	1		Non-effector	0.612	1	-	Y (0.586)	Apoplastic effector	-	Y (0.586)	Apoplastic effector
MrATCC429	A4295_NODE_63_length_193233_cov_18.539044.ver1.0.g167190.m01	Clstr_234				glycoside hydrolase family 31 protein	Q705V7#PHI:526__PHI:1071#GAS1__Gas1##Ustilago_maydis#reduced_virulence__loss_of_pathogenicity	0	44	0.408998	0.997039	CS pos: 20-21. VFA-VK. Pr: 0.9295	0		Non-effector	0.99		-	-	Non-effector	-	-	Non-effector
MrATCC429	A4295_NODE_63_length_193233_cov_18.539044.ver1.0.g167320.m01	Clstr_8370	Clstr_8370	Clstr_8370		signal peptidase 22 kDa subunit				0	0.959543	CS pos: 17-18. LTA-DP. Pr: 0.5368	0	1	Effector	0.643	1	Y (0.907)	Y (0.615)	Cytoplasmic/apoplastic effector	Y (0.803)	Y (0.615)	Cytoplasmic/apoplastic effector
MrATCC429	A4295_NODE_63_length_193233_cov_18.539044.ver1.0.g167430.m01	Clstr_6907	Clstr_6907			carbohydrate-binding module family 50 protein				4.61812	0.987888	CS pos: 18-19. VLA-QD. Pr: 0.7865	0		Non-effector	0.968		-	-	Non-effector	-	-	Non-effector
MrATCC429	A4295_NODE_63_length_193233_cov_18.539044.ver1.0.g167440.m01	Clstr_2188				glycoside hydrolase family 18 protein				4.31267	0.999899	CS pos: 20-21. VFA-AD. Pr: 0.9467	0		Non-effector	0.919		-	-	Non-effector	-	-	Non-effector
MrATCC429	A4295_NODE_63_length_193233_cov_18.539044.ver1.0.g167570.m01	Clstr_7766				neuropilin-2-like isoform X1 [hypothetical protein Moror_5953]				1.0582	0.99379	CS pos: 17-18. VLA-AP. Pr: 0.8198	0		Non-effector	0.593		-	-	Non-effector	-	-	Non-effector
MrATCC429	A4295_NODE_630_length_10933_cov_16.598906.ver1.0.g166430.m01	Clstr_4447				dna polymerase alpha catalytic subunit				2.63158	0.559688	CS pos: 20-21. ADP-DI. Pr: 0.3291	0		Non-effector	0.817	1	Y (0.649)	-	Cytoplasmic effector	-	-	Non-effector
MrATCC429	A4295_NODE_64_length_193161_cov_18.070471.ver1.0.g168000.m01	Clstr_8050	Clstr_8050			integral membrane protein				8.69565	0.999579	CS pos: 19-20. VVA-KN. Pr: 0.9384	0	1	Effector	0.898	1	Y (0.869)	Y (0.707)	Cytoplasmic/apoplastic effector	Y (0.862)	Y (0.707)	Cytoplasmic/apoplastic effector
MrATCC429	A4295_NODE_64_length_193161_cov_18.070471.ver1.0.g168390.m01	Clstr_4577	Clstr_4577			immunoreactive mannoprotein MP88				2.38727	0.953103	CS pos: 20-21. VAA-QN. Pr: 0.7796	0		Non-effector	0.869	1	-	Y (0.583)	Apoplastic effector	-	Y (0.583)	Apoplastic effector
MrATCC429	A4295_NODE_64_length_193161_cov_18.070471.ver1.0.g168500.m01	Clstr_8890	Clstr_8890			thaumatin-like protein				6.32411	0.996659	CS pos: 20-21. AEA-RS. Pr: 0.6823	0		Non-effector	0.532	1	-	Y (0.826)	Apoplastic effector	-	Y (0.826)	Apoplastic effector
MrATCC429	A4295_NODE_65_length_189922_cov_16.922014.ver1.0.g168930.m01	Clstr_327	Clstr_327			subtilisin-like protease				0.442478	0.71871	CS pos: 25-26. TLA-VV. Pr: 0.5943	1		Non-effector	0.991		-	-	Non-effector	-	-	Non-effector
MrATCC429	A4295_NODE_65_length_189922_cov_16.922014.ver1.0.g169390.m01	Clstr_1390				aryl-alcohol oxidase				0.171527	0.926045	CS pos: 17-18. CLA-AV. Pr: 0.8146	0		Non-effector	0.969		-	-	Non-effector	-	-	Non-effector
MrATCC429	A4295_NODE_65_length_189922_cov_16.922014.ver1.0.g169410.m01	Clstr_5579				glycoside hydrolase family 92 protein				1.30024	0.988226	CS pos: 24-25. VNG-QP. Pr: 0.9228	0		Non-effector	0.971		-	-	Non-effector	-	-	Non-effector
MrATCC429	A4295_NODE_65_length_189922_cov_16.922014.ver1.0.g169420.m01	Clstr_5170				putative collagen-like protein				0.273973	0.96677	CS pos: 18-19. VNA-AY. Pr: 0.8456	1		Non-effector	0.878	1	Y (0.603)	-	Cytoplasmic effector	Y (0.504)	-	Cytoplasmic effector
MrATCC429	A4295_NODE_65_length_189922_cov_16.922014.ver1.0.g169490.m01	Clstr_217				cytochrome p450				1.19522	0.560639	CS pos: 27-28. SNA-WR. Pr: 0.4263	0		Non-effector	0.991		-	-	Non-effector	-	-	Non-effector
MrATCC429	A4295_NODE_66_length_189740_cov_17.428281.ver1.0.g170090.m01	Clstr_5248	Clstr_5248			Leucine-rich repeat transmembrane protein kinase [hypothetical protein Moror_5332]				1.18694	0.917583	CS pos: 27-28. VFS-RL. Pr: 0.8043	1		Non-effector	0.834		-	-	Non-effector	-	-	Non-effector
MrATCC429	A4295_NODE_66_length_189740_cov_17.428281.ver1.0.g170290.m01	Clstr_2935				glucooligosaccharide oxidase				0.617284	0.956124	CS pos: 22-23. AHA-AN. Pr: 0.8827	0		Non-effector	0.861		-	-	Non-effector	-	-	Non-effector
MrATCC429	A4295_NODE_66_length_189740_cov_17.428281.ver1.0.g170430.m01	Clstr_9310	Clstr_9310			UOS5/S1 protein, putative				5.45455	0.995836	CS pos: 22-23. VEA-AR. Pr: 0.9549	0	1	Effector	0.788		-	-	Non-effector	-	-	Non-effector
MrATCC429	A4295_NODE_66_length_189740_cov_17.428281.ver1.0.g170460.m01	Clstr_9632	Clstr_9632	Clstr_9632		coatomer protein				2.1978	0.878612	CS pos: 22-23. TDA-LQ. Pr: 0.8331	0		Unlikely effector	0.53	1	-	Y (0.661)	Apoplastic effector	Y (0.692)	Y (0.661)	Cytoplasmic/apoplastic effector
MrATCC429	A4295_NODE_67_length_186688_cov_20.385305.ver1.0.g171180.m01	Clstr_3856				purine nucleoside permease				1.51134	0.962273	CS pos: 18-19. AEA-AP. Pr: 0.8627	0		Non-effector	0.922		-	-	Non-effector	-	-	Non-effector
MrATCC429	A4295_NODE_67_length_186688_cov_20.385305.ver1.0.g171280.m01	Clstr_9764	Clstr_9764			expressed protein [hypothetical protein Moror_1300]				0	0.991521	CS pos: 21-22. ASA-AP. Pr: 0.7919	1	1	Effector	0.671	1	Y (0.98)	-	Cytoplasmic effector	Y (0.837)	-	Cytoplasmic effector
MrATCC429	A4295_NODE_67_length_186688_cov_20.385305.ver1.0.g171350.m01	Clstr_6885	Clstr_6885			kelch-like protein 11 isoform X2 [hypothetical protein Moror_1306]				7.29927	0.990779	CS pos: 22-23. AYA-AL. Pr: 0.7742	0	1	Effector	0.581	1	-	Y (0.893)	Apoplastic effector	-	Y (0.893)	Apoplastic effector
MrATCC429	A4295_NODE_67_length_186688_cov_20.385305.ver1.0.g171420.m01	Clstr_1778	Clstr_1778			alpha beta-hydrolase				1.45455	0.816503	CS pos: 19-20. VFC-LS. Pr: 0.4274	0		Non-effector	0.99		-	-	Non-effector	-	-	Non-effector
MrATCC429	A4295_NODE_68_length_183114_cov_17.366827.ver1.0.g171830.m01	Clstr_7021	Clstr_7021			Isochorismatase hydrolase				1.68067	0.991863	CS pos: 19-20. VRA-DG. Pr: 0.8570	0	1	Effector	0.575		-	-	Non-effector	-	-	Non-effector
MrATCC429	A4295_NODE_68_length_183114_cov_17.366827.ver1.0.g171840.m01	Clstr_5219				tyrosinase central domain-containing protein				2.03488	0.99616	CS pos: 16-17. CSA-SP. Pr: 0.4260	0		Non-effector	0.767		-	-	Non-effector	-	-	Non-effector
MrATCC429	A4295_NODE_68_length_183114_cov_17.366827.ver1.0.g171860.m01	Clstr_1778	Clstr_1778			extracellular triacylglycerol lipase precursor				1.07527	0.984987	CS pos: 21-22. VYA-AT. Pr: 0.8572	0		Non-effector	0.991		-	-	Non-effector	-	-	Non-effector
MrATCC429	A4295_NODE_68_length_183114_cov_17.366827.ver1.0.g171900.m01	Clstr_5219				tyrosinase central domain-containing protein				2.36686	0.993932	CS pos: 22-23. GHN-AE. Pr: 0.4572	0		Non-effector	0.84		-	-	Non-effector	-	-	Non-effector
MrATCC429	A4295_NODE_68_length_183114_cov_17.366827.ver1.0.g171920.m01	Clstr_9012	Clstr_9012			hypothetical protein MYCTH_2296145				4.87805	0.978764	CS pos: 21-22. ALG-AP. Pr: 0.9090	1	1	Effector	0.801	1	Y (0.716)	-	Cytoplasmic effector	Y (0.845)	-	Cytoplasmic effector
MrATCC429	A4295_NODE_68_length_183114_cov_17.366827.ver1.0.g172030.m01	Clstr_1778	Clstr_1778			extracellular triacylglycerol lipase precursor				0.896057	0.987411	CS pos: 20-21. VSA-AT. Pr: 0.7553	0		Non-effector	0.991		-	-	Non-effector	-	-	Non-effector
MrATCC429	A4295_NODE_68_length_183114_cov_17.366827.ver1.0.g172050.m01	Clstr_1778	Clstr_1778			extracellular triacylglycerol lipase precursor				1.50538	0.990531	CS pos: 20-21. VSA-AT. Pr: 0.7802	0		Non-effector	0.977		-	-	Non-effector	-	-	Non-effector
MrATCC429	A4295_NODE_68_length_183114_cov_17.366827.ver1.0.g172060.m01	Clstr_4408				glycoside hydrolase family 5 protein	Q6IVV6#PHI:547#CEL5A##Botrytis_cinerea#unaffected_pathogenicity	2e-82	49	1.1236	0.998145	CS pos: 18-19. AIA-VP. Pr: 0.7724	0		Non-effector	0.991		-	-	Non-effector	-	-	Non-effector
MrATCC429	A4295_NODE_68_length_183114_cov_17.366827.ver1.0.g172260.m01	Clstr_4408				glycoside hydrolase family 5 protein	Q6IVV6#PHI:547#CEL5A##Botrytis_cinerea#unaffected_pathogenicity	3e-69	45	1.17994	0.978748	CS pos: 18-19. AIA-VP. Pr: 0.5566	0		Non-effector	0.991		-	-	Non-effector	-	-	Non-effector
MrATCC429	A4295_NODE_68_length_183114_cov_17.366827.ver1.0.g172270.m01	Clstr_1778	Clstr_1778			extracellular triacylglycerol lipase precursor				0.886525	0.933553	CS pos: 20-21. SSA-AT. Pr: 0.4915	0		Non-effector	0.991		-	-	Non-effector	-	-	Non-effector
MrATCC429	A4295_NODE_68_length_183114_cov_17.366827.ver1.0.g172380.m01	Clstr_1778	Clstr_1778			extracellular triacylglycerol lipase precursor				1.03627	0.965746	CS pos: 20-21. VSA-AT. Pr: 0.6556	0		Non-effector	0.991		-	-	Non-effector	-	-	Non-effector
MrATCC429	A4295_NODE_68_length_183114_cov_17.366827.ver1.0.g172400.m01	Clstr_7021	Clstr_7021			Isochorismatase hydrolase				0.436681	0.936859	CS pos: 21-22. VLG-FE. Pr: 0.8749	1		Non-effector	0.537		-	-	Non-effector	-	-	Non-effector
MrATCC429	A4295_NODE_687_length_8032_cov_14.195638.ver1.0.g171700.m01	Clstr_7363				variable surface lipoprotein d1				0	0.949863	CS pos: 20-21. ATA-AP. Pr: 0.7210	0		Non-effector	0.957	1	-	-	Non-effector	Y (0.714)	-	Cytoplasmic effector
MrATCC429	A4295_NODE_69_length_179733_cov_21.949768.ver1.0.g173080.m01	Clstr_1592				L-serine ammonia-lyase				1.71527	0.850669	CS pos: 22-23. TQS-GP. Pr: 0.6261	0		Non-effector	0.99		-	-	Non-effector	-	-	Non-effector
MrATCC429	A4295_NODE_7_length_567625_cov_16.335753.ver1.0.g184430.m01	Clstr_1133				DUF1793-domain-containing protein				0.961538	0.98056	CS pos: 20-21. SQA-LS. Pr: 0.5631	0		Non-effector	0.869		-	-	Non-effector	-	-	Non-effector
MrATCC429	A4295_NODE_7_length_567625_cov_16.335753.ver1.0.g184440.m01	Clstr_3654				glycoside hydrolase family 18 protein				1.21704	0.860173	CS pos: 18-19. VHC-AL. Pr: 0.5527	0		Non-effector	0.99		-	-	Non-effector	-	-	Non-effector
MrATCC429	A4295_NODE_7_length_567625_cov_16.335753.ver1.0.g184450.m01	Clstr_1133				DUF1793-domain-containing protein				0.269179	0.990412	CS pos: 22-23. ARG-AV. Pr: 0.8784	0		Non-effector	0.99		-	-	Non-effector	-	-	Non-effector
MrATCC429	A4295_NODE_7_length_567625_cov_16.335753.ver1.0.g184490.m01	Clstr_6923				ER membrane protein complex subunit 10 isoform 1 precursor				1.31579	0.98207	CS pos: 16-17. VLS-RE. Pr: 0.9026	0		Non-effector	0.685		-	-	Non-effector	-	-	Non-effector
MrATCC429	A4295_NODE_7_length_567625_cov_16.335753.ver1.0.g184630.m01	Clstr_4487				cellular morphogenesis-related protein				1.31291	0.983374	CS pos: 22-23. ATC-DD. Pr: 0.3735	0		Non-effector	0.991		-	-	Non-effector	-	-	Non-effector
MrATCC429	A4295_NODE_7_length_567625_cov_16.335753.ver1.0.g185080.m01	Clstr_7688				gpi-anchored small secreted protein				0.995025	0.995489	CS pos: 17-18. ALA-YQ. Pr: 0.9300	0		Non-effector	0.815	1	-	Y (0.531)	Apoplastic effector	-	Y (0.531)	Apoplastic effector
MrATCC429	A4295_NODE_7_length_567625_cov_16.335753.ver1.0.g185200.m01	Clstr_7509	Clstr_7509			endosomal cargo receptor				1.42857	0.986008	CS pos: 21-22. GSA-LT. Pr: 0.6544	1	1	Effector	0.817	1	Y (0.668)	-	Cytoplasmic effector	Y (0.58)	-	Cytoplasmic effector
MrATCC429	A4295_NODE_7_length_567625_cov_16.335753.ver1.0.g185990.m01	Clstr_4739	Clstr_4739			glycoside hydrolase family 61 protein				1.9685	0.987291	CS pos: 18-19. VLG-HG. Pr: 0.4945	0	1	Effector	0.597		-	-	Non-effector	-	-	Non-effector
MrATCC429	A4295_NODE_7_length_567625_cov_16.335753.ver1.0.g186020.m01	Clstr_8302	Clstr_8302			PR-1-like protein				2.31214	0.960746	CS pos: 19-20. ALA-MP. Pr: 0.8275	0	1	Effector	0.632		-	-	Non-effector	-	-	Non-effector
MrATCC429	A4295_NODE_7_length_567625_cov_16.335753.ver1.0.g186090.m01	Clstr_3654				glycoside hydrolase family 18 protein	G4MQW5#PHI:7320#GH18##Magnaporthe_oryzae#unaffected_pathogenicity	7.7e-106	48	1.17925	0.994528	CS pos: 20-21. SQA-IR. Pr: 0.9606	0		Non-effector	0.991		-	-	Non-effector	-	-	Non-effector
MrATCC429	A4295_NODE_7_length_567625_cov_16.335753.ver1.0.g186100.m01	Clstr_6417	Clstr_6417			putative cutinase protein	Q00298#PHI:69#CUTA##Botrytis_cinerea#unaffected_pathogenicity	2e-48	59	2.18579	0.664597	CS pos: 20-21. IMM-AP. Pr: 0.3245	0	1	Effector	0.666	1	-	Y (0.533)	Apoplastic effector	-	Y (0.533)	Apoplastic effector
MrATCC429	A4295_NODE_7_length_567625_cov_16.335753.ver1.0.g186280.m01	Clstr_1502				peptidase S28				1.26126	0.977754	CS pos: 19-20. ASA-RL. Pr: 0.8174	0		Non-effector	0.991		-	-	Non-effector	-	-	Non-effector
MrATCC429	A4295_NODE_7_length_567625_cov_16.335753.ver1.0.g186300.m01	Clstr_2759				benzoate 4-monooxygenase cytochrome p450				2.42424	0.712731	CS pos: 21-22. VGA-YR. Pr: 0.2814	1		Non-effector	0.99		-	-	Non-effector	-	-	Non-effector
MrATCC429	A4295_NODE_7_length_567625_cov_16.335753.ver1.0.g186460.m01	Clstr_1736				subtilisin-like protein				0.983607	0.870968	CS pos: 22-23. SLA-GP. Pr: 0.6439	0		Non-effector	0.991		-	-	Non-effector	-	-	Non-effector
MrATCC429	A4295_NODE_7_length_567625_cov_16.335753.ver1.0.g186490.m01	Clstr_8661	Clstr_8661	Clstr_8661		dna ligase iii				4.92958	0.980467	CS pos: 23-24. TLS-AS. Pr: 0.4279	0	1	Effector	0.819	1	Y (0.764)	Y (0.51)	Cytoplasmic/apoplastic effector	-	Y (0.51)	Apoplastic effector
MrATCC429	A4295_NODE_7_length_567625_cov_16.335753.ver1.0.g186510.m01	Clstr_963				glycosyltransferase family 90 protein				0.649351	0.598587	CS pos: 26-27. ISA-KV. Pr: 0.3019	1		Non-effector	0.734	1	Y (0.766)	-	Cytoplasmic effector	Y (0.614)	-	Cytoplasmic effector
MrATCC429	A4295_NODE_7_length_567625_cov_16.335753.ver1.0.g186560.m01	Clstr_3643	Clstr_3643			dynamin-1 isoform X2 [hypothetical protein Moror_13838]				3.34448	0.989178	CS pos: 23-24. SLS-AP. Pr: 0.7399	1		Non-effector	0.836	1	Y (0.603)	-	Cytoplasmic effector	Y (0.574)	-	Cytoplasmic effector
MrATCC429	A4295_NODE_7_length_567625_cov_16.335753.ver1.0.g186650.m01	Clstr_3654				glycoside hydrolase family 18 protein	G4MQW5#PHI:7320#GH18##Magnaporthe_oryzae#unaffected_pathogenicity	6e-97	47	0.724638	0.879353	CS pos: 18-19. AYG-AN. Pr: 0.6108	1		Non-effector	0.99		-	-	Non-effector	-	-	Non-effector
MrATCC429	A4295_NODE_7_length_567625_cov_16.335753.ver1.0.g186700.m01	Clstr_9085	Clstr_9085			putative beta gamma crystallin protein				6.61157	0.995931	CS pos: 17-18. TNA-AQ. Pr: 0.7288	0	1	Effector	0.899	1	-	Y (0.761)	Apoplastic effector	Y (0.617)	Y (0.761)	Apoplastic/cytoplasmic effector
MrATCC429	A4295_NODE_70_length_177394_cov_18.906109.ver1.0.g176420.m01	Clstr_2935				glucooligosaccharide oxidase				0.20284	0.99388	CS pos: 20-21. AFA-DL. Pr: 0.9467	0		Non-effector	0.991		-	-	Non-effector	-	-	Non-effector
MrATCC429	A4295_NODE_70_length_177394_cov_18.906109.ver1.0.g176460.m01	Clstr_2935				glucooligosaccharide oxidase				0.402414	0.973614	CS pos: 16-17. VLA-DL. Pr: 0.8389	0		Non-effector	0.904		-	-	Non-effector	-	-	Non-effector
MrATCC429	A4295_NODE_70_length_177394_cov_18.906109.ver1.0.g176470.m01	Clstr_2935				glucooligosaccharide oxidase				0.564972	0.977097	CS pos: 17-18. ALG-DL. Pr: 0.7718	0		Non-effector	0.97		-	-	Non-effector	-	-	Non-effector
MrATCC429	A4295_NODE_70_length_177394_cov_18.906109.ver1.0.g176600.m01	Clstr_2952				FAD-binding domain-containing protein				1.16618	0.997725	CS pos: 21-22. ASC-AP. Pr: 0.7393	0		Non-effector	0.669		-	-	Non-effector	-	-	Non-effector
MrATCC429	A4295_NODE_70_length_177394_cov_18.906109.ver1.0.g176660.m01	Clstr_7043				predicted protein [hypothetical protein Moror_16824]				1.1194	0.998523	CS pos: 22-23. TRA-DD. Pr: 0.9867	1		Non-effector	0.991		-	-	Non-effector	-	-	Non-effector
MrATCC429	A4295_NODE_70_length_177394_cov_18.906109.ver1.0.g176680.m01	Clstr_8895	Clstr_8895			cytochrome p450				0	0.526336	CS pos: 15-16. AWA-IL. Pr: 0.2527	0	1	Effector	0.555		-	-	Non-effector	-	-	Non-effector
MrATCC429	A4295_NODE_708_length_7131_cov_21.125537.ver1.0.g176230.m01	Clstr_9035	Clstr_9035			kinase-like protein				1.6129	0.617165	CS pos: 19-20. ANG-DK. Pr: 0.5952	0		Non-effector	0.889	1	Y (0.671)	-	Cytoplasmic effector	Y (0.815)	-	Cytoplasmic effector
MrATCC429	A4295_NODE_71_length_176303_cov_16.516196.ver1.0.g177020.m01	Clstr_9822	Clstr_9822			E3 ubiquitin-protein ligase CBL-like isoform X1				1.31579	0.961787	CS pos: 19-20. TAA-TP. Pr: 0.6516	1		Non-effector	0.769		-	-	Non-effector	-	-	Non-effector
MrATCC429	A4295_NODE_71_length_176303_cov_16.516196.ver1.0.g177030.m01	Clstr_9822	Clstr_9822			hypothetical protein Moror_8783 [hypothetical protein Moror_8783]				9.09091	0.994391	CS pos: 16-17. VAS-KP. Pr: 0.5552	0	1	Effector	0.696	1	-	Y (0.917)	Apoplastic effector	Y (0.521)	Y (0.917)	Apoplastic/cytoplasmic effector
MrATCC429	A4295_NODE_71_length_176303_cov_16.516196.ver1.0.g177120.m01	Clstr_8507	Clstr_8507	Clstr_8507		family 18 glycosyltransferase				2.01342	0.987314	CS pos: 20-21. VNS-KL. Pr: 0.9291	0	1	Effector	0.699	1	Y (0.933)	-	Cytoplasmic effector	Y (0.96)	-	Cytoplasmic effector
MrATCC429	A4295_NODE_71_length_176303_cov_16.516196.ver1.0.g177150.m01	Clstr_9964				glycoside hydrolase family 95 protein				1.00167	0.837037	CS pos: 21-22. SSA-AP. Pr: 0.5991	0		Non-effector	0.956		-	-	Non-effector	-	-	Non-effector
MrATCC429	A4295_NODE_71_length_176303_cov_16.516196.ver1.0.g177220.m01	Clstr_610				cellobiose dehydrogenase				0.980392	0.995089	CS pos: 19-20. VLS-QT. Pr: 0.3681	0		Non-effector	0.9		-	-	Non-effector	-	-	Non-effector
MrATCC429	A4295_NODE_71_length_176303_cov_16.516196.ver1.0.g177250.m01	Clstr_898				delayed-type hypersensitivity antigen - related protein [hypothetical protein Moror_10431]				3.9834	0.969763	CS pos: 28-29. ADA-LR. Pr: 0.8744	1		Non-effector	0.991		-	-	Non-effector	-	-	Non-effector
MrATCC429	A4295_NODE_71_length_176303_cov_16.516196.ver1.0.g177340.m01	Clstr_2247	Clstr_2247			glycoside hydrolase family 16 protein				2.04604	0.996313	CS pos: 18-19. VSA-QT. Pr: 0.8859	0		Non-effector	0.82		-	-	Non-effector	-	-	Non-effector
MrATCC429	A4295_NODE_71_length_176303_cov_16.516196.ver1.0.g177420.m01	Clstr_3578				glycoside hydrolase family 105 protein				0.409836	0.923116	CS pos: 16-17. SFA-RP. Pr: 0.3712	0		Non-effector	0.977		-	-	Non-effector	-	-	Non-effector
MrATCC429	A4295_NODE_71_length_176303_cov_16.516196.ver1.0.g177430.m01	Clstr_3578				glycoside hydrolase family 105 protein				0.505051	0.934697	CS pos: 21-22. ALA-RS. Pr: 0.7364	0		Non-effector	0.719		-	-	Non-effector	-	-	Non-effector
MrATCC429	A4295_NODE_71_length_176303_cov_16.516196.ver1.0.g177580.m01	Clstr_1736				family S53 protease				1.55172	0.979344	CS pos: 20-21. VSA-SV. Pr: 0.6205	0		Non-effector	0.991		-	-	Non-effector	-	-	Non-effector
MrATCC429	A4295_NODE_711_length_7074_cov_16.429066.ver1.0.g176780.m01	Clstr_160				secreted protein				0.480769	0.993043	CS pos: 19-20. AHA-QS. Pr: 0.5328	0		Non-effector	0.991		-	-	Non-effector	-	-	Non-effector
MrATCC429	A4295_NODE_714_length_7008_cov_17.086988.ver1.0.g176810.m01	Clstr_2979	Clstr_2979			fad binding domain-containing protein				0.770713	0.987913	CS pos: 17-18. ANA-AT. Pr: 0.7509	0		Non-effector	0.989		-	-	Non-effector	-	-	Non-effector
MrATCC429	A4295_NODE_714_length_7008_cov_17.086988.ver1.0.g176830.m01	Clstr_147				fad binding domain-containing protein				0.606061	0.994606	CS pos: 20-21. IDA-AP. Pr: 0.9046	0		Non-effector	0.9		-	-	Non-effector	-	-	Non-effector
MrATCC429	A4295_NODE_718_length_6940_cov_15.828992.ver1.0.g176890.m01	Clstr_9512				hypothetical protein Moror_11145 [hypothetical protein Moror_11145]				2.0316	0.891335	CS pos: 21-22. TQA-LF. Pr: 0.8144	0		Non-effector	0.991		-	-	Non-effector	-	-	Non-effector
MrATCC429	A4295_NODE_72_length_171733_cov_16.934092.ver1.0.g178010.m01	Clstr_6078	Clstr_6078			papilin isoform X2 [hypothetical protein Moror_16030]				1.07914	0.9985	CS pos: 18-19. VFA-TE. Pr: 0.8283	0		Non-effector	0.913	1	-	Y (0.522)	Apoplastic effector	-	Y (0.522)	Apoplastic effector
MrATCC429	A4295_NODE_72_length_171733_cov_16.934092.ver1.0.g178040.m01	Clstr_4739	Clstr_4739			glycoside hydrolase family 61 protein	G9JLA8#PHI:3378#Plegl1##Pseudopyrenochaeta_lycopersici#unaffected_pathogenicity	7e-37	40	0.847458	0.99298	CS pos: 16-17. ANA-HF. Pr: 0.9080	0		Non-effector	0.719	1	-	Y (0.726)	Apoplastic effector	-	Y (0.726)	Apoplastic effector
MrATCC429	A4295_NODE_72_length_171733_cov_16.934092.ver1.0.g178050.m01	Clstr_7267	Clstr_7267			glycoside hydrolase family 61 protein				0.921659	0.966061	CS pos: 20-21. VSA-HT. Pr: 0.7212	0	1	Effector	0.871	1	-	Y (0.603)	Apoplastic effector	-	Y (0.603)	Apoplastic effector
MrATCC429	A4295_NODE_72_length_171733_cov_16.934092.ver1.0.g178120.m01	Clstr_3458				soluble quino protein glucose dehydrogenase				1.16279	0.970255	CS pos: 19-20. VIA-TT. Pr: 0.7829	0		Non-effector	0.99		-	-	Non-effector	-	-	Non-effector
MrATCC429	A4295_NODE_72_length_171733_cov_16.934092.ver1.0.g178230.m01	Clstr_5579				glycoside hydrolase family 92 protein				1.60296	0.828087	CS pos: 29-30. AEG-AL. Pr: 0.4248	0		Non-effector	0.956		-	-	Non-effector	-	-	Non-effector
MrATCC429	A4295_NODE_72_length_171733_cov_16.934092.ver1.0.g178310.m01	Clstr_1778	Clstr_1778			carotenoid ester lipase precursor				1.42518	0.994761	CS pos: 17-18. CLA-QT. Pr: 0.5764	0		Non-effector	0.715		-	-	Non-effector	-	-	Non-effector
MrATCC429	A4295_NODE_72_length_171733_cov_16.934092.ver1.0.g178320.m01	Clstr_7356				expressed protein [hypothetical protein Moror_4329]				1.4218	0.964743	CS pos: 20-21. VSA-LP. Pr: 0.9226	0		Non-effector	0.674	1	-	Y (0.766)	Apoplastic effector	-	Y (0.766)	Apoplastic effector
MrATCC429	A4295_NODE_723_length_6754_cov_65.296717.ver1.0.g177810.m01	Clstr_770	Clstr_770			sphingomyelin phosphodiesterase				2.05339	0.995042	CS pos: 22-23. ARA-SL. Pr: 0.9547	0		Non-effector	0.984		-	-	Non-effector	-	-	Non-effector
MrATCC429	A4295_NODE_73_length_171451_cov_18.864313.ver1.0.g178890.m01	Clstr_5935				transmembrane receptor Wsc1				0.680272	0.923098	CS pos: 18-19. VQS-FS. Pr: 0.6202	1		Non-effector	0.819		-	-	Non-effector	-	-	Non-effector
MrATCC429	A4295_NODE_73_length_171451_cov_18.864313.ver1.0.g179050.m01	Clstr_5574	Clstr_5574			pectate lyase a	O59939#PHI:222#PELB##Colletotrichum_gloeosporioides#reduced_virulence	9e-66	55	0.318471	0.997569	CS pos: 18-19. VVA-SP. Pr: 0.7654	0		Unlikely effector	0.539	1	-	Y (0.654)	Apoplastic effector	-	Y (0.654)	Apoplastic effector
MrATCC429	A4295_NODE_73_length_171451_cov_18.864313.ver1.0.g179060.m01	Clstr_5574	Clstr_5574			pectate lyase a	O59939#PHI:222#PELB##Colletotrichum_gloeosporioides#reduced_virulence	2e-45	40	0.304878	0.998461	CS pos: 18-19. VMA-SP. Pr: 0.8555	1		Non-effector	0.686		-	-	Non-effector	-	-	Non-effector
MrATCC429	A4295_NODE_73_length_171451_cov_18.864313.ver1.0.g179200.m01	Clstr_8992	Clstr_8992			Killer toxin, Kp4				6.06061	0.785512	CS pos: 24-25. TKA-QL. Pr: 0.4758	0	1	Effector	0.86	1	-	Y (0.845)	Apoplastic effector	-	Y (0.845)	Apoplastic effector
MrATCC429	A4295_NODE_74_length_171278_cov_19.962824.ver1.0.g179570.m01	Clstr_3294				chromosome transmission fidelity protein 18 homolog [hypothetical protein Moror_8509]				4.80769	SignalP-TM						1	Y (0.878)	-	Cytoplasmic effector	Y (0.795)	-	Cytoplasmic effector
MrATCC429	A4295_NODE_74_length_171278_cov_19.962824.ver1.0.g179920.m01	Clstr_6016				Not1-domain-containing protein				0.722589	0.810664	CS pos: 22-23. VRA-LL. Pr: 0.6079	0		Non-effector	0.991		-	-	Non-effector	-	-	Non-effector
MrATCC429	A4295_NODE_74_length_171278_cov_19.962824.ver1.0.g179960.m01	Clstr_6255				carbonic anhydrase				1.52284	0.99519	CS pos: 19-20. ASA-NC. Pr: 0.7671	0		Non-effector	0.968		-	-	Non-effector	-	-	Non-effector
MrATCC429	A4295_NODE_74_length_171278_cov_19.962824.ver1.0.g180250.m01	Clstr_425				glycoside hydrolase family 92 protein				0.442478	0.992655	CS pos: 20-21. SQA-QE. Pr: 0.8884	0		Non-effector	0.948		-	-	Non-effector	-	-	Non-effector
MrATCC429	A4295_NODE_75_length_170998_cov_16.651115.ver1.0.g180650.m01	Clstr_9534	Clstr_9534			hypothetical protein Moror_4356 [hypothetical protein Moror_4356]				0	0.977748	CS pos: 17-18. VFG-SP. Pr: 0.5138	0		Non-effector	0.91	1	Y (0.815)	-	Cytoplasmic effector	Y (0.73)	-	Cytoplasmic effector
MrATCC429	A4295_NODE_75_length_170998_cov_16.651115.ver1.0.g180730.m01	Clstr_7764	Clstr_7764	Clstr_7764		hypothetical protein Moror_4355 [hypothetical protein Moror_4355]				2.1164	0.996331	CS pos: 20-21. AFA-NP. Pr: 0.9427	0		Non-effector	0.554	1	Y (0.78)	-	Cytoplasmic effector	Y (0.839)	-	Cytoplasmic effector
MrATCC429	A4295_NODE_75_length_170998_cov_16.651115.ver1.0.g180740.m01	Clstr_8573				dual specificity protein kinase TTK isoform X1 [hypothetical protein Moror_4356]				0	0.972686	CS pos: 24-25. VGA-HH. Pr: 0.5289	0		Non-effector	0.891	1	Y (0.754)	-	Cytoplasmic effector	Y (0.898)	-	Cytoplasmic effector
MrATCC429	A4295_NODE_76_length_170995_cov_16.508651.ver1.0.g181390.m01	Clstr_1390				aryl-alcohol oxidase				0.168919	0.949926	CS pos: 19-20. SFA-KI. Pr: 0.8789	0		Non-effector	0.99		-	-	Non-effector	-	-	Non-effector
MrATCC429	A4295_NODE_76_length_170995_cov_16.508651.ver1.0.g181450.m01	Clstr_2247	Clstr_2247			glycoside hydrolase family 16 protein				2.13904	0.96661	CS pos: 18-19. VAA-QQ. Pr: 0.5934	1		Non-effector	0.869		-	-	Non-effector	-	-	Non-effector
MrATCC429	A4295_NODE_76_length_170995_cov_16.508651.ver1.0.g181800.m01	Clstr_4150				RNA polymerase II subunit A C-terminal domain phosphatase SSU72	F5HEZ0#PHI:425#MPF3##Cryptococcus_neoformans#reduced_virulence	1e-55	41	0.757576	0.998607	CS pos: 22-23. ALA-AS. Pr: 0.8629	1		Non-effector	0.972		-	-	Non-effector	-	-	Non-effector
MrATCC429	A4295_NODE_77_length_168639_cov_18.345051.ver1.0.g182210.m01	Clstr_8895	Clstr_8895			cytochrome p450				1.06383	0.926608	CS pos: 24-25. VRS-FR. Pr: 0.4810	1		Non-effector	0.991		-	-	Non-effector	-	-	Non-effector
MrATCC429	A4295_NODE_77_length_168639_cov_18.345051.ver1.0.g182260.m01	Clstr_3844	Clstr_3844			alpha-1,3-glucanase/mutanase, putative				1.16959	0.847432	CS pos: 18-19. ASG-FV. Pr: 0.5561	0		Non-effector	0.963		-	-	Non-effector	-	-	Non-effector
MrATCC429	A4295_NODE_77_length_168639_cov_18.345051.ver1.0.g182360.m01	Clstr_9076	Clstr_9076			deuterolysin m35 metalloprotease				2.27273	0.699333	CS pos: 17-18. ALA-TP. Pr: 0.4958	0		Non-effector	0.934		-	-	Non-effector	-	-	Non-effector
MrATCC429	A4295_NODE_77_length_168639_cov_18.345051.ver1.0.g182440.m01	Clstr_7734	Clstr_7734			chitin synthase				4.37158	0.99691	CS pos: 15-16. ASA-TV. Pr: 0.3778	0		Unlikely effector	0.539	1	-	Y (0.67)	Apoplastic effector	-	Y (0.67)	Apoplastic effector
MrATCC429	A4295_NODE_77_length_168639_cov_18.345051.ver1.0.g182450.m01	Clstr_8890	Clstr_8890			thaumatin-like protein				6.50407	0.998226	CS pos: 18-19. ASA-RT. Pr: 0.8684	0		Unlikely effector	0.525	1	-	Y (0.869)	Apoplastic effector	-	Y (0.869)	Apoplastic effector
MrATCC429	A4295_NODE_77_length_168639_cov_18.345051.ver1.0.g182510.m01	Clstr_9076	Clstr_9076			deuterolysin m35 metalloprotease				1.65017	0.9855	CS pos: 16-17. ALA-TP. Pr: 0.9376	0		Non-effector	0.86		-	-	Non-effector	-	-	Non-effector
MrATCC429	A4295_NODE_77_length_168639_cov_18.345051.ver1.0.g182520.m01	Clstr_3831				methionyl aminopeptidase	D2TI55#PHI:9334#Map##Citrobacter_rodentium#effector_(plant_avirulence_determinant)	4e-48	41	1.91388	0.921995	CS pos: 17-18. TVA-LL. Pr: 0.2044	0		Non-effector	0.836		-	-	Non-effector	-	-	Non-effector
MrATCC429	A4295_NODE_77_length_168639_cov_18.345051.ver1.0.g182570.m01	Clstr_9722	Clstr_9722	Clstr_9722		ring finger-like protein [hypothetical protein Moror_9835]				1.20482	0.981341	CS pos: 22-23. VNA-TP. Pr: 0.9334	0	1	Effector	0.788	1	-	Y (0.577)	Apoplastic effector	Y (0.521)	Y (0.577)	Apoplastic/cytoplasmic effector
MrATCC429	A4295_NODE_77_length_168639_cov_18.345051.ver1.0.g182590.m01	Clstr_3147				chondroitin AC/alginate lyase				0.631579	0.675956	CS pos: 32-33. ARA-AT. Pr: 0.5721	1		Non-effector	0.964		-	-	Non-effector	-	-	Non-effector
MrATCC429	A4295_NODE_78_length_166830_cov_18.579776.ver1.0.g183100.m01	Clstr_8733				A disintegrin and metalloproteinase with thrombospondin motifs 12 isoform 1 preproprotein [hypothetical protein Moror_9519]				3.125	0.502728	CS pos: 25-26. ASS-QE. Pr: 0.3035	0		Non-effector	0.902	1	Y (0.505)	-	Cytoplasmic effector	Y (0.695)	-	Cytoplasmic effector
MrATCC429	A4295_NODE_78_length_166830_cov_18.579776.ver1.0.g183290.m01	Clstr_1736				subtilisin-like protein				1.18243	0.996864	CS pos: 18-19. SQA-KP. Pr: 0.8868	0		Non-effector	0.991		-	-	Non-effector	-	-	Non-effector
MrATCC429	A4295_NODE_781_length_5287_cov_47.642163.ver1.0.g182820.m01	Clstr_5530				alpha/beta-hydrolase				1.92308	0.919231	CS pos: 22-23. VLG-AP. Pr: 0.8442	1		Non-effector	0.908		-	-	Non-effector	-	-	Non-effector
MrATCC429	A4295_NODE_783_length_5258_cov_16.431058.ver1.0.g182850.m01	Clstr_1778	Clstr_1778			acetylcholinesterase precursor				1.09091	0.896288	CS pos: 17-18. ALA-SD. Pr: 0.8109	0		Non-effector	0.987		-	-	Non-effector	-	-	Non-effector
MrATCC429	A4295_NODE_783_length_5258_cov_16.431058.ver1.0.g182860.m01	Clstr_9264	Clstr_9264			fungal hydrophobin				5.55556	SignalP-TM						1	-	Y (0.681)	Apoplastic effector	-	Y (0.681)	Apoplastic effector
MrATCC429	A4295_NODE_789_length_5202_cov_17.149891.ver1.0.g182940.m01	Clstr_147				fad binding domain-containing protein				0.41841	0.99431	CS pos: 20-21. TDA-AP. Pr: 0.8826	0		Non-effector	0.834		-	-	Non-effector	-	-	Non-effector
MrATCC429	A4295_NODE_79_length_166353_cov_16.517683.ver1.0.g183750.m01	Clstr_8731	Clstr_8731			sensitivity to red light reduced protein [hypothetical protein Moror_5464]				0	0.995452	CS pos: 19-20. VLA-DR. Pr: 0.8816	0		Non-effector	0.501		-	-	Non-effector	-	-	Non-effector
MrATCC429	A4295_NODE_79_length_166353_cov_16.517683.ver1.0.g183760.m01	Clstr_6885	Clstr_6885			DHHC zinc finger protein				7.19424	0.985393	CS pos: 22-23. AYA-AL. Pr: 0.7676	0	1	Effector	0.685	1	-	Y (0.903)	Apoplastic effector	-	Y (0.903)	Apoplastic effector
MrATCC429	A4295_NODE_79_length_166353_cov_16.517683.ver1.0.g183770.m01	Clstr_6885	Clstr_6885			DHHC zinc finger protein				7.19424	0.985393	CS pos: 22-23. AYA-AL. Pr: 0.7676	0	1	Effector	0.685	1	-	Y (0.903)	Apoplastic effector	-	Y (0.903)	Apoplastic effector
MrATCC429	A4295_NODE_79_length_166353_cov_16.517683.ver1.0.g183840.m01	Clstr_9264	Clstr_9264			hydrophobin				7.27273	0.992791	CS pos: 18-19. AAA-LP. Pr: 0.4617	0		Unlikely effector	0.511	1	-	Y (0.76)	Apoplastic effector	-	Y (0.76)	Apoplastic effector
MrATCC429	A4295_NODE_79_length_166353_cov_16.517683.ver1.0.g183870.m01	Clstr_9264	Clstr_9264			hydrophobin				7.40741	0.998547	CS pos: 18-19. AAA-LP. Pr: 0.4652	0		Non-effector	0.52	1	-	Y (0.695)	Apoplastic effector	-	Y (0.695)	Apoplastic effector
MrATCC429	A4295_NODE_79_length_166353_cov_16.517683.ver1.0.g184050.m01	Clstr_1624				aryl sulfotransferase				0.17762	0.979651	CS pos: 21-22. ACA-EQ. Pr: 0.4961	0		Non-effector	0.895		-	-	Non-effector	-	-	Non-effector
MrATCC429	A4295_NODE_79_length_166353_cov_16.517683.ver1.0.g184090.m01	Clstr_9116	Clstr_9116			non-catalytic module family expn protein				4.31655	0.996806	CS pos: 21-22. VLS-AP. Pr: 0.8794	1	1	Effector	0.615	1	-	Y (0.833)	Apoplastic effector	-	Y (0.833)	Apoplastic effector
MrATCC429	A4295_NODE_79_length_166353_cov_16.517683.ver1.0.g184120.m01	Clstr_3311	Clstr_3311			cellulose -beta-cellobiosidase precursor	A0A384K0L8#PHI:10432#BcCBH_(Bcin13g02100)##Botrytis_cinerea#reduced_virulence__unaffected_pathogenicity	8.3e-152	64	3.93013	0.998839	CS pos: 19-20. AFG-QQ. Pr: 0.8401	0		Non-effector	0.882	1	-	Y (0.557)	Apoplastic effector	-	Y (0.557)	Apoplastic effector
MrATCC429	A4295_NODE_79_length_166353_cov_16.517683.ver1.0.g184140.m01	Clstr_3311	Clstr_3311			cellulose -beta-cellobiosidase precursor	A0A384K0L8#PHI:10432#BcCBH_(Bcin13g02100)##Botrytis_cinerea#reduced_virulence__unaffected_pathogenicity	9.2e-145	57	3.58744	0.998262	CS pos: 19-20. VAG-QQ. Pr: 0.5812	0		Non-effector	0.877		-	-	Non-effector	-	-	Non-effector
MrATCC429	A4295_NODE_79_length_166353_cov_16.517683.ver1.0.g184160.m01	Clstr_3657				glycoside hydrolase family 5 protein				1.37552	0.876596	CS pos: 23-24. AAA-SL. Pr: 0.4210	0		Non-effector	0.991		-	-	Non-effector	-	-	Non-effector
MrATCC429	A4295_NODE_79_length_166353_cov_16.517683.ver1.0.g184170.m01	Clstr_5000				deuterolysin m35 metalloprotease				1.41243	0.78975	CS pos: 23-24. ASA-SR. Pr: 0.3319	0		Non-effector	0.947		-	-	Non-effector	-	-	Non-effector
MrATCC429	A4295_NODE_79_length_166353_cov_16.517683.ver1.0.g184220.m01	Clstr_9266	Clstr_9266			eliciting plant response-like protein	Q0R411#PHI:6417#Sm1##Trichoderma_virens#reduced_virulence	4e-28	44	3.52113	0.995306	CS pos: 18-19. TMA-VN. Pr: 0.8078	0		Non-effector	0.628	1	-	Y (0.826)	Apoplastic effector	-	Y (0.826)	Apoplastic effector
MrATCC429	A4295_NODE_79_length_166353_cov_16.517683.ver1.0.g184230.m01	Clstr_2953				carboxypeptidase c				2.20751	0.977412	CS pos: 17-18. VYS-LY. Pr: 0.7531	0		Non-effector	0.951		-	-	Non-effector	-	-	Non-effector
MrATCC429	A4295_NODE_79_length_166353_cov_16.517683.ver1.0.g184240.m01	Clstr_9266	Clstr_9266			eliciting plant response-like protein	A7EXN1#PHI:9428#SsSm1_(SS1G_10096)##Sclerotinia_sclerotiorum#reduced_virulence	1e-31	49	3.44828	0.993311	CS pos: 18-19. TGA-VQ. Pr: 0.6726	0		Non-effector	0.608	1	-	Y (0.824)	Apoplastic effector	-	Y (0.824)	Apoplastic effector
MrATCC429	A4295_NODE_79_length_166353_cov_16.517683.ver1.0.g184280.m01	Clstr_5000				deuterolysin m35 metalloprotease				1.10193	0.993098	CS pos: 23-24. AIA-AE. Pr: 0.6509	0		Non-effector	0.696		-	-	Non-effector	-	-	Non-effector
MrATCC429	A4295_NODE_79_length_166353_cov_16.517683.ver1.0.g184300.m01	Clstr_9266	Clstr_9266			cerato-platanin-related secreted protein	A7EXN1#PHI:9428#SsSm1_(SS1G_10096)##Sclerotinia_sclerotiorum#reduced_virulence	2e-35	53	2.75862	0.993486	CS pos: 21-22. TSA-VT. Pr: 0.7189	0		Non-effector	0.552	1	-	Y (0.502)	Apoplastic effector	-	Y (0.502)	Apoplastic effector
MrATCC429	A4295_NODE_79_length_166353_cov_16.517683.ver1.0.g184310.m01	Clstr_2953				carboxypeptidase c				2.24299	0.998395	CS pos: 17-18. ALA-SP. Pr: 0.8580	0		Non-effector	0.99		-	-	Non-effector	-	-	Non-effector
MrATCC429	A4295_NODE_799_length_4955_cov_16.339501.ver1.0.g183740.m01	Clstr_2469	Clstr_2469			glycoside hydrolase family 12 protein				0.784314	0.942104	CS pos: 18-19. VVA-SP. Pr: 0.5206	0		Non-effector	0.929	1	-	Y (0.57)	Apoplastic effector	-	Y (0.57)	Apoplastic effector
MrATCC429	A4295_NODE_8_length_545865_cov_16.813674.ver1.0.g193960.m01	Clstr_7918				small secreted protein [hypothetical protein Moror_10228]				1.06762	0.996065	CS pos: 20-21. VSG-AP. Pr: 0.8431	0		Non-effector	0.991		-	-	Non-effector	-	-	Non-effector
MrATCC429	A4295_NODE_8_length_545865_cov_16.813674.ver1.0.g194180.m01	Clstr_4477				manganese-dependent peroxidase				2.60417	0.998152	CS pos: 22-23. ANA-AN. Pr: 0.9634	0		Non-effector	0.86		-	-	Non-effector	-	-	Non-effector
MrATCC429	A4295_NODE_8_length_545865_cov_16.813674.ver1.0.g194580.m01	Clstr_2593	Clstr_2593			receptor-type tyrosine-protein phosphatase eta isoform 1 precursor				1.55039	0.989856	CS pos: 21-22. VAA-DQ. Pr: 0.9273	1	1	Effector	0.708	1	Y (0.921)	-	Cytoplasmic effector	Y (0.941)	-	Cytoplasmic effector
MrATCC429	A4295_NODE_8_length_545865_cov_16.813674.ver1.0.g194590.m01	Clstr_4320				aminopeptidase				0.529101	0.990574	CS pos: 20-21. VES-VR. Pr: 0.9153	0		Non-effector	0.965		-	-	Non-effector	-	-	Non-effector
MrATCC429	A4295_NODE_8_length_545865_cov_16.813674.ver1.0.g194830.m01	Clstr_8894				glucoamylase	G4NCF7#PHI:2138#SGA1##Magnaporthe_oryzae#unaffected_pathogenicity__loss_of_pathogenicity	8.9e-140	46	0.690846	0.988358	CS pos: 20-21. VWA-QS. Pr: 0.9368	0		Non-effector	0.99		-	-	Non-effector	-	-	Non-effector
MrATCC429	A4295_NODE_8_length_545865_cov_16.813674.ver1.0.g195090.m01	Clstr_2233	Clstr_2233			alpha/beta-hydrolase				1.08696	0.988658	CS pos: 20-21. AHA-LG. Pr: 0.8390	1	1	Effector	0.667	1	Y (0.793)	-	Cytoplasmic effector	Y (0.946)	-	Cytoplasmic effector
MrATCC429	A4295_NODE_8_length_545865_cov_16.813674.ver1.0.g195270.m01	Clstr_4447				P-loop containing nucleoside triphosphate hydrolase protein				2.83019	0.994604	CS pos: 22-23. VTA-QR. Pr: 0.8304	1		Non-effector	0.682		-	-	Non-effector	-	-	Non-effector
MrATCC429	A4295_NODE_8_length_545865_cov_16.813674.ver1.0.g195280.m01	Clstr_2871				aminopeptidase y				1.17647	0.587845	CS pos: 21-22. TFG-SQ. Pr: 0.2138	0		Non-effector	0.99		-	-	Non-effector	-	-	Non-effector
MrATCC429	A4295_NODE_8_length_545865_cov_16.813674.ver1.0.g195390.m01	Clstr_9116	Clstr_9116			non-catalytic module family expn protein				3.59712	0.949464	CS pos: 25-26. VIA-AP. Pr: 0.8561	1		Unlikely effector	0.52	1	-	Y (0.672)	Apoplastic effector	-	Y (0.672)	Apoplastic effector
MrATCC429	A4295_NODE_8_length_545865_cov_16.813674.ver1.0.g195560.m01	Clstr_438	Clstr_438			glycoside hydrolase				1.16618	0.621559	CS pos: 30-31. AFA-IP. Pr: 0.3380	1		Non-effector	0.795		-	-	Non-effector	-	-	Non-effector
MrATCC429	A4295_NODE_8_length_545865_cov_16.813674.ver1.0.g195640.m01	Clstr_327	Clstr_327			subtilisin-like protease				0.520833	0.794164	CS pos: 18-19. TVA-VN. Pr: 0.3106	0	1	Effector	0.887	1	Y (0.603)	Y (0.628)	Apoplastic/cytoplasmic effector	Y (0.724)	Y (0.628)	Cytoplasmic/apoplastic effector
MrATCC429	A4295_NODE_8_length_545865_cov_16.813674.ver1.0.g195670.m01	Clstr_3657				glycoside hydrolase family 5 protein				0.958904	0.867793	CS pos: 16-17. GEG-FY. Pr: 0.8192	1		Non-effector	0.97		-	-	Non-effector	-	-	Non-effector
MrATCC429	A4295_NODE_8_length_545865_cov_16.813674.ver1.0.g195800.m01	Clstr_327	Clstr_327			subtilisin-like protease				0.95339	0.991631	CS pos: 17-18. VCG-QQ. Pr: 0.4374	0		Non-effector	0.991		-	-	Non-effector	-	-	Non-effector
MrATCC429	A4295_NODE_8_length_545865_cov_16.813674.ver1.0.g195900.m01	Clstr_5970				atp-binding cassette transporter				0.687285	0.98391	CS pos: 18-19. ISS-YP. Pr: 0.6614	1		Non-effector	0.88		-	-	Non-effector	-	-	Non-effector
MrATCC429	A4295_NODE_8_length_545865_cov_16.813674.ver1.0.g196030.m01	Clstr_3653	Clstr_3653			secreted protein				5.42986	0.998063	CS pos: 19-20. VIA-QN. Pr: 0.7882	1		Non-effector	0.824	1	Y (0.649)	Y (0.547)	Cytoplasmic/apoplastic effector	Y (0.876)	Y (0.547)	Cytoplasmic/apoplastic effector
MrATCC429	A4295_NODE_8_length_545865_cov_16.813674.ver1.0.g196060.m01	Clstr_5345	Clstr_5345			putative hydroxypyruvate isomerase isoform X2 [hypothetical protein Moror_10293]				4	0.990716	CS pos: 20-21. ASA-SL. Pr: 0.8166	0		Non-effector	0.795	1	-	Y (0.92)	Apoplastic effector	-	Y (0.92)	Apoplastic effector
MrATCC429	A4295_NODE_80_length_165712_cov_17.120169.ver1.0.g187480.m01	Clstr_9011	Clstr_9011			YALI0E13574p [hypothetical protein Moror_11906]				2.29008	0.988724	CS pos: 18-19. AAA-SP. Pr: 0.4943	0	1	Effector	0.685	1	Y (0.869)	-	Cytoplasmic effector	Y (0.926)	-	Cytoplasmic effector
MrATCC429	A4295_NODE_80_length_165712_cov_17.120169.ver1.0.g187520.m01	Clstr_9011	Clstr_9011			secreted protein [hypothetical protein Moror_11912]				3.2	0.995817	CS pos: 18-19. ATA-SP. Pr: 0.6227	0	1	Effector	0.773	1	Y (0.835)	-	Cytoplasmic effector	Y (0.742)	-	Cytoplasmic effector
MrATCC429	A4295_NODE_80_length_165712_cov_17.120169.ver1.0.g187550.m01	Clstr_4967	Clstr_4967			40s ribosomal protein s9				0.284091	0.524916	CS pos: 24-25. THA-VV. Pr: 0.1614	0		Non-effector	0.99	1	Y (0.725)	-	Cytoplasmic effector	-	-	Non-effector
MrATCC429	A4295_NODE_81_length_163616_cov_17.659744.ver1.0.g188260.m01	Clstr_5044				glycoside hydrolase family 76 protein				1.21212	0.976875	CS pos: 22-23. ANA-AC. Pr: 0.9019	0		Non-effector	0.602		-	-	Non-effector	-	-	Non-effector
MrATCC429	A4295_NODE_818_length_4681_cov_16.735670.ver1.0.g187760.m01	Clstr_147				fad binding domain-containing protein				0.606061	0.996284	CS pos: 20-21. TDA-AP. Pr: 0.9197	0		Non-effector	0.909		-	-	Non-effector	-	-	Non-effector
MrATCC429	A4295_NODE_82_length_162873_cov_16.277279.ver1.0.g188520.m01	Clstr_5718				sure-like protein				2.57235	0.723156	CS pos: 22-23. VSG-QK. Pr: 0.5685	0		Non-effector	0.964		-	-	Non-effector	-	-	Non-effector
MrATCC429	A4295_NODE_82_length_162873_cov_16.277279.ver1.0.g188540.m01	Clstr_5718				sure-like protein				2.28013	0.979194	CS pos: 17-18. ALC-QK. Pr: 0.8537	0		Non-effector	0.807		-	-	Non-effector	-	-	Non-effector
MrATCC429	A4295_NODE_82_length_162873_cov_16.277279.ver1.0.g188570.m01	Clstr_5718				sure-like protein				2.31788	0.649529	CS pos: 16-17. VVG-QK. Pr: 0.4587	0		Non-effector	0.963		-	-	Non-effector	-	-	Non-effector
MrATCC429	A4295_NODE_82_length_162873_cov_16.277279.ver1.0.g188600.m01	Clstr_5179	Clstr_5179			serine-threonine rich				1.03093	0.634945	CS pos: 23-24. VSA-AV. Pr: 0.4973	1		Non-effector	0.855	1	-	Y (0.727)	Apoplastic effector	-	Y (0.727)	Apoplastic effector
MrATCC429	A4295_NODE_82_length_162873_cov_16.277279.ver1.0.g188710.m01	Clstr_4245	Clstr_4245			ribosomal protein s17 [hypothetical protein Moror_6689, partial]	E3QFA7#PHI:10749#CLU5d_(GLRG_04689)##Colletotrichum_graminicola#reduced_virulence	4e-41	42	1.5852	0.99893	CS pos: 22-23. AQA-AP. Pr: 0.9581	0		Non-effector	0.937	1	-	Y (0.623)	Apoplastic effector	-	Y (0.623)	Apoplastic effector
MrATCC429	A4295_NODE_82_length_162873_cov_16.277279.ver1.0.g188730.m01	Clstr_2056				glycoside hydrolase				1.09689	0.986081	CS pos: 19-20. IAG-QQ. Pr: 0.8357	0		Non-effector	0.943		-	-	Non-effector	-	-	Non-effector
MrATCC429	A4295_NODE_82_length_162873_cov_16.277279.ver1.0.g188880.m01	Clstr_556				amine oxidase catalytic domain-containing protein				0.886918	0.841522	CS pos: 22-23. ATA-LE. Pr: 0.5793	0		Non-effector	0.969		-	-	Non-effector	-	-	Non-effector
MrATCC429	A4295_NODE_82_length_162873_cov_16.277279.ver1.0.g188930.m01	Clstr_4485				epoxide hydrolase				1.06383	0.998158	CS pos: 19-20. TFA-AK. Pr: 0.8230	0		Non-effector	0.984		-	-	Non-effector	-	-	Non-effector
MrATCC429	A4295_NODE_83_length_162473_cov_18.614410.ver1.0.g189350.m01	Clstr_8002	Clstr_8002	Clstr_8002		fungal hydrophobin				4.04624	0.999463	CS pos: 20-21. ALA-IP. Pr: 0.8488	0	1	Effector	0.624	1	-	Y (0.821)	Apoplastic effector	-	Y (0.821)	Apoplastic effector
MrATCC429	A4295_NODE_83_length_162473_cov_18.614410.ver1.0.g189360.m01	Clstr_9264	Clstr_9264			fungal hydrophobin				7.14286	0.997425	CS pos: 21-22. VLA-AP. Pr: 0.8412	0	1	Effector	0.738	1	-	Y (0.798)	Apoplastic effector	Y (0.649)	Y (0.798)	Apoplastic/cytoplasmic effector
MrATCC429	A4295_NODE_83_length_162473_cov_18.614410.ver1.0.g189410.m01	Clstr_8654	Clstr_8654			pentatricopeptide repeat-containing protein At1g05750, chloroplastic [hypothetical protein Moror_8626]				0	0.988476	CS pos: 17-18. AVA-QT. Pr: 0.6323	0		Non-effector	0.578	1	-	Y (0.765)	Apoplastic effector	-	Y (0.765)	Apoplastic effector
MrATCC429	A4295_NODE_83_length_162473_cov_18.614410.ver1.0.g189670.m01	Clstr_5178				beta-ig-h3 fasciclin				0	0.894366	CS pos: 19-20. AQG-DL. Pr: 0.6804	0		Non-effector	0.787	1	-	Y (0.519)	Apoplastic effector	-	Y (0.519)	Apoplastic effector
MrATCC429	A4295_NODE_83_length_162473_cov_18.614410.ver1.0.g189760.m01	Clstr_6160	Clstr_6160			deoxyribonuclease nucA/nucB domain-containing protein [hypothetical protein Moror_5852]				3.58423	0.977391	CS pos: 22-23. VSG-AT. Pr: 0.6636	1	1	Effector	0.677	1	-	Y (0.523)	Apoplastic effector	-	Y (0.523)	Apoplastic effector
MrATCC429	A4295_NODE_83_length_162473_cov_18.614410.ver1.0.g189780.m01	Clstr_6160	Clstr_6160			deoxyribonuclease nucA/nucB domain-containing protein [hypothetical protein Moror_5852]				3.62319	0.991305	CS pos: 22-23. VSG-AT. Pr: 0.6152	0	1	Effector	0.643	1	-	Y (0.793)	Apoplastic effector	-	Y (0.793)	Apoplastic effector
MrATCC429	A4295_NODE_839_length_4311_cov_13.488718.ver1.0.g189310.m01	Clstr_6903	Clstr_6903			carbohydrate esterase family 4 protein				0.961538	0.998158	CS pos: 20-21. SLA-AP. Pr: 0.7928	0		Non-effector	0.773		-	-	Non-effector	-	-	Non-effector
MrATCC429	A4295_NODE_839_length_4311_cov_13.488718.ver1.0.g189320.m01	Clstr_6903	Clstr_6903			carbohydrate esterase family 4 protein				1.06383	0.995967	CS pos: 18-19. ALA-AP. Pr: 0.7923	0		Non-effector	0.616		-	-	Non-effector	-	-	Non-effector
MrATCC429	A4295_NODE_84_length_162364_cov_17.725599.ver1.0.g189930.m01	Clstr_8067	Clstr_8067			hypothetical protein Moror_2380 [hypothetical protein Moror_2380]				3.46821	0.985386	CS pos: 19-20. IRA-CT. Pr: 0.8898	0	1	Effector	0.792	1	-	Y (0.879)	Apoplastic effector	-	Y (0.879)	Apoplastic effector
MrATCC429	A4295_NODE_84_length_162364_cov_17.725599.ver1.0.g189970.m01	Clstr_7544	Clstr_7544			pectate lyase	G2X8L4#PHI:8490#VdPEL1##Verticillium_dahliae#reduced_virulence__unaffected_pathogenicity	5e-46	47	2.79898	0.997564	CS pos: 18-19. VHA-AP. Pr: 0.8381	0		Non-effector	0.942		-	-	Non-effector	-	-	Non-effector
MrATCC429	A4295_NODE_84_length_162364_cov_17.725599.ver1.0.g190000.m01	Clstr_4681				neutral protease 2				2.18579	0.753254	CS pos: 17-18. ALA-LS. Pr: 0.4316	0		Non-effector	0.982		-	-	Non-effector	-	-	Non-effector
MrATCC429	A4295_NODE_84_length_162364_cov_17.725599.ver1.0.g190030.m01	Clstr_8067	Clstr_8067			kinesin-like protein KIF27 isoform X2 [hypothetical protein Moror_2380]				3.46821	0.963806	CS pos: 19-20. IRA-CT. Pr: 0.8774	0	1	Effector	0.817	1	-	Y (0.903)	Apoplastic effector	-	Y (0.903)	Apoplastic effector
MrATCC429	A4295_NODE_84_length_162364_cov_17.725599.ver1.0.g190100.m01	Clstr_2056				glycoside hydrolase family 30 protein				1.47679	0.992655	CS pos: 20-21. SAG-QQ. Pr: 0.7618	0		Non-effector	0.901		-	-	Non-effector	-	-	Non-effector
MrATCC429	A4295_NODE_84_length_162364_cov_17.725599.ver1.0.g190150.m01	Clstr_8586	Clstr_8586			DUF663-domain-containing protein [hypothetical protein Moror_11876]				2.80374	SignalP-noTM						1	Y (0.836)	-	Cytoplasmic effector	Y (0.754)	-	Cytoplasmic effector
MrATCC429	A4295_NODE_84_length_162364_cov_17.725599.ver1.0.g190190.m01	Clstr_1050				putative extracellular elastinolytic metalloproteinase precursor				0.85034	0.992351	CS pos: 22-23. SNA-AP. Pr: 0.9400	0		Non-effector	0.952		-	-	Non-effector	-	-	Non-effector
MrATCC429	A4295_NODE_84_length_162364_cov_17.725599.ver1.0.g190230.m01	Clstr_1019				laccase				1.14286	0.716871	CS pos: 31-32. VSA-AI. Pr: 0.4168	0		Non-effector	0.991		-	-	Non-effector	-	-	Non-effector
MrATCC429	A4295_NODE_84_length_162364_cov_17.725599.ver1.0.g190330.m01	Clstr_1778	Clstr_1778			extracellular triacylglycerol lipase precursor				1.24334	0.984995	CS pos: 21-22. SNA-SP. Pr: 0.8336	0		Non-effector	0.988		-	-	Non-effector	-	-	Non-effector
MrATCC429	A4295_NODE_85_length_162011_cov_16.641833.ver1.0.g190530.m01	Clstr_7021	Clstr_7021			Isochorismatase hydrolase				1.42857	0.932179	CS pos: 19-20. SGT-LE. Pr: 0.4100	1	1	Effector	0.701		-	-	Non-effector	-	-	Non-effector
MrATCC429	A4295_NODE_85_length_162011_cov_16.641833.ver1.0.g190630.m01	Clstr_4739	Clstr_4739			glycoside hydrolase family 61 protein				1.3587	0.98322	CS pos: 19-20. AHG-YV. Pr: 0.6884	0	1	Effector	0.588	1	-	Y (0.691)	Apoplastic effector	Y (0.546)	Y (0.691)	Apoplastic/cytoplasmic effector
MrATCC429	A4295_NODE_85_length_162011_cov_16.641833.ver1.0.g190710.m01	Clstr_4739	Clstr_4739			glycoside hydrolase family 61 protein				1.35135	0.867294	CS pos: 17-18. ASA-HG. Pr: 0.4224	0		Non-effector	0.524	1	-	Y (0.76)	Apoplastic effector	-	Y (0.76)	Apoplastic effector
MrATCC429	A4295_NODE_85_length_162011_cov_16.641833.ver1.0.g190720.m01	Clstr_3003				glycoside hydrolase family 18 protein [hypothetical protein Moror_1817]				1.5534	0.99747	CS pos: 18-19. VSA-LN. Pr: 0.9593	0		Non-effector	0.99		-	-	Non-effector	-	-	Non-effector
MrATCC429	A4295_NODE_85_length_162011_cov_16.641833.ver1.0.g190730.m01	Clstr_3003				glycoside hydrolase family 18 protein [hypothetical protein Moror_1816]				1.8315	0.998885	CS pos: 18-19. ASA-LN. Pr: 0.9509	0		Non-effector	0.991		-	-	Non-effector	-	-	Non-effector
MrATCC429	A4295_NODE_85_length_162011_cov_16.641833.ver1.0.g190750.m01	Clstr_3003				glycoside hydrolase family 18 protein [hypothetical protein Moror_1814]				1.40056	0.984057	CS pos: 21-22. VYG-AN. Pr: 0.8778	0		Non-effector	0.94		-	-	Non-effector	-	-	Non-effector
MrATCC429	A4295_NODE_85_length_162011_cov_16.641833.ver1.0.g190850.m01	Clstr_6777	Clstr_6777			carbohydrate esterase family 12 protein				1.2	0.990752	CS pos: 19-20. AVS-LP. Pr: 0.2440	1	1	Effector	0.631		-	-	Non-effector	-	-	Non-effector
MrATCC429	A4295_NODE_85_length_162011_cov_16.641833.ver1.0.g190950.m01	Clstr_1715				dimethylaniline monooxygenase				0.694444	0.96728	CS pos: 18-19. CLC-QQ. Pr: 0.6558	0		Non-effector	0.99		-	-	Non-effector	-	-	Non-effector
MrATCC429	A4295_NODE_85_length_162011_cov_16.641833.ver1.0.g190960.m01	Clstr_1715				dimethylaniline monooxygenase				0.526316	0.99778	CS pos: 19-20. VLG-EH. Pr: 0.9524	0		Non-effector	0.99		-	-	Non-effector	-	-	Non-effector
MrATCC429	A4295_NODE_85_length_162011_cov_16.641833.ver1.0.g191000.m01	Clstr_8977	Clstr_8977			ribonuclease t1				4.72441	0.998116	CS pos: 21-22. VFA-AV. Pr: 0.9414	0		Unlikely effector	0.508	1	-	Y (0.84)	Apoplastic effector	-	Y (0.84)	Apoplastic effector
MrATCC429	A4295_NODE_85_length_162011_cov_16.641833.ver1.0.g191130.m01	Clstr_7213	Clstr_7213			fruit-body specific protein a				5.20833	0.997225	CS pos: 19-20. ALA-AP. Pr: 0.8587	0	1	Effector	0.648	1	-	Y (0.696)	Apoplastic effector	-	Y (0.696)	Apoplastic effector
MrATCC429	A4295_NODE_855_length_4117_cov_16.295317.ver1.0.g190470.m01	Clstr_8302	Clstr_8302			PR-1-like protein				3.14465	0.985176	CS pos: 23-24. TAA-GG. Pr: 0.4424	0	1	Effector	0.824	1	Y (0.842)	-	Cytoplasmic effector	Y (0.713)	-	Cytoplasmic effector
MrATCC429	A4295_NODE_86_length_161301_cov_18.832107.ver1.0.g191560.m01	Clstr_864				heat shock protein 70	G4NAY4#PHI:8179#MoSsb1_(MGG_11513)##Magnaporthe_oryzae#loss_of_pathogenicity	6.5e-175	54	0.443131	0.967211	CS pos: 40-41. VKA-EE. Pr: 0.8821	1		Non-effector	0.99		-	-	Non-effector	-	-	Non-effector
MrATCC429	A4295_NODE_87_length_160167_cov_18.148836.ver1.0.g192090.m01	Clstr_1624				aryl sulfotransferase				0.556586	0.930309	CS pos: 23-24. VNA-DS. Pr: 0.8870	0		Non-effector	0.991		-	-	Non-effector	-	-	Non-effector
MrATCC429	A4295_NODE_87_length_160167_cov_18.148836.ver1.0.g192300.m01	Clstr_8704	Clstr_8704	Clstr_8704		PTSP-like peptide neurotransmitter precursor				0.613497	0.99352	CS pos: 18-19. CAA-AP. Pr: 0.4778	0		Non-effector	0.925	1	Y (0.87)	-	Cytoplasmic effector	Y (0.796)	-	Cytoplasmic effector
MrATCC429	A4295_NODE_87_length_160167_cov_18.148836.ver1.0.g192350.m01	Clstr_6559	Clstr_6559			biotrophy-associated secreted protein 2				6.49819	0.999561	CS pos: 20-21. GRA-TY. Pr: 0.8799	0	1	Effector	0.592	1	-	Y (0.633)	Apoplastic effector	-	Y (0.633)	Apoplastic effector
MrATCC429	A4295_NODE_87_length_160167_cov_18.148836.ver1.0.g192390.m01	Clstr_9604				PREDICTED: ribokinase-like [hypothetical protein Moror_7939]				1.07527	0.886094	CS pos: 19-20. VHP-FT. Pr: 0.4552	0		Non-effector	0.857		-	-	Non-effector	-	-	Non-effector
MrATCC429	A4295_NODE_87_length_160167_cov_18.148836.ver1.0.g192400.m01	Clstr_6128				conserved threonine rich protein				1.16279	0.934497	CS pos: 19-20. AKS-FT. Pr: 0.5659	1		Non-effector	0.827		-	-	Non-effector	-	-	Non-effector
MrATCC429	A4295_NODE_87_length_160167_cov_18.148836.ver1.0.g192510.m01	Clstr_4313				KLTH0B06908p [hypothetical protein Moror_7948]				0.775194	0.98053	CS pos: 21-22. SQC-FS. Pr: 0.7251	1		Non-effector	0.956		-	-	Non-effector	-	-	Non-effector
MrATCC429	A4295_NODE_87_length_160167_cov_18.148836.ver1.0.g192530.m01	Clstr_3270				beta-1,6-N-acetylglucosaminyltransferase, contains WSC domain				1.21951	0.968614	CS pos: 16-17. SLG-FE. Pr: 0.7865	1		Non-effector	0.552		-	-	Non-effector	-	-	Non-effector
MrATCC429	A4295_NODE_87_length_160167_cov_18.148836.ver1.0.g192540.m01	Clstr_6128				kelch repeat protein-like protein [hypothetical protein Moror_1186]				1.42857	0.975342	CS pos: 20-21. ANA-FT. Pr: 0.7400	1		Non-effector	0.864		-	-	Non-effector	-	-	Non-effector
MrATCC429	A4295_NODE_87_length_160167_cov_18.148836.ver1.0.g192570.m01	Clstr_8285	Clstr_8285			predicted protein [hypothetical protein Moror_1189]				0	0.976167	CS pos: 19-20. VLA-SP. Pr: 0.6983	0		Non-effector	0.726		-	-	Non-effector	-	-	Non-effector
MrATCC429	A4295_NODE_87_length_160167_cov_18.148836.ver1.0.g192600.m01	Clstr_8427	Clstr_8427			aspartate transcarbamoylase				2.29008	0.630282	CS pos: 25-26. VSS-FK. Pr: 0.5569	0	1	Effector	0.561	1	Y (0.582)	-	Cytoplasmic effector	Y (0.655)	-	Cytoplasmic effector
MrATCC429	A4295_NODE_88_length_159693_cov_17.811336.ver1.0.g192730.m01	Clstr_9038	Clstr_9038			cysteine-rich secreted protein				6.10465	0.999727	CS pos: 18-19. INA-QA. Pr: 0.7961	0	1	Effector	0.639	1	-	Y (0.571)	Apoplastic effector	-	Y (0.571)	Apoplastic effector
MrATCC429	A4295_NODE_88_length_159693_cov_17.811336.ver1.0.g192740.m01	Clstr_9038	Clstr_9038			cysteine-rich secreted protein				8.40336	0.999625	CS pos: 18-19. VQA-KV. Pr: 0.8970	0	1	Effector	0.906	1	Y (0.762)	Y (0.557)	Cytoplasmic/apoplastic effector	Y (0.68)	Y (0.557)	Cytoplasmic/apoplastic effector
MrATCC429	A4295_NODE_88_length_159693_cov_17.811336.ver1.0.g192750.m01	Clstr_9038	Clstr_9038			cysteine-rich secreted protein				7.18954	0.998565	CS pos: 18-19. AKS-QE. Pr: 0.8692	0	1	Effector	0.716	1	-	Y (0.602)	Apoplastic effector	-	Y (0.602)	Apoplastic effector
MrATCC429	A4295_NODE_88_length_159693_cov_17.811336.ver1.0.g192760.m01	Clstr_9038	Clstr_9038			cysteine-rich secreted protein				7.18954	0.999761	CS pos: 18-19. AKA-QE. Pr: 0.9613	0	1	Effector	0.723	1	-	Y (0.607)	Apoplastic effector	-	Y (0.607)	Apoplastic effector
MrATCC429	A4295_NODE_88_length_159693_cov_17.811336.ver1.0.g192770.m01	Clstr_4872				cysteine-rich secreted protein				5.04202	0.842262	CS pos: 28-29. AAA-AA. Pr: 0.2885	0		Non-effector	0.884		-	-	Non-effector	-	-	Non-effector
MrATCC429	A4295_NODE_88_length_159693_cov_17.811336.ver1.0.g192780.m01	Clstr_4577	Clstr_4577			macrofage activating glycoprotein				2.68097	0.98587	CS pos: 22-23. AVA-QK. Pr: 0.9191	0		Non-effector	0.891		-	-	Non-effector	-	-	Non-effector
MrATCC429	A4295_NODE_88_length_159693_cov_17.811336.ver1.0.g192790.m01	Clstr_4577	Clstr_4577			macrofage activating glycoprotein				2.6738	0.9853	CS pos: 22-23. AVA-QT. Pr: 0.7919	1		Non-effector	0.948	1	-	Y (0.654)	Apoplastic effector	-	Y (0.654)	Apoplastic effector
MrATCC429	A4295_NODE_88_length_159693_cov_17.811336.ver1.0.g192830.m01	Clstr_9943	Clstr_9943			DNA polymerase alpha catalytic subunit				9.16667	0.9992	CS pos: 17-18. AMA-SP. Pr: 0.4011	0	1	Effector	0.89	1	Y (0.561)	Y (0.844)	Apoplastic/cytoplasmic effector	Y (0.715)	Y (0.844)	Apoplastic/cytoplasmic effector
MrATCC429	A4295_NODE_88_length_159693_cov_17.811336.ver1.0.g192880.m01	Clstr_9264	Clstr_9264			hydrophobin 2	I1RJE5#PHI:9243#Fghyd4_(FGSG_03960)##Fusarium_graminearum#reduced_virulence	7e-12	45	7.47664	0.998281	CS pos: 16-17. VVA-TP. Pr: 0.5966	0	1	Effector	0.756	1	-	Y (0.922)	Apoplastic effector	Y (0.692)	Y (0.922)	Apoplastic/cytoplasmic effector
MrATCC429	A4295_NODE_88_length_159693_cov_17.811336.ver1.0.g192890.m01	Clstr_9264	Clstr_9264			hydrophobin 2	I1RJE5#PHI:9243#Fghyd4_(FGSG_03960)##Fusarium_graminearum#reduced_virulence	7e-12	45	7.47664	0.997914	CS pos: 16-17. VVA-AP. Pr: 0.6112	0	1	Effector	0.824	1	-	Y (0.888)	Apoplastic effector	Y (0.737)	Y (0.888)	Apoplastic/cytoplasmic effector
MrATCC429	A4295_NODE_88_length_159693_cov_17.811336.ver1.0.g192910.m01	Clstr_9264	Clstr_9264			hydrophobin 2	I1RJE5#PHI:9243#Fghyd4_(FGSG_03960)##Fusarium_graminearum#reduced_virulence	7e-12	45	7.47664	0.998433	CS pos: 16-17. VVA-AP. Pr: 0.4118	0	1	Effector	0.817	1	-	Y (0.922)	Apoplastic effector	Y (0.735)	Y (0.922)	Apoplastic/cytoplasmic effector
MrATCC429	A4295_NODE_88_length_159693_cov_17.811336.ver1.0.g192930.m01	Clstr_9264	Clstr_9264			hydrophobin 2				7.14286	0.998186	CS pos: 20-21. LHG-SP. Pr: 0.5269	0	1	Effector	0.598	1	-	Y (0.79)	Apoplastic effector	Y (0.755)	Y (0.79)	Apoplastic/cytoplasmic effector
MrATCC429	A4295_NODE_88_length_159693_cov_17.811336.ver1.0.g192940.m01	Clstr_9264	Clstr_9264			hydrophobin 2	I1RJE5#PHI:9243#Fghyd4_(FGSG_03960)##Fusarium_graminearum#reduced_virulence	3e-10	40	7.14286	0.996367	CS pos: 16-17. AVA-AP. Pr: 0.5652	0	1	Effector	0.683	1	-	Y (0.888)	Apoplastic effector	Y (0.758)	Y (0.888)	Apoplastic/cytoplasmic effector
MrATCC429	A4295_NODE_88_length_159693_cov_17.811336.ver1.0.g192950.m01	Clstr_9264	Clstr_9264			hydrophobin 2	I1RJE5#PHI:9243#Fghyd4_(FGSG_03960)##Fusarium_graminearum#reduced_virulence	1e-11	44	7.40741	0.998015	CS pos: 16-17. VVA-AP. Pr: 0.5129	0	1	Effector	0.68	1	-	Y (0.798)	Apoplastic effector	Y (0.765)	Y (0.798)	Apoplastic/cytoplasmic effector
MrATCC429	A4295_NODE_88_length_159693_cov_17.811336.ver1.0.g192960.m01	Clstr_9264	Clstr_9264			hydrophobin 2	I1RJE5#PHI:9243#Fghyd4_(FGSG_03960)##Fusarium_graminearum#reduced_virulence	6e-12	46	7.47664	0.99908	CS pos: 16-17. VVA-AP. Pr: 0.6451	0	1	Effector	0.607	1	-	Y (0.797)	Apoplastic effector	-	Y (0.797)	Apoplastic effector
MrATCC429	A4295_NODE_88_length_159693_cov_17.811336.ver1.0.g192990.m01	Clstr_9264	Clstr_9264			hydrophobin 2	I1RJE5#PHI:9243#Fghyd4_(FGSG_03960)##Fusarium_graminearum#reduced_virulence	3e-11	42	7.20721	0.998643	CS pos: 16-17. ALA-VP. Pr: 0.6443	0	1	Effector	0.798	1	-	Y (0.894)	Apoplastic effector	Y (0.744)	Y (0.894)	Apoplastic/cytoplasmic effector
MrATCC429	A4295_NODE_88_length_159693_cov_17.811336.ver1.0.g193070.m01	Clstr_9436	Clstr_9436	Clstr_9436		soluble calcium-activated nucleotidase 1-like [hypothetical protein Moror_15897]				0.952381	0.627605	CS pos: 25-26. TIT-ME. Pr: 0.2811	0		Non-effector	0.711	1	Y (0.732)	-	Cytoplasmic effector	Y (0.766)	-	Cytoplasmic effector
MrATCC429	A4295_NODE_88_length_159693_cov_17.811336.ver1.0.g193080.m01	Clstr_9264	Clstr_9264			hydrophobin 2				4.46927	0.997081	CS pos: 16-17. AFA-AP. Pr: 0.8479	0		Non-effector	0.68	1	-	Y (0.816)	Apoplastic effector	-	Y (0.816)	Apoplastic effector
MrATCC429	A4295_NODE_88_length_159693_cov_17.811336.ver1.0.g193090.m01	Clstr_9264	Clstr_9264			hydrophobin 2				7.47664	0.998272	CS pos: 16-17. VAA-AP. Pr: 0.5023	0		Non-effector	0.526	1	-	Y (0.769)	Apoplastic effector	-	Y (0.769)	Apoplastic effector
MrATCC429	A4295_NODE_88_length_159693_cov_17.811336.ver1.0.g193110.m01	Clstr_9264	Clstr_9264			hydrophobin 2				7.47664	0.998356	CS pos: 16-17. VVA-AP. Pr: 0.5216	0	1	Effector	0.801	1	-	Y (0.925)	Apoplastic effector	Y (0.719)	Y (0.925)	Apoplastic/cytoplasmic effector
MrATCC429	A4295_NODE_88_length_159693_cov_17.811336.ver1.0.g193140.m01	Clstr_9264	Clstr_9264			hydrophobin 2				7.47664	0.998236	CS pos: 16-17. VVA-AP. Pr: 0.5490	0	1	Effector	0.834	1	-	Y (0.892)	Apoplastic effector	Y (0.722)	Y (0.892)	Apoplastic/cytoplasmic effector
MrATCC429	A4295_NODE_880_length_3676_cov_16.370150.ver1.0.g192620.m01	Clstr_160				secreted protein				0.459418	0.942647	CS pos: 19-20. TLA-QN. Pr: 0.8245	0		Non-effector	0.991		-	-	Non-effector	-	-	Non-effector
MrATCC429	A4295_NODE_89_length_158994_cov_17.121650.ver1.0.g193450.m01	Clstr_959				glycoside hydrolase family 18 protein [hypothetical protein Moror_3350]				0.555556	0.994962	CS pos: 19-20. VFS-QT. Pr: 0.9678	0		Non-effector	0.991		-	-	Non-effector	-	-	Non-effector
MrATCC429	A4295_NODE_89_length_158994_cov_17.121650.ver1.0.g193520.m01	Clstr_3840	Clstr_3840			pectate lyase C				1.14723	0.997169	CS pos: 19-20. CAA-IP. Pr: 0.6080	0		Non-effector	0.966	1	-	Y (0.522)	Apoplastic effector	-	Y (0.522)	Apoplastic effector
MrATCC429	A4295_NODE_89_length_158994_cov_17.121650.ver1.0.g193560.m01	Clstr_3568				zinc carboxypeptidase				1.05708	0.965409	CS pos: 21-22. TSA-SP. Pr: 0.6694	0		Non-effector	0.973		-	-	Non-effector	-	-	Non-effector
MrATCC429	A4295_NODE_89_length_158994_cov_17.121650.ver1.0.g193630.m01	Clstr_147				fad binding domain-containing protein				1.32075	0.646371	CS pos: 30-31. SWA-LF. Pr: 0.2225	1		Non-effector	0.987		-	-	Non-effector	-	-	Non-effector
MrATCC429	A4295_NODE_89_length_158994_cov_17.121650.ver1.0.g193710.m01	Clstr_3484				DyP-type peroxidase				0.449438	0.80893	CS pos: 21-22. VAG-AV. Pr: 0.4187	0		Non-effector	0.874		-	-	Non-effector	-	-	Non-effector
MrATCC429	A4295_NODE_89_length_158994_cov_17.121650.ver1.0.g193770.m01	Clstr_2715				membrane autotransporter barrel domain protein				0.795229	0.952032	CS pos: 24-25. SSS-SP. Pr: 0.6586	0		Non-effector	0.991		-	-	Non-effector	-	-	Non-effector
MrATCC429	A4295_NODE_89_length_158994_cov_17.121650.ver1.0.g193850.m01	Clstr_5186				duf1680 domain containing protein [hypothetical protein Moror_4441]				0.747384	0.829502	CS pos: 19-20. VKA-KL. Pr: 0.5105	0		Non-effector	0.991		-	-	Non-effector	-	-	Non-effector
MrATCC429	A4295_NODE_9_length_538665_cov_16.480922.ver1.0.g202980.m01	Clstr_354				alpha mannosidase-like protein				0.911854	0.877528	CS pos: 27-28. TQA-LP. Pr: 0.6616	0		Non-effector	0.889		-	-	Non-effector	-	-	Non-effector
MrATCC429	A4295_NODE_9_length_538665_cov_16.480922.ver1.0.g203670.m01	Clstr_1610				glycoside hydrolase family 9 protein				1.03806	0.991207	CS pos: 18-19. VIA-QL. Pr: 0.7992	1		Non-effector	0.991		-	-	Non-effector	-	-	Non-effector
MrATCC429	A4295_NODE_9_length_538665_cov_16.480922.ver1.0.g203870.m01	Clstr_438	Clstr_438			glycoside hydrolase				1.92308	0.817212	CS pos: 29-30. ANA-LS. Pr: 0.4471	0	1	Effector	0.593	1	-	Y (0.521)	Apoplastic effector	Y (0.671)	Y (0.521)	Cytoplasmic/apoplastic effector
MrATCC429	A4295_NODE_9_length_538665_cov_16.480922.ver1.0.g203910.m01	Clstr_4320				Zn-dependent exopeptidase				0.775194	0.997714	CS pos: 15-16. VSA-SP. Pr: 0.8924	0		Non-effector	0.985		-	-	Non-effector	-	-	Non-effector
MrATCC429	A4295_NODE_9_length_538665_cov_16.480922.ver1.0.g203950.m01	Clstr_9669				duf1237 domain protein	G4NIS9#PHI:785#MGG_04128##Magnaporthe_oryzae#reduced_virulence	3.6e-107	40	1.18577	0.926524	CS pos: 20-21. ASA-EC. Pr: 0.7883	0		Non-effector	0.988		-	-	Non-effector	-	-	Non-effector
MrATCC429	A4295_NODE_9_length_538665_cov_16.480922.ver1.0.g204190.m01	Clstr_3847				acid protease				0.982801	0.983987	CS pos: 16-17. ALG-LS. Pr: 0.4364	0		Non-effector	0.991		-	-	Non-effector	-	-	Non-effector
MrATCC429	A4295_NODE_9_length_538665_cov_16.480922.ver1.0.g204220.m01	Clstr_8586	Clstr_8586			sugar uptake ABC transporter substrate-binding protein precursor (plasmid) [hypothetical protein Moror_17632]				1.38889	0.998128	CS pos: 20-21. VLG-DI. Pr: 0.9498	1	1	Effector	0.562	1	Y (0.867)	-	Cytoplasmic effector	Y (0.853)	-	Cytoplasmic effector
MrATCC429	A4295_NODE_9_length_538665_cov_16.480922.ver1.0.g204270.m01	Clstr_3847				acid protease				0.97561	0.963777	CS pos: 19-20. VLG-LS. Pr: 0.4366	0		Non-effector	0.913		-	-	Non-effector	-	-	Non-effector
MrATCC429	A4295_NODE_9_length_538665_cov_16.480922.ver1.0.g204400.m01	Clstr_2231	Clstr_2231			polysaccharide lyase family 4 protein				1.2766	0.964853	CS pos: 18-19. VLG-FG. Pr: 0.7261	0		Non-effector	0.862	1	-	Y (0.607)	Apoplastic effector	-	Y (0.607)	Apoplastic effector
MrATCC429	A4295_NODE_9_length_538665_cov_16.480922.ver1.0.g204550.m01	Clstr_9662				No match				3.37079	0.935885	CS pos: 24-25. SSS-AP. Pr: 0.7083	0		Non-effector	0.768		-	-	Non-effector	-	-	Non-effector
MrATCC429	A4295_NODE_9_length_538665_cov_16.480922.ver1.0.g204770.m01	Clstr_9244				Extracellular proline-serine rich protein				0	0.660808	CS pos: 18-19. AAA-FI. Pr: 0.2315	0		Non-effector	0.519		-	-	Non-effector	-	-	Non-effector
MrATCC429	A4295_NODE_9_length_538665_cov_16.480922.ver1.0.g205010.m01	Clstr_8705	Clstr_8705			AAA family ATPase				0.981767	0.56787	CS pos: 31-32. IEA-GQ. Pr: 0.5061	0		Non-effector	0.989		-	-	Non-effector	-	-	Non-effector
MrATCC429	A4295_NODE_9_length_538665_cov_16.480922.ver1.0.g205040.m01	Clstr_4245	Clstr_4245			beta-ig-h3 fasciclin	E3QFA7#PHI:10749#CLU5d_(GLRG_04689)##Colletotrichum_graminicola#reduced_virulence	2e-35	40	1.16618	0.99416	CS pos: 18-19. AHG-LD. Pr: 0.7530	0		Non-effector	0.916		-	-	Non-effector	-	-	Non-effector
MrATCC429	A4295_NODE_9_length_538665_cov_16.480922.ver1.0.g205090.m01	Clstr_1154				FAD-binding domain-containing protein				1.89329	0.993697	CS pos: 23-24. GLA-QE. Pr: 0.6833	0		Non-effector	0.934		-	-	Non-effector	-	-	Non-effector
MrATCC429	A4295_NODE_90_length_156102_cov_16.480825.ver1.0.g196230.m01	Clstr_6097	Clstr_6097			Cloroperoxidase [hypothetical protein Moror_7920]				1.03806	0.992727	CS pos: 22-23. ISA-GT. Pr: 0.7101	0		Non-effector	0.703	1	Y (0.621)	-	Cytoplasmic effector	-	-	Non-effector
MrATCC429	A4295_NODE_90_length_156102_cov_16.480825.ver1.0.g196260.m01	Clstr_4304	Clstr_4304			glycoside hydrolase family 76 protein				0.675676	0.992187	CS pos: 19-20. ASA-QS. Pr: 0.7346	1		Non-effector	0.99		-	-	Non-effector	-	-	Non-effector
MrATCC429	A4295_NODE_90_length_156102_cov_16.480825.ver1.0.g196280.m01	Clstr_4304	Clstr_4304			glycoside hydrolase family 76 protein				1.14943	0.967601	CS pos: 30-31. ATA-QD. Pr: 0.7667	1		Non-effector	0.989		-	-	Non-effector	-	-	Non-effector
MrATCC429	A4295_NODE_90_length_156102_cov_16.480825.ver1.0.g196320.m01	Clstr_9286				zinc finger protein 19 [hypothetical protein Moror_7906]				0.900901	0.992601	CS pos: 20-21. ASA-VP. Pr: 0.8399	1		Non-effector	0.877		-	-	Non-effector	-	-	Non-effector
MrATCC429	A4295_NODE_90_length_156102_cov_16.480825.ver1.0.g196420.m01	Clstr_9264	Clstr_9264			fungal hydrophobin	I1RJE5#PHI:9243#Fghyd4_(FGSG_03960)##Fusarium_graminearum#reduced_virulence	2e-14	52	7.20721	0.993454	CS pos: 17-18. AAA-TP. Pr: 0.5538	0		Unlikely effector	0.539	1	-	Y (0.889)	Apoplastic effector	Y (0.545)	Y (0.889)	Apoplastic/cytoplasmic effector
MrATCC429	A4295_NODE_90_length_156102_cov_16.480825.ver1.0.g196460.m01	Clstr_8895	Clstr_8895			cytochrome p450				1.25	0.882426	CS pos: 16-17. RFA-EW. Pr: 0.4140	0		Non-effector	0.984	1	Y (0.539)	-	Cytoplasmic effector	-	-	Non-effector
MrATCC429	A4295_NODE_90_length_156102_cov_16.480825.ver1.0.g196510.m01	Clstr_9264	Clstr_9264			fungal hydrophobin				7.20721	0.997452	CS pos: 17-18. AVA-TP. Pr: 0.4390	0		Unlikely effector	0.528	1	-	Y (0.728)	Apoplastic effector	-	Y (0.728)	Apoplastic effector
MrATCC429	A4295_NODE_90_length_156102_cov_16.480825.ver1.0.g196520.m01	Clstr_9264	Clstr_9264			fungal hydrophobin	I1RJE5#PHI:9243#Fghyd4_(FGSG_03960)##Fusarium_graminearum#reduced_virulence	6e-13	47	7.20721	0.994577	CS pos: 17-18. AAA-TP. Pr: 0.4900	0		Unlikely effector	0.502	1	-	Y (0.922)	Apoplastic effector	Y (0.533)	Y (0.922)	Apoplastic/cytoplasmic effector
MrATCC429	A4295_NODE_90_length_156102_cov_16.480825.ver1.0.g196630.m01	Clstr_9264	Clstr_9264			fungal hydrophobin	I1RJE5#PHI:9243#Fghyd4_(FGSG_03960)##Fusarium_graminearum#reduced_virulence	3e-13	47	7.54717	0.997928	CS pos: 17-18. AAA-TP. Pr: 0.4432	0		Unlikely effector	0.522	1	-	Y (0.759)	Apoplastic effector	-	Y (0.759)	Apoplastic effector
MrATCC429	A4295_NODE_90_length_156102_cov_16.480825.ver1.0.g196660.m01	Clstr_8316				condensin-2 complex subunit D3 [hypothetical protein Moror_13305]				2.71493	0.773473	CS pos: 34-35. GQA-SQ. Pr: 0.3158	1		Non-effector	0.996		-	-	Non-effector	-	-	Non-effector
MrATCC429	A4295_NODE_90_length_156102_cov_16.480825.ver1.0.g196670.m01	Clstr_9264	Clstr_9264			fungal hydrophobin				7.20721	0.993796	CS pos: 17-18. AAA-TP. Pr: 0.4580	0		Non-effector	0.547	1	-	Y (0.792)	Apoplastic effector	Y (0.546)	Y (0.792)	Apoplastic/cytoplasmic effector
MrATCC429	A4295_NODE_90_length_156102_cov_16.480825.ver1.0.g196680.m01	Clstr_9264	Clstr_9264			fungal hydrophobin				5.55556	SignalP-TM						1	-	Y (0.723)	Apoplastic effector	-	Y (0.723)	Apoplastic effector
MrATCC429	A4295_NODE_903_length_3205_cov_16.469281.ver1.0.g196110.m01	Clstr_6824				protocadherin Fat 4-like [hypothetical protein Moror_2973]				2.47934	SignalP-TM							-	-	Non-effector	-	-	Non-effector
MrATCC429	A4295_NODE_92_length_153109_cov_16.329195.ver1.0.g197420.m01	Clstr_1019				laccase, multicopper oxidase, benzenediol:oxygen oxidorectuctase				1.0274	0.904537	CS pos: 23-24. GSS-RT. Pr: 0.7065	0		Non-effector	0.99		-	-	Non-effector	-	-	Non-effector
MrATCC429	A4295_NODE_92_length_153109_cov_16.329195.ver1.0.g197480.m01	Clstr_7852	Clstr_7852			WD40 repeat-like protein				4.83871	0.993216	CS pos: 21-22. VQA-SP. Pr: 0.8401	0		Non-effector	0.608	1	-	Y (0.594)	Apoplastic effector	-	Y (0.594)	Apoplastic effector
MrATCC429	A4295_NODE_92_length_153109_cov_16.329195.ver1.0.g197550.m01	Clstr_5585				envelope glycoprotein [hypothetical protein Moror_14543]				3.1746	0.990676	CS pos: 19-20. AQS-AA. Pr: 0.3649	0		Non-effector	0.767		-	-	Non-effector	-	-	Non-effector
MrATCC429	A4295_NODE_92_length_153109_cov_16.329195.ver1.0.g197660.m01	Clstr_5671	Clstr_5671			metacaspase 2 [hypothetical protein Moror_14534]				5.55556	0.92299	CS pos: 16-17. VLS-DP. Pr: 0.7768	0	1	Effector	0.682	1	-	Y (0.587)	Apoplastic effector	-	Y (0.587)	Apoplastic effector
MrATCC429	A4295_NODE_92_length_153109_cov_16.329195.ver1.0.g197670.m01	Clstr_5671	Clstr_5671			GM12458 [hypothetical protein Moror_14533]				5.57377	0.512541	CS pos: 16-17. VVS-NH. Pr: 0.3060	0	1	Effector	0.695	1	-	Y (0.588)	Apoplastic effector	-	Y (0.588)	Apoplastic effector
MrATCC429	A4295_NODE_92_length_153109_cov_16.329195.ver1.0.g197760.m01	Clstr_1019				laccase				0.967118	0.989672	CS pos: 22-23. VHA-VV. Pr: 0.9686	0		Non-effector	0.989		-	-	Non-effector	-	-	Non-effector
MrATCC429	A4295_NODE_922_length_3009_cov_30.264665.ver1.0.g197360.m01	Clstr_5248	Clstr_5248			SH3 domain containing protein [hypothetical protein Moror_4628]				0.867052	0.989341	CS pos: 18-19. VVG-RI. Pr: 0.8605	1		Non-effector	0.565		-	-	Non-effector	-	-	Non-effector
[truncated: 41,003 more rows]
